# Supplementary material for: ADMET-AI: a machine learning ADMET platform for evaluation of large-scale chemical libraries
Source: Bioinformatics. 2024 Jun 24;40(7):btae416. doi: 10.1093/bioinformatics/btae416 (PMC11226862; doi:10.1093/bioinformatics/btae416)
Supplement: btae416_Supplementary_Data [file btae416_supplementary_data.zip]

Archive with 8 entries (8 files):
- Supplementary Table 3.xlsx
- ADMET-AI Supplement.pdf
- Supplementary Table 1.xlsx
- Supplementary Figure 4.jpg
- Supplementary Figure 1.jpg
- Supplementary Figure 2.jpg
- Supplementary Figure 3.jpg
- Supplementary Table 2.xlsx
