# Supplementary material for: ADMET-AI: a machine learning ADMET platform for evaluation of large-scale chemical libraries
Source: Bioinformatics. 2024 Jun 24;40(7):btae416. doi: 10.1093/bioinformatics/btae416 (PMC11226862; doi:10.1093/bioinformatics/btae416)
Supplement: btae416_Supplementary_Data [file btae416_supplementary_data.zip › Supplementary Table 3.xlsx]

## Sheet: ADMET Speed
Website	1 Molecule	10 Molecules	100 Molecules	1,000 Molecules
ADMET-AI	3	8	22	101
vNN-ADMET	32	38	57	185
pkCSM	142	162	251	570
ADMETLab 2.0	12	24	84	680
SwissADME	17	64	519	5190
ADMETboost	4
PreADMET	26

## Sheet: ADMET Speed Large Scale
ADMET-AI Version	Time (h)
Web, 2 CPUs	28.0556
Local, 8 CPUs	5.035
Local, 8 CPUs, 1 GPU	4.91278
Local, 32 CPUs	3.6175
Local, 32 CPUs, 1 GPU	3.14083

## Sheet: ADMET Speed Raw
Tool	1 Mol., T1	1 Mol., T2	1 Mol., T3	1 Mol., Median
ADMET-AI	3	3	3	3
vNN-ADMET	36	32	31	32
pkCSM	142	142	143	142
ADMETLab 2.0	12	12	12	12
SwissADME	17	17	17	17
ADMETboost	4	4	4	4
PreADMET – ADME	13	13	13	13
PreADMET – Tox	13	13	13	13
Tool	10 Mols., T1	10 Mols., T2	10 Mols., T3	10 Mols., Median
ADMET-AI	8	7	8	8
vNN-ADMET	38	41	37	38
pkCSM	164	162	151	162
ADMETLab 2.0	24	24	23	24
SwissADME	64	64	70	64
Tool	100 Mols., T1	100 Mols., T2	100 Mols., T3	100 Mols., Median
ADMET-AI	21	22	22	22
vNN-ADMET	59	57	52	57
pkCSM	242	251	262	251
ADMETLab 2.0	84	84	82	84
SwissADME	501	519	532	519
Tool	1000 Mols., T1	1000 Mols., T2	1000 Mols., T3	1000 Mols., Median
ADMET-AI	101	103	96	101
vNN-ADMET	185	191	177	185
pkCSM	590	570	520	570	*pkCSM has a hard limit of 100 SMILES so these are based on extrapolation from ten batches of 100
ADMETLab 2.0	675	702	680	680
SwissADME	5010	5190	5320	5190	*SwissADME prefers <= 200 molecules and the server stops running around 350 molecules so these are based on extrapolation from ten batches of 100
Tool	1M Mols., T1	1M Mols., T2	1M Mols., T3	1M Mols., Median	1M Mols., Median (hours)
Web, 2 CPUs	101000	103000	96000	101000	28.0556	*ADMET-AI web has a limit of 1,000 SMILES so these are based on extrapolation from 1,000 batches of 1,000
Local, 8 CPUs	20644	18126	17698	18126	5.035
Local, 8 CPUs, 1 GPU	17686	17544	17747	17686	4.91278
Local, 32 CPUs	13095	12967	13023	13023	3.6175
Local, 32 CPUs, 1 GPU	11255	11409	11307	11307	3.14083
