# Supplementary material for: ADMET-AI: a machine learning ADMET platform for evaluation of large-scale chemical libraries
Source: Bioinformatics. 2024 Jun 24;40(7):btae416. doi: 10.1093/bioinformatics/btae416 (PMC11226862; doi:10.1093/bioinformatics/btae416)
Supplement: btae416_Supplementary_Data [file btae416_supplementary_data.zip › Supplementary Table 1.xlsx]

## Sheet: TDC Leaderboard Regression
Category	Dataset	Description	Size	Min	Max	Units	Leaderboard Metric	Leaderboard Mean	Leaderboard Standard Deviation	Leaderboard Rank (10/04/23)	Leaderboard Ensemble	Leaderboard Best Mean (10/04/23)	Leaderboard Best Std (10/04/23)	Leaderboard % Diff (10/04/23)
Absorption	Caco2_Wang	Cell effective permeability	910	-7.76	-3.51	cm/s	MAE	0.33	0.024	5	0.318	0.285	0.005	15.7895
Absorption	Lipophilicity_AstraZeneca	Lipophilicity	4200	-1.5	4.5	log-ratio	MAE	0.467	0.006	1	0.456	0.467	0.006	0
Absorption	Solubility_AqSolDB	Aqueous solubility	9982	-13.1719	2.13768	log mol/L	MAE	0.761	0.025	1	0.729	0.761	0.025	0
Distribution	PPBR_AZ	Plasma protein binding rate	2790	10.09	99.95	%	MAE	8.288	0.173	3	8.095	7.788	0.21	6.42013
Distribution	VDss_Lombardo	Volume of distribution at steady state	1130	0.01	700	L/kg	Spearman	0.389	0.075	10	0.448	0.627	0.01	37.9585
Excretion	Clearance_Hepatocyte_AZ	Hepatocyte drug clearance	1213	3	150	uL.min-1.(10^6 cells)-1	Spearman	0.43	0.021	4	0.435	0.44	0.003	2.27273
Excretion	Clearance_Microsome_AZ	Microsome drug clearance	1102	3	150	mL.min-1.g-1	Spearman	0.599	0.025	2	0.618	0.625	0.002	4.16
Excretion	Half_Life_Obach	Half life	667	0.065	1200	hr	Spearman	0.239	0.019	7	0.244	0.547	0.032	56.3071
Toxicity	LD50_Zhu	Acute toxicity LD50	7385	-0.343	10.207	log(1/(mol/kg))	MAE	0.625	0.022	5	0.609	0.552	0.009	13.2246

## Sheet: TDC Leaderboard Classification
Category	Dataset	Description	Size	Class Balance	Leaderboard Metric	Leaderboard Mean	Leaderboard Standard Deviation	Leaderboard Rank (10/04/23)	Leaderboard Ensemble	Leaderboard Best Mean (10/04/23)	Leaderboard Best Std (10/04/23)	Leaderboard % Diff (10/04/23)
Absorption	Bioavailability_Ma	Oral bioavailability	640	0.76875	AUROC	0.667	0.068	5	0.692	0.748	0.033	10.8289
Absorption	HIA_Hou	Human intestinal absorption	578	0.865052	AUROC	0.981	0.002	2	0.981	0.988	0.002	0.708502
Absorption	Pgp_Broccatelli	P-glycoprotein inhibition	1218	0.533662	AUROC	0.886	0.016	10	0.89	0.935	0.006	5.24064
Distribution	BBB_Martins	Blood-brain barrier	2030	0.764039	AUROC	0.869	0.027	11	0.912	0.915	0.002	5.02732
Metabolism	CYP2C9_Substrate_CarbonMangels	CYP2C9 substrate	666	0.211712	AUPRC	0.4	0.008	4	0.395	0.441	0.033	9.29705
Metabolism	CYP2C9_Veith	CYP P450 2C9 inhibition	669	0.210762	AUPRC	0.777	0.003	4	0.786	0.839	0.003	7.38975
Metabolism	CYP2D6_Substrate_CarbonMangels	CYP2D6 substrate	667	0.286357	AUPRC	0.686	0.031	3	0.71	0.736	0.024	6.79348
Metabolism	CYP2D6_Veith	CYP P450 2D6 inhibition	13130	0.19147	AUPRC	0.673	0.007	3	0.688	0.739	0.005	8.93099
Metabolism	CYP3A4_Substrate_CarbonMangels	CYP3A4 substrate	670	0.529851	AUROC	0.619	0.03	7	0.637	0.662	0.031	6.49547
Metabolism	CYP3A4_Veith	CYP P450 3A4 inhibition	12328	0.414504	AUPRC	0.876	0.003	3	0.883	0.904	0.002	3.09735
Toxicity	AMES	Mutagenicity	7278	0.546029	AUROC	0.85	0.004	2	0.862	0.871	0.002	2.41102
Toxicity	DILI	Drug induced liver injury	475	0.496842	AUROC	0.887	0.011	5	0.896	0.925	0.005	4.10811
Toxicity	hERG	hERG blocking	655	0.68855	AUROC	0.84	0.007	4	0.846	0.874	0.014	3.89016

## Sheet: TDC Single-Multi Regression
Category	Dataset	Description	Size	Min	Max	Units	Single Task MAE Mean	Single Task MAE Standard Deviation	Multitask MAE Mean	Multitask MAE Standard Deviation	Single Task R^2 Mean	Single Task R^2 Standard Deviation	Multitask R^2 Mean	Multitask R^2 Standard Deviation
Absorption	Caco2_Wang	Cell effective permeability	906	-7.76	-3.51	cm/s	0.303483	0.00869712	0.300075	0.0203244	0.74259	0.0301442	0.744364	0.0503453
Absorption	HydrationFreeEnergy_FreeSolv	Hydration free energy	642	-25.47	3.43	kcal/mol	0.669518	0.0764247	0.71341	0.0542464	0.916085	0.0363431	0.919245	0.0308764
Absorption	Lipophilicity_AstraZeneca	Lipophilicy	4200	-1.5	4.5	log-ratio	0.409694	0.012979	0.430573	0.0184106	0.792175	0.0186661	0.746047	0.0228795
Absorption	Solubility_AqSolDB	Aqueous solubility	9982	-13.1719	2.13768	log mol/L	0.664326	0.0205553	0.673886	0.0225002	0.81296	0.00958933	0.814277	0.0109409
Distribution	PPBR_AZ	Plasma protein binding rate	1614	11.18	99.95	%	7.76926	0.268445	7.7541	0.961393	0.492345	0.0829589	0.462089	0.0734478
Distribution	VDss_Lombardo	Volume of distribution at steady state	1111	0.01	700	L/kg	4.6232	0.856488	5.89043	0.346888	-0.749048	1.07534	-0.610145	0.523958
Excretion	Clearance_Hepatocyte_AZ	Hepatocyte drug clearance	1020	3	150	uL.min-1.(10^6 cells)-1	33.0999	2.60497	31.5628	1.92074	0.204056	0.0886545	0.302234	0.0873473
Excretion	Clearance_Microsome_AZ	Microsome drug clearance	1102	3	150	mL.min-1.g-1	26.1551	0.966381	25.2952	2.07648	0.342447	0.0664785	0.300325	0.116914
Excretion	Half_Life_Obach	Half life	665	0.065	1200	hr	28.3586	7.48539	31.0467	5.91089	-2.18292	4.07332	-1.55157	2.63988
Toxicity	LD50_Zhu	Acute toxicity LD50	7342	-0.343	10.207	log(1/(mol/kg))	0.43709	0.0131449	0.436946	0.0135133	0.604679	0.034067	0.6125	0.0216137

## Sheet: TDC Single-Multi Classification
Category	Dataset	Description	Size	Class Balance	Single Task AUROC Mean	Single Task AUROC Standard Deviation	Multitask AUROC Mean	Multitask AUROC Standard Deviation	Single Task AUPRC Mean	Single Task AUPRC Standard Deviation	Multitask AUPRC Mean	Multitask AUPRC Standard Deviation
Absorption	Bioavailability_Ma	Oral bioavailability	640	0.76875	0.716132	0.0464139	0.783118	0.0790917	0.851888	0.0298785	0.898285	0.0738221
Absorption	HIA_Hou	Human intestinal absorption	578	0.865052	0.976426	0.013023	0.98068	0.0154452	0.995784	0.00328269	0.996607	0.00310392
Absorption	PAMPA_NCATS	Permeability	2034	0.854966	0.773084	0.0245719	0.798406	0.0200453	0.947962	0.00999633	0.948266	0.00818815
Absorption	Pgp_Broccatelli	P-glycoprotein inhibition	1212	0.533828	0.945366	0.0167907	0.945844	0.0154868	0.958785	0.0120603	0.959243	0.0104568
Distribution	BBB_Martins	Blood-brain barrier	1975	0.764051	0.906953	0.0276892	0.93934	0.0230294	0.96017	0.0173296	0.978084	0.0101317
Metabolism	CYP1A2_Veith	CYP P450 1A2 inhibition	12579	0.463391	0.939603	0.0081448	0.941599	0.00198582	0.936465	0.0105479	0.93463	0.00491755
Metabolism	CYP2C19_Veith	CYP P450 2C19 inhibition	12665	0.459455	0.902495	0.0030284	0.90706	0.00324813	0.877999	0.00969017	0.882383	0.00523987
Metabolism	CYP2C9_Substrate_CarbonMangels	CYP2C9 substrate	666	0.211712	0.664121	0.0583923	0.695313	0.058235	0.357136	0.0391253	0.300208	0.109827
Metabolism	CYP2C9_Veith	CYP P450 2C9 inhibition	12092	0.334519	0.905737	0.00708441	0.905095	0.00702767	0.822559	0.0195484	0.809011	0.0195947
Metabolism	CYP2D6_Substrate_CarbonMangels	CYP2D6 substrate	664	0.286145	0.82475	0.0494375	0.76802	0.0616287	0.677892	0.0902811	0.573864	0.145086
Metabolism	CYP2D6_Veith	CYP P450 2D6 inhibition	13130	0.19147	0.888282	0.014754	0.88789	0.00317864	0.729691	0.034055	0.734222	0.0174302
Metabolism	CYP3A4_Substrate_CarbonMangels	CYP3A4 substrate	667	0.530735	0.708819	0.0635547	0.714367	0.0307143	0.717557	0.11448	0.701418	0.0745184
Metabolism	CYP3A4_Veith	CYP P450 3A4 inhibition	12328	0.414504	0.917949	0.00150553	0.914679	0.0113188	0.877967	0.00232829	0.881595	0.0160582
Toxicity	AMES	Mutagenicity	7255	0.54459	0.899291	0.00501361	0.892359	0.0109812	0.907545	0.00748867	0.912266	0.0158487
Toxicity	Carcinogens_Lagunin	Carcinogen	278	0.208633	0.945687	0.0504953	0.839516	0.103498	0.880237	0.0788902	0.728486	0.121627
Toxicity	ClinTox	Toxicity in clinical trials	1459	0.069911	0.874219	0.0663571	0.869769	0.0241836	0.415164	0.0832154	0.42539	0.0918007
Toxicity	DILI	Drug induced liver injury	475	0.496842	0.858385	0.0373286	0.865055	0.0710881	0.840234	0.0599804	0.858379	0.0883969
Toxicity	hERG	hERG blocking	648	0.685185	0.920774	0.0252928	0.858941	0.0381232	0.944226	0.0293196	0.925969	0.0424356
Toxicity	Skin_Reaction	Skin reaction	404	0.678218	0.786159	0.078463	0.817322	0.060651	0.884146	0.0464818	0.867317	0.0500054
Toxicity	NR-AR	Androgen Receptor (Full Length)	7265	0.042533	0.778925	0.0237396	0.821382	0.037318	0.534619	0.0268432	0.620953	0.0825781
Toxicity	NR-AR-LBD	Androgen Receptor (Ligand Binding Domain)	6758	0.03507	0.858428	0.0519712	0.899019	0.0156299	0.605766	0.134177	0.711623	0.0317053
Toxicity	NR-AhR	Aryl Hydrocarbon Receptor	6549	0.11727	0.903241	0.0232504	0.887561	0.0279182	0.6296	0.0785242	0.628993	0.0538794
Toxicity	NR-Aromatase	Aromatase	5821	0.051538	0.855766	0.0221119	0.87402	0.033366	0.379401	0.0749941	0.453732	0.0825971
Toxicity	NR-ER	Estrogen Receptor (Full Length)	6193	0.128048	0.752069	0.0340645	0.715059	0.0255112	0.454157	0.0558095	0.451886	0.0464566
Toxicity	NR-ER-LBD	Estrogen Receptor (Ligand Binding Domain)	6955	0.050324	0.819178	0.0132742	0.814587	0.0304166	0.463281	0.0293869	0.469084	0.0697475
Toxicity	NR-PPAR-gamma	Peroxisome Proliferator-Activated Receptor Gamma	6450	0.028837	0.869934	0.0407275	0.884272	0.0451537	0.319914	0.0509988	0.373228	0.139284
Toxicity	SR-ARE	Nuclear Factor (Erythroid-Derived 2)-Like 2/Antioxidant Responsive Element	5832	0.161523	0.835608	0.017572	0.837783	0.00848794	0.5243	0.0286084	0.548437	0.0417157
Toxicity	SR-ATAD5	ATPase Family AAA Domain-Containing Protein 5 (ATAD5)	7072	0.03733	0.877237	0.0203628	0.879084	0.0280855	0.357569	0.07214	0.324798	0.0473468
Toxicity	SR-HSE	Heat Shock Factor Response Element	6467	0.057523	0.817106	0.0507199	0.852138	0.0289487	0.417537	0.075015	0.380344	0.0608576
Toxicity	SR-MMP	Mitochondrial Membrane Potential	5810	0.158003	0.921141	0.00581689	0.925379	0.0227253	0.722393	0.0401386	0.744684	0.0438223
Toxicity	SR-p53	Tumor Protein p53	6774	0.062445	0.867275	0.012674	0.878569	0.0198022	0.443392	0.0932511	0.408814	0.0515088

## Sheet: Caco2_Wang
Rank	Model	Contact	Link	#Params	MAE
1	BaseBoosting	Andrew Li	GitHub, Paper	365713	0.285 ± 0.005
2	MolMapNet-D	Shen Wan Xiang	GitHub, Paper	407617	0.287 ± 0.005
3	XGBoost	Andrew Li	GitHub, Paper	12	0.289 ± 0.011
4	Basic ML	Nilavo Boral	GitHub, Paper	N/A	0.321 ± 0.005
5	Chemprop-RDKit	Kyle Swanson	GitHub, Paper	N/A	0.330 ± 0.024
6	Euclia ML model	Euclia	GitHub, Paper	50	0.341 ± 0.004
7	Chemprop	Kyle Swanson	GitHub, Paper	N/A	0.344 ± 0.015
8	RDKit2D + MLP (DeepPurpose)	Kexin Huang	GitHub, Paper	633409	0.393 ± 0.024
9	AttentiveFP	Kexin Huang	GitHub, Paper	300806	0.401 ± 0.032
10	CNN (DeepPurpose)	Kexin Huang	GitHub, Paper	226625	0.446 ± 0.036
11	ContextPred	Kexin Huang	GitHub, Paper	2067053	0.502 ± 0.036
12	NeuralFP	Kexin Huang	GitHub, Paper	480193	0.530 ± 0.102
13	AttrMasking	Kexin Huang	GitHub, Paper	2067053	0.546 ± 0.052
14	GCN	Kexin Huang	GitHub, Paper	191810	0.599 ± 0.104
15	Morgan + MLP (DeepPurpose)	Kexin Huang	GitHub, Paper	1477185	0.908 ± 0.060

## Sheet: Bioavailability_Ma
Rank	Model	Contact	Link	#Params	AUROC
1	SimGCN	Suman Kalyan Bera	GitHub, Paper	1103000	0.748 ± 0.033
2	ZairaChem	Gemma Turon	GitHub, Paper	N/A	0.706 ± 0.031
3	RDKit2D + MLP (DeepPurpose)	Kexin Huang	GitHub, Paper	633409	0.672 ± 0.021
4	ContextPred	Kexin Huang	GitHub, Paper	2067053	0.671 ± 0.026
5	Chemprop-RDKit	Kyle Swanson	GitHub, Paper	N/A	0.667 ± 0.068
6	AttentiveFP	Kexin Huang	GitHub, Paper	300806	0.632 ± 0.039
7	NeuralFP	Kexin Huang	GitHub, Paper	480193	0.632 ± 0.036
8	Euclia ML model	Euclia	GitHub, Paper	50	0.613 ± 0.015
9	CNN (DeepPurpose)	Kexin Huang	GitHub, Paper	226625	0.613 ± 0.013
10	Chemprop	Kyle Swanson	GitHub, Paper	N/A	0.581 ± 0.024
11	Morgan + MLP (DeepPurpose)	Kexin Huang	GitHub, Paper	1477185	0.581 ± 0.086
12	AttrMasking	Kexin Huang	GitHub, Paper	2067053	0.577 ± 0.087
13	GCN	Kexin Huang	GitHub, Paper	191810	0.566 ± 0.115
14	Basic ML	Nilavo Boral	GitHub, Paper	N/A	0.523 ± 0.011

## Sheet: Lipophilicity_AstraZeneca
Rank	Model	Contact	Link	#Params	MAE
1	Chemprop-RDKit	Kyle Swanson	GitHub, Paper	N/A	0.467 ± 0.006
2	Chemprop	Kyle Swanson	GitHub, Paper	N/A	0.470 ± 0.009
3	BaseBoosting KyQVZ6b2	David Huang	GitHub, Paper	N/A	0.479 ± 0.007
4	ContextPred	Kexin Huang	GitHub, Paper	2067053	0.535 ± 0.012
5	GCN	Kexin Huang	GitHub, Paper	191810	0.541 ± 0.011
6	AttrMasking	Kexin Huang	GitHub, Paper	2067053	0.547 ± 0.024
7	NeuralFP	Kexin Huang	GitHub, Paper	480193	0.563 ± 0.023
8	AttentiveFP	Kexin Huang	GitHub, Paper	300806	0.572 ± 0.007
9	RDKit2D + MLP (DeepPurpose)	Kexin Huang	GitHub, Paper	633409	0.574 ± 0.017
10	Basic ML	Nilavo Boral	GitHub, Paper	N/A	0.617 ± 0.003
11	Euclia ML model	Euclia	GitHub, Paper	50	0.621 ± 0.005
12	Morgan + MLP (DeepPurpose)	Kexin Huang	GitHub, Paper	1477185	0.701 ± 0.009
13	CNN (DeepPurpose)	Kexin Huang	GitHub, Paper	226625	0.743 ± 0.020

## Sheet: Solubility_AqSolDB
Rank	Model	Contact	Link	#Params	MAE
1	Chemprop-RDKit	Kyle Swanson	GitHub, Paper	N/A	0.761 ± 0.025
2	AttentiveFP	Kexin Huang	GitHub, Paper	300806	0.776 ± 0.008
3	RDKit2D + MLP (DeepPurpose)	Kexin Huang	GitHub, Paper	633409	0.827 ± 0.047
4	Basic ML	Nilavo Boral	GitHub, Paper	N/A	0.828 ± 0.002
5	Chemprop	Kyle Swanson	GitHub, Paper	N/A	0.829 ± 0.022
6	GCN	Kexin Huang	GitHub, Paper	191810	0.907 ± 0.020
7	NeuralFP	Kexin Huang	GitHub, Paper	480193	0.947 ± 0.016
8	CNN (DeepPurpose)	Kexin Huang	GitHub, Paper	226625	1.023 ± 0.023
9	AttrMasking	Kexin Huang	GitHub, Paper	2067053	1.026 ± 0.020
10	ContextPred	Kexin Huang	GitHub, Paper	2067053	1.040 ± 0.045
11	Euclia ML model	Euclia	GitHub, Paper	50	1.076 ± 0.016
12	Morgan + MLP (DeepPurpose)	Kexin Huang	GitHub, Paper	1477185	1.203 ± 0.019

## Sheet: HIA_Hou
Rank	Model	Contact	Link	#Params	AUROC
1	RFStacker	Andrew Li	GitHub, Paper	1858225	0.988 ± 0.002
2	Chemprop-RDKit	Kyle Swanson	GitHub, Paper	N/A	0.981 ± 0.002
3	AttrMasking	Kexin Huang	GitHub, Paper	2067053	0.978 ± 0.006
4	ContextPred	Kexin Huang	GitHub, Paper	2067053	0.975 ± 0.004
5	AttentiveFP	Kexin Huang	GitHub, Paper	300806	0.974 ± 0.007
6	RDKit2D + MLP (DeepPurpose)	Kexin Huang	GitHub, Paper	633409	0.972 ± 0.008
7	Chemprop	Kyle Swanson	GitHub, Paper	N/A	0.965 ± 0.005
8	ZairaChem	Gemma Turon	GitHub, Paper	N/A	0.948 ± 0.018
9	NeuralFP	Kexin Huang	GitHub, Paper	480193	0.943 ± 0.014
10	GCN	Kexin Huang	GitHub, Paper	191810	0.936 ± 0.024
11	Euclia ML model	Euclia	GitHub, Paper	50	0.926 ± 0.017
12	CNN (DeepPurpose)	Kexin Huang	GitHub, Paper	226625	0.869 ± 0.026
13	Basic ML	Nilavo Boral	GitHub, Paper	N/A	0.818 ± 0.010
14	Morgan + MLP (DeepPurpose)	Kexin Huang	GitHub, Paper	1477185	0.807 ± 0.072

## Sheet: Pgp_Broccatelli
Rank	Model	Contact	Link	#Params	AUROC
1	ZairaChem	Gemma Turon	GitHub, Paper	N/A	0.935 ± 0.006
2	SimGCN	Suman Kalyan Bera	GitHub, Paper	1103000	0.929 ± 0.010
3	AttrMasking	Kexin Huang	GitHub, Paper	2067053	0.929 ± 0.006
4	ContextPred	Kexin Huang	GitHub, Paper	2067053	0.923 ± 0.005
5	RDKit2D + MLP (DeepPurpose)	Kexin Huang	GitHub, Paper	633409	0.918 ± 0.007
6	CNN (DeepPurpose)	Kexin Huang	GitHub, Paper	226625	0.908 ± 0.012
7	NeuralFP	Kexin Huang	GitHub, Paper	480193	0.902 ± 0.020
8	GCN	Kexin Huang	GitHub, Paper	191810	0.895 ± 0.021
9	AttentiveFP	Kexin Huang	GitHub, Paper	300806	0.892 ± 0.012
10	Chemprop-RDKit	Kyle Swanson	GitHub, Paper	N/A	0.886 ± 0.016
11	Morgan + MLP (DeepPurpose)	Kexin Huang	GitHub, Paper	1477185	0.880 ± 0.006
12	Chemprop	Kyle Swanson	GitHub, Paper	N/A	0.860 ± 0.036
13	Euclia ML model	Euclia	GitHub, Paper	50	0.845 ± 0.003
14	Basic ML	Nilavo Boral	GitHub, Paper	N/A	0.818 ± 0.000

[truncated: 16 more sheets: BBB_Martins, PPBR_AZ, VDss_Lombardo, CYP2C9_Veith, CYP2D6_Veith, CYP3A4_Veith, CYP2C9_Substrate_CarbonMangels, CYP2D6_Substrate_CarbonMangels, CYP3A4_Substrate_CarbonMangels, Half_Life_Obach, Clearance_Hepatocyte_AZ, Clearance_Microsome_AZ, LD50_Zhu, hERG, AMES, DILI]
