# Supplementary material for: ADMET-AI: a machine learning ADMET platform for evaluation of large-scale chemical libraries
Source: Bioinformatics. 2024 Jun 24;40(7):btae416. doi: 10.1093/bioinformatics/btae416 (PMC11226862; doi:10.1093/bioinformatics/btae416)
Supplement: btae416_Supplementary_Data [file btae416_supplementary_data.zip › Supplementary Table 2.xlsx]

## Sheet: DrugBank Approved
name	id	smiles	atc	atc_name_1	atc_name_2	atc_name_3	atc_name_4	AMES	BBB_Martins	Bioavailability_Ma	CYP1A2_Veith	CYP2C19_Veith	CYP2C9_Substrate_CarbonMangels	CYP2C9_Veith	CYP2D6_Substrate_CarbonMangels	CYP2D6_Veith	CYP3A4_Substrate_CarbonMangels	CYP3A4_Veith	Carcinogens_Lagunin	ClinTox	DILI	HIA_Hou	NR-AR-LBD	NR-AR	NR-AhR	NR-Aromatase	NR-ER-LBD	NR-ER	NR-PPAR-gamma	PAMPA_NCATS	Pgp_Broccatelli	SR-ARE	SR-ATAD5	SR-HSE	SR-MMP	SR-p53	Skin_Reaction	hERG	Caco2_Wang	Clearance_Hepatocyte_AZ	Clearance_Microsome_AZ	Half_Life_Obach	HydrationFreeEnergy_FreeSolv	LD50_Zhu	Lipophilicity_AstraZeneca	PPBR_AZ	Solubility_AqSolDB	VDss_Lombardo	molecular_weight
1,2-Benzodiazepine	DB12537	C1=Cc2ccccc2NN=C1						0.754973	0.988277	0.905697	0.982506	0.389303	0.110123	0.0785667	0.280556	0.315834	0.23986	0.477295	0.189593	0.0228492	0.8015	0.999998	0.00944958	0.0247371	0.939072	0.205295	0.00930065	0.0822517	0.00897107	0.939728	0.0561413	0.463317	0.0249953	0.123734	0.446374	0.0639386	0.939545	0.398236	-4.52965	34.4862	27.7717	-24.1546	-6.88711	2.38435	1.77376	65.0586	-2.52146	-5.78374	144.177
1,2-Distearoyllecithin	DB14099	CCCCCCCCCCCCCCCCCC(=O)OCC(COP(=O)([O-])OCC[N+](C)(C)C)OC(=O)CCCCCCCCCCCCCCCCC						0.0157128	0.411877	0.202853	0.00723537	0.0386526	0.0281751	0.00451031	0.155294	0.0640462	0.703998	0.247186	0.132564	0.000544834	0.0421961	0.30616	0.0157883	0.0293775	0.00153381	0.0505472	0.0505954	0.215803	0.0031333	0.875196	0.983082	0.143682	0.000417634	0.00536688	0.0229119	0.00286189	0.824378	0.85972	-5.02119	140.634	145.659	41.7398	-5.58081	2.35732	3.62236	91.8681	-4.86452	7.82827	790.161
1,2-icosapentoyl-sn-glycero-3-phosphoserine	DB14096	CC/C=C\C/C=C\C/C=C\C/C=C\C/C=C\CCCCC(=O)OC(COC(=O)CCC/C=C\C/C=C\C/C=C\C/C=C\C/C=C\CC)COP(=O)(O)OCC(N)C(=O)O						0.57412	0.617497	0.397513	0.00536881	0.28359	0.00822115	0.277053	0.0179295	0.0922085	0.674802	0.72175	0.177527	0.045539	0.14454	0.613595	0.126603	0.0672848	0.0072942	0.252066	0.2092	0.271417	0.15832	0.641995	0.685513	0.884055	0.0293615	0.112923	0.0278943	0.0245991	0.808037	0.439715	-6.02345	76.8544	65.6316	14.8844	-6.99211	1.81386	2.35128	105.987	-5.05815	-2.58561	842.064
1-Palmitoyl-2-oleoyl-sn-glycero-3-(phospho-rac-(1-glycerol))	DB11331;DB14095	CCCCCCCC/C=C\CCCCCCCC(=O)O[C@H](COC(=O)CCCCCCCCCCCCCCC)COP(=O)(O)OCC(O)CO						0.031661	0.600797	0.231856	0.0301014	0.183463	0.0228876	0.170675	0.0432189	0.136866	0.614016	0.422665	0.0667745	0.0173242	0.15474	0.980863	0.0524446	0.0555946	0.00887441	0.111586	0.0263745	0.107933	0.0147683	0.754948	0.987869	0.221729	0.00113592	0.0310258	0.0620437	0.0174998	0.598302	0.742203	-5.31591	105.142	145.595	57.6344	-7.10508	1.58168	4.49781	115.248	-6.47475	7.94376	749.02
2,2'-Dibenzothiazyl disulfide	DB14201	c1ccc2sc(SSc3nc4ccccc4s3)nc2c1						0.428819	0.918051	0.764991	0.987387	0.950689	0.2323	0.700701	0.030513	0.105984	0.296169	0.616893	0.0778685	0.0117071	0.974735	0.999978	0.0427381	0.027081	0.805342	0.239312	0.0514486	0.329783	0.416333	0.93118	0.491901	0.843275	0.195674	0.868113	0.754885	0.221725	0.883165	0.306158	-4.79525	84.0127	40.3568	-0.0121683	-5.15712	1.7313	3.86296	103.292	-5.48728	-8.38812	332.5
2-mercaptobenzothiazole	DB11496	S=c1[nH]c2ccccc2s1						0.0777905	0.873624	0.794347	0.876692	0.458305	0.275252	0.206044	0.128826	0.0321746	0.338164	0.15839	0.08283	0.028557	0.938894	0.999968	0.0335313	0.0696455	0.774236	0.0225017	0.011184	0.107524	0.0793188	0.803607	0.0735429	0.402469	0.0791061	0.409934	0.399692	0.0858564	0.760361	0.0443266	-4.6478	51.1604	29.4234	12.9884	-8.35297	2.62556	2.50386	82.1926	-2.8363	5.66545	167.258
4-(Isopropylamino)diphenylamine	DB14195	CC(C)Nc1ccc(Nc2ccccc2)cc1						0.232931	0.913718	0.871003	0.960734	0.852091	0.227359	0.394627	0.438029	0.456927	0.502735	0.338176	0.422866	0.0228514	0.654534	0.999939	0.00423824	0.0145254	0.627829	0.202006	0.0571418	0.307841	0.0312442	0.942156	0.0567099	0.489565	0.0537828	0.229835	0.898629	0.209186	0.83719	0.702814	-4.26808	99.3453	34.2587	84.9921	-6.34112	2.07144	3.06992	91.7515	-4.43969	20.2758	226.323
5-O-phosphono-alpha-D-ribofuranosyl diphosphate	DB01632	O=P(O)(O)OC[C@H]1O[C@H](OP(=O)(O)OP(=O)(O)O)[C@H](O)[C@@H]1O						0.00203482	0.674337	0.115895	0.00434865	0.143835	0.0439289	0.00376763	0.019071	0.208095	0.0877547	2.59e-05	0.00324623	0.0476276	0.0788243	0.00664129	0.00186953	0.00779037	0.000579317	0.000594685	0.0458858	0.179233	1.06e-05	0.0609078	0.00211156	0.0350277	0.000127599	8.05e-05	0.00453925	0.00617408	0.0542151	0.116744	-6.53085	13.3095	17.0835	65.7508	-16.7114	1.46961	1.13151	48.17	0.268688	-1.96809	390.067
Abacavir	DB01048	Nc1nc(NC2CC2)c2ncn([C@H]3C=C[C@@H](CO)C3)c2n1	J05AF;J05AR	ANTIINFECTIVES FOR SYSTEMIC USE	ANTIVIRALS FOR SYSTEMIC USE	DIRECT ACTING ANTIVIRALS	Antivirals for treatment of HIV infections, combinations;Nucleoside and nucleotide reverse transcriptase inhibitors	0.646095	0.82796	0.900313	0.452779	0.0518744	0.0918605	0.0454249	0.0900165	0.0213141	0.279831	0.205709	0.0946614	0.0913769	0.876457	0.999975	0.0206099	0.024952	0.70489	0.242467	0.0130676	0.162415	0.00755981	0.682142	0.0144587	0.414448	0.190478	0.0401663	0.298663	0.187059	0.466953	0.421784	-5.55258	-0.100327	-16.2069	1.0139	-14.3009	2.38263	1.78945	62.0161	-2.3756	0.00414936	286.339
Abametapir	DB11932	Cc1ccc(-c2ccc(C)cn2)nc1	P03AX	ANTIPARASITIC PRODUCTS, INSECTICIDES AND REPELLENTS	ECTOPARASITICIDES, INCL. SCABICIDES, INSECTICIDES AND REPELLENTS	ECTOPARASITICIDES, INCL. SCABICIDES	Other ectoparasiticides, incl. scabicides	0.406154	0.954884	0.981048	0.839128	0.261851	0.33812	0.0608411	0.218909	0.00327414	0.429195	0.036084	0.178815	0.0162816	0.764064	0.999944	0.00389683	0.0516493	0.0782546	0.0149709	0.0185551	0.088519	0.00207933	0.98664	0.0258971	0.024025	0.0221225	0.0217885	0.00550267	0.00650599	0.570742	0.0466264	-4.24546	59.3141	54.6729	-13.6106	-5.79278	2.38641	2.28444	63.6874	-2.0799	-2.54931	184.242
Abarelix	DB00106	CC(=O)N[C@H](Cc1ccc2ccccc2c1)C(=O)N[C@H](Cc1ccc(Cl)cc1)C(=O)N[C@H](Cc1cccnc1)C(=O)N[C@@H](CO)C(=O)N(C)[C@@H](Cc1ccc(O)cc1)C(=O)N[C@H](CC(N)=O)C(=O)N[C@@H](CC(C)C)C(=O)N[C@@H](CCCCNC(C)C)C(=O)N1CCC[C@H]1C(=O)N[C@H](C)C(N)=O	L02BX	ANTINEOPLASTIC AND IMMUNOMODULATING AGENTS	ENDOCRINE THERAPY	HORMONE ANTAGONISTS AND RELATED AGENTS	Other hormone antagonists and related agents	0.244808	0.0472513	0.605704	0.0173987	0.263449	0.207183	0.100211	0.23291	0.125635	0.925135	0.938593	0.149138	0.230809	0.513702	0.968601	0.0107006	0.00949494	0.046517	0.0165166	0.0471942	0.0796086	0.00914935	0.463332	0.513682	0.157106	0.0129509	0.0274319	0.0521141	0.0278011	0.0875444	0.701053	-6.26126	3.40369	53.0352	11.7344	-14.1243	2.74131	1.9944	90.7667	-3.39016	0.0905829	1416.09
Abemaciclib	DB12001	CCN1CCN(Cc2ccc(Nc3ncc(F)c(-c4cc(F)c5nc(C)n(C(C)C)c5c4)n3)nc2)CC1	L01EF	ANTINEOPLASTIC AND IMMUNOMODULATING AGENTS	ANTINEOPLASTIC AGENTS	PROTEIN KINASE INHIBITORS	Cyclin-dependent kinase (CDK) inhibitors	0.601482	0.811789	0.83692	0.139496	0.10036	0.134595	0.0652853	0.24758	0.504099	0.786997	0.516015	0.39674	0.875258	0.831373	0.993667	0.024864	0.0295397	0.174565	0.189393	0.0195496	0.0424976	0.0054263	0.937025	0.886135	0.425916	0.0292983	0.0206964	0.128918	0.061492	0.307588	0.984497	-4.90158	26.4741	47.305	68.3398	-9.63311	2.79924	3.69844	90.1396	-3.7046	16.4789	506.605
Abiraterone	DB05812	C[C@]12CC[C@H](O)CC1=CC[C@@H]1[C@@H]2CC[C@]2(C)C(c3cccnc3)=CC[C@@H]12	L02BX	ANTINEOPLASTIC AND IMMUNOMODULATING AGENTS	ENDOCRINE THERAPY	HORMONE ANTAGONISTS AND RELATED AGENTS	Other hormone antagonists and related agents	0.0441648	0.43852	0.785356	0.251432	0.49307	0.171263	0.363402	0.105458	0.0581442	0.58382	0.62813	0.0268912	0.138251	0.104119	0.999969	0.416009	0.517638	0.044188	0.603575	0.710547	0.816434	0.0107807	0.983863	0.49311	0.709031	0.0135721	0.21097	0.40541	0.0653766	0.453132	0.544671	-4.96263	56.3516	18.9133	-4.46202	-6.6943	3.02472	3.83255	94.2522	-4.93713	2.36499	349.518
Abrocitinib	DB14973	CCCS(=O)(=O)N[C@H]1C[C@@H](N(C)c2ncnc3[nH]ccc23)C1	D11AH	DERMATOLOGICALS	OTHER DERMATOLOGICAL PREPARATIONS	OTHER DERMATOLOGICAL PREPARATIONS	Agents for dermatitis, excluding corticosteroids	0.353671	0.881689	0.927934	0.364802	0.0150011	0.39094	0.00545249	0.323429	0.0221582	0.560456	0.440429	0.0635519	0.183089	0.886344	0.999819	0.0244822	0.0131963	0.225929	0.0607959	0.0190409	0.108379	0.00126319	0.747166	0.00857346	0.0686255	0.0174673	0.0153166	0.0529855	0.0731812	0.179014	0.398007	-5.20621	73.7862	28.8878	-17.1508	-13.4622	3.10332	1.53844	77.5775	-3.51023	0.0432778	323.422
Acalabrutinib	DB11703	CC#CC(=O)N1CCC[C@H]1c1nc(-c2ccc(C(=O)Nc3ccccn3)cc2)c2c(N)nccn12	L01EL	ANTINEOPLASTIC AND IMMUNOMODULATING AGENTS	ANTINEOPLASTIC AGENTS	PROTEIN KINASE INHIBITORS	Bruton's tyrosine kinase (BTK) inhibitors	0.45254	0.430356	0.79844	0.0488988	0.41952	0.288245	0.57943	0.0850632	0.104747	0.688936	0.711746	0.286737	0.715902	0.962114	0.989942	0.0101669	0.0208882	0.345207	0.167324	0.0238838	0.102614	0.025803	0.885884	0.618324	0.590327	0.0898631	0.0577351	0.220148	0.219195	0.216983	0.883993	-5.20657	7.3732	30.4425	9.9353	-13.3859	2.88276	2.57237	88.9477	-4.40275	5.67806	465.517
Acamprosate	DB00659	CC(=O)NCCCS(=O)(=O)O	N07BB	NERVOUS SYSTEM	OTHER NERVOUS SYSTEM DRUGS	DRUGS USED IN ADDICTIVE DISORDERS	Drugs used in alcohol dependence	0.315109	0.837202	0.317816	0.00163247	0.00411914	0.0238653	0.000391619	0.0291487	0.0015732	0.208206	2.54e-05	0.341252	0.0228763	0.45797	0.315772	0.00394207	0.00539283	0.00427632	0.000588324	0.00606962	0.109899	9.58e-05	0.182555	0.0110648	0.0994715	0.000165751	0.0116673	0.0108402	0.0184512	0.551016	0.0141665	-5.26826	-5.80567	-10.9673	41.1314	-11.5447	1.23437	-0.871662	32.9302	0.187432	-3.67488	181.213
Acarbose	DB00284	C[C@H]1O[C@H](O[C@H]2[C@H](O)[C@@H](O)[C@@H](O[C@@H]([C@H](O)[C@@H](O)C=O)[C@H](O)CO)O[C@@H]2CO)[C@H](O)[C@@H](O)[C@@H]1N[C@H]1C=C(CO)[C@@H](O)[C@H](O)[C@H]1O	A10BD;A10BF	ALIMENTARY TRACT AND METABOLISM	DRUGS USED IN DIABETES	BLOOD GLUCOSE LOWERING DRUGS, EXCL. INSULINS	Alpha glucosidase inhibitors;Combinations of oral blood glucose lowering drugs	0.215799	0.10857	0.0415473	0.000512839	0.0213226	0.00384636	0.00240357	0.015394	0.0211252	0.206837	0.000915921	0.0031089	0.0250835	0.0752226	0.00327877	0.0807031	0.117167	0.00089095	0.00890468	0.206144	0.532837	0.000583324	0.0482979	0.0212754	0.100103	0.020898	0.00138502	0.00874548	0.05398	0.270254	0.329239	-7.15605	50.7383	35.1409	14.3738	-19.3823	1.14803	-0.501767	55.4055	-1.45043	-9.82788	645.608
Acebutolol	DB01193	CCCC(=O)Nc1ccc(OCC(O)CNC(C)C)c(C(C)=O)c1	C07AB;C07BB	CARDIOVASCULAR SYSTEM	BETA BLOCKING AGENTS	BETA BLOCKING AGENTS;BETA BLOCKING AGENTS AND THIAZIDES	Beta blocking agents, selective;Beta blocking agents, selective, and thiazides	0.15759	0.751311	0.909692	0.163831	0.0686891	0.14118	0.0212646	0.40408	0.317616	0.256926	0.0308042	0.306047	0.117339	0.161957	0.997702	0.0281122	0.0580639	0.125509	0.00420236	0.00252757	0.0695347	0.00115433	0.840659	0.158148	0.0203494	0.00173413	0.00362847	0.00988221	0.00629096	0.150485	0.271739	-5.21405	4.73175	4.81544	-2.40272	-12.675	2.33746	-0.137	42.3886	-2.00951	11.4623	336.432
Aceclidine	DB13262	CC(=O)OC1CN2CCC1CC2	S01EB	SENSORY ORGANS	OPHTHALMOLOGICALS	ANTIGLAUCOMA PREPARATIONS AND MIOTICS	Parasympathomimetics	0.217065	0.980001	0.795299	0.000367226	0.00408721	0.0856678	0.000390073	0.637089	0.0536917	0.259765	1.43e-05	0.0182068	0.320166	0.0123675	0.975968	0.00240874	0.0495139	0.000663025	0.000228465	0.00122622	0.0694206	7.58e-05	0.749481	0.0065972	0.00653949	0.0002014	0.000134187	1.1e-05	0.000201392	0.847478	0.412457	-4.27686	41.6983	-4.99132	-4.14044	-7.04029	2.16427	-1.16135	5.60753	-0.126974	0.263486	169.224
Aceclofenac	DB06736	O=C(O)COC(=O)Cc1ccccc1Nc1c(Cl)cccc1Cl	M01AB;M02AA	MUSCULO-SKELETAL SYSTEM	ANTIINFLAMMATORY AND ANTIRHEUMATIC PRODUCTS;TOPICAL PRODUCTS FOR JOINT AND MUSCULAR PAIN	ANTIINFLAMMATORY AND ANTIRHEUMATIC PRODUCTS, NON-STEROIDS;TOPICAL PRODUCTS FOR JOINT AND MUSCULAR PAIN	Acetic acid derivatives and related substances;Antiinflammatory preparations, non-steroids for topical use	0.0146991	0.777476	0.92351	0.218423	0.35568	0.585864	0.334704	0.0204548	0.0616936	0.321732	0.0168005	0.286586	0.107373	0.958913	0.991778	0.0170558	0.0300998	0.0539578	0.0253301	0.0163516	0.0819254	0.559106	0.55274	0.0356332	0.104901	0.0330573	0.0309875	0.0278678	0.0689621	0.288815	0.0609299	-4.70553	74.4855	43.6961	0.121287	-8.74744	2.79657	0.450799	93.8726	-4.02036	-1.58644	354.189
Acemetacin	DB13783	COc1ccc2c(c1)c(CC(=O)OCC(=O)O)c(C)n2C(=O)c1ccc(Cl)cc1	M01AB	MUSCULO-SKELETAL SYSTEM	ANTIINFLAMMATORY AND ANTIRHEUMATIC PRODUCTS	ANTIINFLAMMATORY AND ANTIRHEUMATIC PRODUCTS, NON-STEROIDS	Acetic acid derivatives and related substances	0.0156114	0.67509	0.939132	0.177346	0.277116	0.47729	0.442634	0.0224087	0.0196899	0.448744	0.140803	0.107082	0.0951548	0.979919	0.985765	0.0144314	0.0295478	0.0942231	0.0589323	0.0214844	0.067541	0.243013	0.753002	0.178127	0.0845975	0.0139426	0.017363	0.0232654	0.0402945	0.0944175	0.131892	-5.00362	22.8204	27.4701	14.9331	-10.0163	3.50907	-0.139299	93.1503	-3.97391	2.76476	415.829
Acenocoumarol	DB01418	CC(=O)CC(c1ccc([N+](=O)[O-])cc1)c1c(O)c2ccccc2oc1=O	B01AA	BLOOD AND BLOOD FORMING ORGANS	ANTITHROMBOTIC AGENTS	ANTITHROMBOTIC AGENTS	Vitamin K antagonists	0.396957	0.642159	0.886031	0.202099	0.527338	0.631446	0.735678	0.152088	0.0893653	0.677421	0.230008	0.261797	0.0899057	0.951069	0.999349	0.0339362	0.0365831	0.289093	0.248022	0.0554294	0.155805	0.118382	0.936806	0.432199	0.244092	0.0318865	0.0676545	0.899037	0.170709	0.279265	0.346931	-4.5785	58.7572	42.2893	19.4907	-10.0365	3.67384	1.77866	102.592	-4.7637	4.18834	353.33
Acetaminophen	DB00316	CC(=O)Nc1ccc(O)cc1	N02AJ;N02BE	NERVOUS SYSTEM	ANALGESICS	OPIOIDS;OTHER ANALGESICS AND ANTIPYRETICS	Anilides;Opioids in combination with non-opioid analgesics	0.246676	0.829277	0.719572	0.154546	0.0460327	0.250669	0.0396826	0.296519	0.044334	0.596539	0.0132149	0.143897	0.0120421	0.285187	0.99482	0.00943294	0.0469466	0.105245	0.0063219	0.0220302	0.147615	0.000923547	0.532771	0.00676012	0.0929992	0.00921555	0.0203969	0.0424145	0.0267771	0.563996	0.0793404	-4.81567	38.2585	-4.32263	-6.23538	-10.8779	1.69402	0.612117	39.2048	-1.17196	0.321934	151.165
Acetarsol	DB13268	CC(=O)Nc1cc([As](=O)(O)O)ccc1O	A07AX;G01AB;P01CD	ALIMENTARY TRACT AND METABOLISM;ANTIPARASITIC PRODUCTS, INSECTICIDES AND REPELLENTS;GENITO URINARY SYSTEM AND SEX HORMONES	ANTIDIARRHEALS, INTESTINAL ANTIINFLAMMATORY/ANTIINFECTIVE AGENTS;ANTIPROTOZOALS;GYNECOLOGICAL ANTIINFECTIVES AND ANTISEPTICS	AGENTS AGAINST LEISHMANIASIS AND TRYPANOSOMIASIS;ANTIINFECTIVES AND ANTISEPTICS, EXCL. COMBINATIONS WITH CORTICOSTEROIDS;INTESTINAL ANTIINFECTIVES	Arsenic compounds;Other intestinal antiinfectives	0.076849	0.61692	0.359134	0.00285846	0.0020229	0.139445	0.00201318	0.0470623	0.00636908	0.118529	4.69e-05	0.316339	0.0253715	0.388564	0.512727	0.00319322	0.00704857	0.00391308	0.000106055	0.00178165	0.0212922	1.49e-05	0.0159675	0.0115434	0.026785	6.12e-05	0.00247786	0.00634516	0.00232529	0.133453	0.00753019	-5.75551	-8.15639	-16.767	64.6614	-10.7621	1.44082	0.291343	56.6927	-2.73074	-7.33006	275.092
Acetazolamide	DB00819	CC(=O)Nc1nnc(S(N)(=O)=O)s1	G01AE;S01EC	GENITO URINARY SYSTEM AND SEX HORMONES;SENSORY ORGANS	GYNECOLOGICAL ANTIINFECTIVES AND ANTISEPTICS;OPHTHALMOLOGICALS	ANTIGLAUCOMA PREPARATIONS AND MIOTICS;ANTIINFECTIVES AND ANTISEPTICS, EXCL. COMBINATIONS WITH CORTICOSTEROIDS	Carbonic anhydrase inhibitors;Sulfonamides	0.473624	0.908103	0.905762	0.0413874	0.00714496	0.217605	0.00669238	0.0129559	0.00102149	0.198712	0.000308001	0.417403	0.0215745	0.980575	0.997379	0.00198064	0.00372806	0.0366986	0.00168784	0.00276662	0.0489575	0.000284738	0.461228	0.0124195	0.0391263	0.000268947	0.0128874	0.0140172	0.013598	0.810987	0.0097525	-5.29078	23.4243	3.01037	-5.44387	-12.6989	2.0247	-0.514161	64.0244	-1.81157	-0.514842	222.251
Acetic acid	DB03166;DB04184	CC(=O)O	G01AD;S02AA	GENITO URINARY SYSTEM AND SEX HORMONES;SENSORY ORGANS	GYNECOLOGICAL ANTIINFECTIVES AND ANTISEPTICS;OTOLOGICALS	ANTIINFECTIVES;ANTIINFECTIVES AND ANTISEPTICS, EXCL. COMBINATIONS WITH CORTICOSTEROIDS	Antiinfectives;Organic acids	0.0338183	0.948308	0.419607	0.000999037	0.00851515	0.0898419	0.00156844	0.0134295	0.0315767	0.0735608	2.32e-06	0.0670411	0.0316228	0.527594	0.623374	0.000462126	0.00727854	0.000286033	5.02e-05	0.00424712	0.096944	3.6e-05	0.107683	0.014859	0.0184301	3.05e-05	0.00205781	0.000529802	0.000572245	0.16394	0.00232815	-4.82027	-49.3986	-7.91337	-17.608	-6.87507	1.28588	-2.55021	33.6629	1.7095	-0.285837	60.052
Acetohexamide	DB00414	CC(=O)c1ccc(S(=O)(=O)NC(=O)NC2CCCCC2)cc1	A10BB	ALIMENTARY TRACT AND METABOLISM	DRUGS USED IN DIABETES	BLOOD GLUCOSE LOWERING DRUGS, EXCL. INSULINS	Sulfonylureas	0.00657327	0.856915	0.9402	0.0167254	0.175929	0.857489	0.0843433	0.0628617	0.0032745	0.148939	0.0135836	0.492588	0.0299268	0.953222	0.997989	0.0102562	0.0393623	0.00149657	0.000568939	0.000711707	0.052983	0.00134256	0.737318	0.119976	0.0412041	0.00117691	0.00311024	0.0508911	0.00168948	0.154924	0.00579146	-4.70025	29.7941	-5.92589	7.96853	-10.9153	2.06259	0.0778973	89.4678	-3.32193	-1.99446	324.402
Acetohydroxamic acid	DB00551	CC(=O)NO	G04BX	GENITO URINARY SYSTEM AND SEX HORMONES	UROLOGICALS	UROLOGICALS	Other urologicals	0.765926	0.97263	0.7906	0.00582616	0.00593888	0.0711615	0.000708318	0.0458784	0.00782438	0.271934	0.000181525	0.294482	0.0607858	0.321184	0.862334	0.00339676	0.00773309	0.00186378	0.00044942	0.00449569	0.0453652	0.000175951	0.338253	0.00366924	0.0223882	0.000385194	0.00231364	0.000322212	0.00777356	0.660331	0.015579	-5.14834	-47.0024	-26.8642	-0.986074	-11.0704	0.727187	-0.822747	21.9151	0.581875	-1.74946	75.067
Acetophenazine	DB01063	CC(=O)c1ccc2c(c1)N(CCCN1CCN(CCO)CC1)c1ccccc1S2	N05AB	NERVOUS SYSTEM	PSYCHOLEPTICS	ANTIPSYCHOTICS	Phenothiazines with piperazine structure	0.148142	0.983221	0.568571	0.401537	0.292102	0.224973	0.0739531	0.840561	0.919634	0.353276	0.13166	0.128251	0.542617	0.370344	0.997201	0.0161439	0.0181762	0.504966	0.0313537	0.00270385	0.0285296	0.00169039	0.842403	0.939864	0.208502	0.0037912	0.0288559	0.0813487	0.0397032	0.636704	0.980995	-4.95553	62.1922	44.8489	27.484	-9.46479	2.69851	2.68147	91.7529	-2.88889	14.1396	411.571
Acetyl sulfisoxazole	DB14033;DBSALT000856	CC(=O)N(c1onc(C)c1C)S(=O)(=O)c1ccc(N)cc1	G01AE	GENITO URINARY SYSTEM AND SEX HORMONES	GYNECOLOGICAL ANTIINFECTIVES AND ANTISEPTICS	ANTIINFECTIVES AND ANTISEPTICS, EXCL. COMBINATIONS WITH CORTICOSTEROIDS	Sulfonamides	0.0466432	0.791483	0.893355	0.00666742	0.184474	0.461791	0.175297	0.0221313	0.00376569	0.528337	0.0762055	0.494666	0.0276579	0.936122	0.998916	0.0165787	0.0420337	0.0113962	0.0466447	0.00859443	0.0750294	0.00107699	0.888127	0.0204417	0.0646084	0.000804612	0.00517719	0.0479496	0.00637352	0.244514	0.0617879	-4.85001	3.38611	6.24702	2.19112	-11.9014	1.74295	-0.526316	81.0737	-3.13209	2.36543	309.347
Acetylcarnitine	DB08842	CC(=O)O[C@H](CC(=O)[O-])C[N+](C)(C)C	N06BX	NERVOUS SYSTEM	PSYCHOANALEPTICS	PSYCHOSTIMULANTS, AGENTS USED FOR ADHD AND NOOTROPICS	Other psychostimulants and nootropics	0.0500653	0.409145	0.209519	7.74e-06	0.000163929	0.0352493	3.85e-06	0.0302442	0.000347163	0.244382	2.26e-07	0.0235396	0.000234191	0.00597631	0.00121944	0.00074376	0.0132575	5.47e-06	2.47e-05	0.0026568	0.219515	2.14e-05	0.222885	0.000718493	0.0114167	2.07e-05	2.46e-05	6.24e-06	9.26e-06	0.878333	0.00756024	-5.12273	7.26088	-5.76747	-57.6808	-12.7104	1.59106	-4.55708	0.882363	0.650125	-1.92785	203.238
Acetylcholine	DB03128	CC(=O)OCC[N+](C)(C)C	S01EB	SENSORY ORGANS	OPHTHALMOLOGICALS	ANTIGLAUCOMA PREPARATIONS AND MIOTICS	Parasympathomimetics	0.029557	0.75554	0.296195	0.000111088	4.12e-05	0.101283	4.46e-07	0.429584	0.000173087	0.377342	3.03e-07	0.0584494	0.000239121	0.000651619	0.000814516	0.0001561	0.00339288	3.06e-06	0.000120489	0.00260764	0.117729	2.46e-06	0.509374	0.000693773	0.0135602	5.25e-06	9.77e-06	4e-05	4.61e-06	0.982059	0.392753	-4.52625	48.2018	6.74425	-61.3264	-8.19224	1.74193	-1.9036	-32.2961	0.635795	-11.9392	146.21
Acetylcysteine	DB06151;DB05436	CC(=O)N[C@@H](CS)C(=O)O	R05CB;S01XA;V03AB	RESPIRATORY SYSTEM;SENSORY ORGANS;VARIOUS	ALL OTHER THERAPEUTIC PRODUCTS;COUGH AND COLD PREPARATIONS;OPHTHALMOLOGICALS	ALL OTHER THERAPEUTIC PRODUCTS;EXPECTORANTS, EXCL. COMBINATIONS WITH COUGH SUPPRESSANTS;OTHER OPHTHALMOLOGICALS	Antidotes;Mucolytics;Other ophthalmologicals	0.716861	0.818951	0.631117	0.000271106	0.00602868	0.0567117	0.00169593	0.0299894	0.00320471	0.128452	5.18e-05	0.180427	0.0436657	0.568744	0.478394	0.00337112	0.00788372	0.0040528	0.00027964	0.0054256	0.080271	0.000999704	0.0195663	0.000945608	0.0620585	0.00123883	0.004232	0.000345424	0.0276246	0.639441	0.00253543	-5.73864	-40.819	-19.1168	-6.57254	-14.3485	1.29993	-2.90661	56.9684	-0.43534	4.45754	163.198
Acetyldigitoxin	DB00511	CC(=O)O[C@H]1C[C@H](O[C@H]2[C@@H](O)C[C@H](O[C@H]3[C@@H](O)C[C@H](O[C@H]4CC[C@@]5(C)[C@H](CC[C@@H]6[C@@H]5CC[C@]5(C)[C@@H](C7=CC(=O)OC7)CC[C@]65O)C4)O[C@@H]3C)O[C@@H]2C)O[C@H](C)[C@H]1O	C01AA	CARDIOVASCULAR SYSTEM	CARDIAC THERAPY	CARDIAC GLYCOSIDES	Digitalis glycosides	0.508871	0.107244	0.618635	0.00277816	0.016178	0.00495633	0.0260035	0.0150064	0.0083912	0.537633	0.223902	0.0117698	0.15967	0.340328	0.849706	0.482551	0.367667	0.0100332	0.683181	0.441805	0.725894	0.215334	0.516344	0.582418	0.575829	0.332301	0.0930985	0.902372	0.759456	0.453381	0.699754	-5.95917	65.9498	34.0704	46.3247	-9.5249	4.01256	2.46417	88.7543	-4.99883	-1.79765	806.987
Acetylene	DB15906	C#C						0.481437	0.916131	0.93036	0.414276	0.0227572	0.19707	0.0435478	0.231995	0.120405	0.150432	0.0439589	0.493437	0.0225827	0.183774	0.998022	0.0139984	0.0208827	0.0336925	0.00365218	0.00873067	0.0205403	0.00188246	0.766256	0.00334352	0.0112313	0.00319487	0.0055113	0.000475523	0.00541653	0.705558	0.0670778	-4.09435	38.6854	9.48512	8.8927	-0.265586	2.09954	2.3869	67.8732	-0.944027	0.243667	26.038
Acetylsalicylic acid	DB00945	CC(=O)Oc1ccccc1C(=O)O	A01AD;B01AC;C07FX;C10BX;M01BA;N02AJ;N02BA	ALIMENTARY TRACT AND METABOLISM;BLOOD AND BLOOD FORMING ORGANS;CARDIOVASCULAR SYSTEM;MUSCULO-SKELETAL SYSTEM;NERVOUS SYSTEM	ANALGESICS;ANTIINFLAMMATORY AND ANTIRHEUMATIC PRODUCTS;ANTITHROMBOTIC AGENTS;BETA BLOCKING AGENTS;LIPID MODIFYING AGENTS;STOMATOLOGICAL PREPARATIONS	ANTIINFLAMMATORY/ANTIRHEUMATIC AGENTS IN COMBINATION;ANTITHROMBOTIC AGENTS;BETA BLOCKING AGENTS, OTHER COMBINATIONS;LIPID MODIFYING AGENTS, COMBINATIONS;OPIOIDS;OTHER ANALGESICS AND ANTIPYRETICS;STOMATOLOGICAL PREPARATIONS	Antiinflammatory/antirheumatic agents in combination with corticosteroids;Beta blocking agents, other combinations;Lipid modifying agents in combination with other drugs;Opioids in combination with non-opioid analgesics;Other agents for local oral treatment;Platelet aggregation inhibitors excl. heparin;Salicylic acid and derivatives	0.0508558	0.81099	0.872853	0.015933	0.0120317	0.36844	0.0316642	0.0254895	0.00694213	0.0931411	0.000235858	0.253353	0.137062	0.854762	0.99711	0.00219745	0.0230567	0.00742173	0.000633078	0.0036231	0.0291068	0.00436755	0.267367	0.00825292	0.00882872	0.00127255	0.00697376	0.00177035	0.00199601	0.306778	0.00337329	-4.4064	22.2729	29.6981	3.53875	-8.7883	2.21442	-1.62801	73.1803	-1.41899	6.68888	180.159
Acipimox	DB09055	Cc1cnc(C(=O)O)c[n+]1[O-]	C10AD	CARDIOVASCULAR SYSTEM	LIPID MODIFYING AGENTS	LIPID MODIFYING AGENTS, PLAIN	Nicotinic acid and derivatives	0.257259	0.615369	0.881597	0.000756811	0.000839354	0.129975	0.00075783	0.0130184	0.00311148	0.0596703	4.33e-05	0.149863	0.0587625	0.868324	0.908521	0.00397219	0.0253839	0.00344067	0.000152813	0.00168786	0.0242286	0.000211094	0.0284659	0.00215299	0.012083	0.000587242	0.000859045	0.0005857	0.00559845	0.510831	0.00176356	-4.70481	11.5809	22.9468	-30.5401	-10.9933	1.86514	-1.74242	61.3078	-1.01153	5.17074	154.125
Acitretin	DB00459	COc1cc(C)c(/C=C/C(C)=C/C=C/C(C)=C/C(=O)O)c(C)c1C	D05BB	DERMATOLOGICALS	ANTIPSORIATICS	ANTIPSORIATICS FOR SYSTEMIC USE	Retinoids for treatment of psoriasis	0.444784	0.608331	0.866928	0.195989	0.501085	0.305915	0.348984	0.043764	0.0532577	0.584971	0.288708	0.453002	0.151778	0.90573	0.981822	0.051726	0.0681662	0.164711	0.123924	0.361099	0.290062	0.59636	0.851384	0.346846	0.91985	0.406761	0.512993	0.373961	0.327627	0.783309	0.210762	-5.09899	46.1795	36.866	-44.7809	-6.45802	2.52299	1.75453	104.123	-5.19338	2.79302	326.436
Aclidinium	DB08897	O=C(O[C@H]1C[N+]2(CCCOc3ccccc3)CCC1CC2)C(O)(c1cccs1)c1cccs1	R03AL;R03BB	RESPIRATORY SYSTEM	DRUGS FOR OBSTRUCTIVE AIRWAY DISEASES	ADRENERGICS, INHALANTS;OTHER DRUGS FOR OBSTRUCTIVE AIRWAY DISEASES, INHALANTS	Adrenergics in combination with anticholinergics incl. triple combinations with corticosteroids;Anticholinergics	0.115131	0.343909	0.172197	0.0390954	0.0241726	0.0357824	0.0209065	0.402016	0.808877	0.700403	0.404556	0.0716186	0.0314431	0.0459698	0.100793	0.154553	0.125376	0.0305876	0.15131	0.141951	0.27924	0.00526344	0.668732	0.823267	0.193734	0.0264519	0.026305	0.133383	0.0812727	0.531151	0.937527	-5.61836	96.107	101.05	-27.5707	-7.60655	3.40696	2.00074	90.7651	-3.14447	0.144704	484.663
Acrivastine	DB09488	Cc1ccc(/C(=C\CN2CCCC2)c2cccc(/C=C/C(=O)O)n2)cc1	R06AX	RESPIRATORY SYSTEM	ANTIHISTAMINES FOR SYSTEMIC USE	ANTIHISTAMINES FOR SYSTEMIC USE	Other antihistamines for systemic use	0.216649	0.753029	0.837937	0.25357	0.311784	0.304884	0.212786	0.174058	0.573145	0.370439	0.159402	0.191987	0.725151	0.637202	0.943843	0.0272838	0.0351412	0.109229	0.0510995	0.0597732	0.171579	0.192283	0.648168	0.249038	0.533465	0.082878	0.151853	0.0521302	0.056533	0.615661	0.448612	-5.45553	15.1981	-0.515315	-14.0015	-10.3061	2.98264	0.824152	76.6925	-3.3392	1.32134	348.446
Activated charcoal	DB09278;DB05269	[C]	A07BA	ALIMENTARY TRACT AND METABOLISM	ANTIDIARRHEALS, INTESTINAL ANTIINFLAMMATORY/ANTIINFECTIVE AGENTS	INTESTINAL ADSORBENTS	Charcoal preparations	0.728749	0.991718	0.980497	0.0450193	0.108732	0.121132	0.045183	0.165583	0.00661723	0.231584	0.0215079	0.712557	0.274237	0.373933	0.999485	0.00410674	0.00313127	0.0143289	0.00579249	0.000616311	0.000973622	0.00125455	0.890499	0.0175634	0.0688269	0.00540913	0.0386711	0.000715757	0.00131151	0.6951	0.197277	-4.20741	55.116	26.7155	36.6231	-0.343413	1.96079	3.01057	74.8067	-2.90531	2.81912	12.011
Acyclovir	DB00787;DB05347	Nc1nc(=O)c2ncn(COCCO)c2[nH]1	D06BB;J05AB;S01AD	ANTIINFECTIVES FOR SYSTEMIC USE;DERMATOLOGICALS;SENSORY ORGANS	ANTIBIOTICS AND CHEMOTHERAPEUTICS FOR DERMATOLOGICAL USE;ANTIVIRALS FOR SYSTEMIC USE;OPHTHALMOLOGICALS	ANTIINFECTIVES;CHEMOTHERAPEUTICS FOR TOPICAL USE;DIRECT ACTING ANTIVIRALS	Antivirals;Nucleosides and nucleotides excl. reverse transcriptase inhibitors	0.324454	0.720032	0.576378	0.00334024	0.000487882	0.0493399	0.00150589	0.0210656	0.000547429	0.0523547	0.000206825	0.170348	0.166765	0.90003	0.967768	0.0117862	0.00994106	0.0220765	0.00331431	0.00276289	0.026138	0.000385326	0.024756	0.00608287	0.0308174	0.00536552	0.00414546	0.00259386	0.0620835	0.353454	0.0857404	-5.97925	24.4546	-22.645	-16.5739	-19.825	1.93452	-0.961045	37.9965	-1.93763	4.05891	225.208
Adagrasib	DB15568	C=C(F)C(=O)N1CCN(c2nc(OC[C@@H]3CCCN3C)nc3c2CCN(c2cccc4cccc(Cl)c24)C3)C[C@@H]1CC#N						0.32345	0.815368	0.66735	0.0890031	0.662157	0.296786	0.529913	0.356157	0.112751	0.908741	0.943529	0.242889	0.703322	0.949943	0.998281	0.0100571	0.0111408	0.098505	0.197836	0.0224533	0.0225305	0.0749631	0.913889	0.977531	0.788939	0.0248148	0.0369813	0.469992	0.330244	0.220601	0.962851	-4.73042	40.7971	63.7751	93.5698	-9.784	3.81552	3.7594	99.8337	-6.21627	3.47909	604.13
Adapalene	DB00210	COc1ccc(-c2ccc3cc(C(=O)O)ccc3c2)cc1C12CC3CC(CC(C3)C1)C2	D10AD	DERMATOLOGICALS	ANTI-ACNE PREPARATIONS	ANTI-ACNE PREPARATIONS FOR TOPICAL USE	Retinoids for topical use in acne	0.185177	0.243361	0.947372	0.0377377	0.0423136	0.572666	0.0928762	0.028983	0.00363953	0.385964	0.00366164	0.616495	0.0499757	0.929405	0.986552	0.0196594	0.0532023	0.164241	0.0762201	0.140949	0.400815	0.524991	0.434005	0.527509	0.693179	0.114166	0.287732	0.56373	0.16418	0.345308	0.334047	-4.94934	40.8714	50.8304	-28.9041	-4.93214	2.79087	3.325	105.636	-7.11415	4.12983	412.529
Adefovir dipivoxil	DB00718	CC(C)(C)C(=O)OCOP(=O)(COCCn1cnc2c(N)ncnc21)OCOC(=O)C(C)(C)C	J05AF	ANTIINFECTIVES FOR SYSTEMIC USE	ANTIVIRALS FOR SYSTEMIC USE	DIRECT ACTING ANTIVIRALS	Nucleoside and nucleotide reverse transcriptase inhibitors	0.530005	0.901756	0.675607	0.0033721	0.131225	0.0381364	0.208273	0.0307078	0.0239261	0.875641	0.698997	0.0932304	0.387358	0.641368	0.969752	0.02448	0.0187974	0.126395	0.575806	0.0958543	0.0436191	0.00413484	0.95087	0.362448	0.511613	0.0212819	0.0113734	0.0159797	0.0362717	0.202782	0.846239	-5.34699	105.255	110.346	-11.6633	-8.8934	2.14108	2.09544	69.7936	-2.97255	1.47445	501.477
Ademetionine	DB00118	C[S+](CC[C@H](N)C(=O)[O-])C[C@H]1O[C@@H](n2cnc3c(N)ncnc32)[C@H](O)[C@@H]1O	A16AA	ALIMENTARY TRACT AND METABOLISM	OTHER ALIMENTARY TRACT AND METABOLISM PRODUCTS	OTHER ALIMENTARY TRACT AND METABOLISM PRODUCTS	Amino acids and derivatives	0.497194	0.552876	0.407693	0.000184404	0.00106862	0.0156969	0.00107347	0.00968266	0.00743122	0.135292	0.0005996	0.0455362	0.172205	0.58893	0.239748	0.0197307	0.0517433	0.0316048	0.0462455	0.0195925	0.107319	0.000427735	0.00889081	0.00127539	0.0755836	0.0107506	0.00343811	0.0005305	0.0685623	0.289672	0.131215	-6.81358	-16.1285	-16.9266	-1.98274	-18.0087	1.9015	-2.18739	33.3224	-1.25798	3.27385	398.445
Adenine	DB00173	Nc1ncnc2nc[nH]c12						0.340357	0.560173	0.821146	0.00759261	0.00142656	0.0874494	0.000325627	0.0258709	0.00443986	0.0674396	0.0112182	0.0617888	0.054018	0.975522	0.998814	0.00236318	0.0027898	0.214838	0.00409054	0.00521485	0.109905	9.77e-05	0.0741742	0.00322401	0.0236557	0.00980592	0.00860153	0.00385188	0.0321446	0.42737	0.0182461	-5.5136	4.61719	-4.46724	-8.65352	-15.4017	2.52561	0.149878	49.7708	-1.9975	-7.16972	135.13
Adenosine	DB00640;DB06639	Nc1ncnc2c1ncn2[C@@H]1O[C@H](CO)[C@@H](O)[C@H]1O	C01EB	CARDIOVASCULAR SYSTEM	CARDIAC THERAPY	OTHER CARDIAC PREPARATIONS	Other cardiac preparations	0.752905	0.673195	0.693506	0.00127883	0.00153186	0.0537436	0.00223502	0.0097158	0.00136613	0.071304	0.000381918	0.0496972	0.215754	0.957984	0.916867	0.00998739	0.0118749	0.128894	0.0688761	0.0183726	0.111036	0.00170449	0.0492605	0.00272927	0.289598	0.0181806	0.00821686	0.00450288	0.485039	0.461509	0.0946659	-5.96335	6.68282	-1.58958	4.91029	-21.0068	2.10107	-0.922428	25.0623	-1.37207	-3.45663	267.245
Adenosine phosphate	DB00131	Nc1ncnc2c1ncn2[C@@H]1O[C@H](COP(=O)(O)O)[C@@H](O)[C@H]1O						0.215953	0.826659	0.470261	0.000745567	0.00815448	0.0660367	0.00331159	0.0105928	0.0364153	0.0617533	0.000317787	0.0184636	0.481543	0.842471	0.412667	0.00556687	0.0194975	0.0231346	0.0360138	0.0287634	0.167657	0.00016844	0.0276627	0.0020959	0.0910556	0.00251947	0.000568828	0.00170131	0.0992877	0.20532	0.12348	-6.19381	19.6539	1.33494	6.92015	-19.4972	1.22579	0.110756	38.0267	-1.03436	-1.99044	347.224
Adiphenine	DB15795	CCN(CC)CCOC(=O)C(c1ccccc1)c1ccccc1						0.110061	0.858124	0.83429	0.502718	0.192613	0.305207	0.0774878	0.50745	0.783003	0.445451	0.0623659	0.28814	0.428306	0.0742561	0.983833	0.0158363	0.0168835	0.00761679	0.00939364	0.0244214	0.144708	0.0196524	0.963162	0.103342	0.0400265	0.00763606	0.00792396	0.0295857	0.00440541	0.918734	0.884725	-4.3467	121.794	54.8748	58.0002	-6.82358	2.52976	2.3221	63.8046	-3.4413	0.979193	311.425
Afamelanotide	DB04931	CCCC[C@H](NC(=O)[C@H](CO)NC(=O)[C@H](Cc1ccc(O)cc1)NC(=O)[C@H](CO)NC(C)=O)C(=O)N[C@@H](CCC(=O)O)C(=O)N[C@@H](Cc1cnc[nH]1)C(=O)N[C@H](Cc1ccccc1)C(=O)N[C@@H](CCCNC(=N)N)C(=O)N[C@@H](Cc1c[nH]c2ccccc12)C(=O)NCC(=O)N[C@@H](CCCCN)C(=O)N1CCC[C@H]1C(=O)N[C@H](C(N)=O)C(C)C	D02BB	DERMATOLOGICALS	EMOLLIENTS AND PROTECTIVES	PROTECTIVES AGAINST UV-RADIATION	Protectives against UV-radiation for systemic use	0.222864	0.0599656	0.241682	0.00252239	0.0194043	0.0319331	0.0090625	0.100861	0.0801197	0.791879	0.0940055	0.0202272	0.092167	0.165008	0.275584	0.0207167	0.0949884	0.0148907	0.00810151	0.0587643	0.104918	0.00592185	0.0653052	0.0652983	0.0492632	0.0127403	0.00744403	0.00450444	0.0233336	0.0835676	0.510154	-7.87623	19.6081	43.7702	-23.6798	-17.4585	2.35119	-0.748593	56.0521	-3.06835	-4.80914	1646.87
Afatinib	DB08916	CN(C)C/C=C/C(=O)Nc1cc2c(Nc3ccc(F)c(Cl)c3)ncnc2cc1O[C@H]1CCOC1	L01EB	ANTINEOPLASTIC AND IMMUNOMODULATING AGENTS	ANTINEOPLASTIC AGENTS	PROTEIN KINASE INHIBITORS	Epidermal growth factor receptor (EGFR) tyrosine kinase inhibitors	0.612813	0.659157	0.887014	0.169001	0.261927	0.218058	0.116318	0.20705	0.164493	0.759887	0.750196	0.348606	0.757223	0.96307	0.993474	0.023045	0.018715	0.386244	0.261572	0.0428861	0.0766969	0.0785939	0.877511	0.714276	0.687355	0.10277	0.107159	0.270377	0.415039	0.199078	0.8124	-4.98674	29.823	54.4522	91.7922	-12.402	3.42005	3.35966	97.2845	-4.31211	9.1753	485.947
Agomelatine	DB06594	COc1ccc2cccc(CCNC(C)=O)c2c1	N06AX	NERVOUS SYSTEM	PSYCHOANALEPTICS	ANTIDEPRESSANTS	Other antidepressants	0.570918	0.985799	0.857945	0.991294	0.807584	0.290737	0.0695396	0.795856	0.650212	0.752544	0.638498	0.0705589	0.0919513	0.537917	0.999981	0.00961042	0.0269464	0.757376	0.0529897	0.0275887	0.275395	0.00555896	0.986623	0.0793436	0.13695	0.0543606	0.0187285	0.0217815	0.019079	0.445658	0.516561	-4.4069	82.8825	77.1926	-6.55806	-10.5012	1.6218	2.26481	85.2262	-3.49275	-8.33973	243.306
Ajmaline	DB01426	CC[C@H]1[C@@H]2C[C@H]3[C@@H]4N(C)c5ccccc5[C@]45C[C@@H](C2[C@H]5O)N3[C@@H]1O	C01BA	CARDIOVASCULAR SYSTEM	CARDIAC THERAPY	ANTIARRHYTHMICS, CLASS I AND III	Antiarrhythmics, class Ia	0.208091	0.98397	0.759959	0.0118857	0.0485648	0.0841583	0.00395771	0.551681	0.365144	0.513844	0.00895906	0.00241211	0.220272	0.0692551	0.999277	0.00891183	0.13697	0.107562	0.0374124	0.00690061	0.072803	0.000102923	0.90511	0.0489374	0.034511	0.00128766	0.00152483	0.0171459	0.00988741	0.410292	0.887686	-4.87506	59.7855	-28.1374	55.4149	-12.2265	3.08422	1.18493	52.5734	-2.45357	0.489888	326.44
Alatrofloxacin	DB09335	C[C@H](N)C(=O)N[C@@H](C)C(=O)N[C@H]1[C@@H]2CN(c3nc4c(cc3F)c(=O)c(C(=O)O)cn4-c3ccc(F)cc3F)C[C@@H]21						0.659343	0.309846	0.805751	0.0027513	0.00177526	0.0113819	0.00454092	0.0102309	0.0184182	0.158229	0.0301701	0.0731026	0.595462	0.903695	0.612027	0.279018	0.274045	0.0176561	0.101309	0.0330162	0.13533	0.0230471	0.116816	0.00825931	0.222612	0.154596	0.00390924	0.0323643	0.111468	0.132468	0.258701	-5.975	4.74392	5.15113	13.2066	-12.0478	2.76595	0.0394859	59.9549	-3.8459	-1.15171	558.517
Albendazole	DB00518	CCCSc1ccc2nc(NC(=O)OC)[nH]c2c1	P02CA	ANTIPARASITIC PRODUCTS, INSECTICIDES AND REPELLENTS	ANTHELMINTICS	ANTINEMATODAL AGENTS	Benzimidazole derivatives	0.671202	0.931178	0.850593	0.985057	0.50165	0.293846	0.30799	0.318559	0.177343	0.544723	0.196202	0.0726416	0.0308273	0.968836	0.999972	0.0375027	0.0373038	0.984934	0.0869552	0.0660603	0.567304	0.0384894	0.926717	0.112556	0.647025	0.719551	0.322898	0.782287	0.78686	0.541746	0.379475	-4.57499	30.6503	58.0127	-13.1045	-13.4973	2.33593	3.1328	95.2127	-4.41989	-2.79628	265.338
Alcaftadine	DB06766	CN1CCC(=C2c3ccccc3CCn3c(C=O)cnc32)CC1	S01GX	SENSORY ORGANS	OPHTHALMOLOGICALS	DECONGESTANTS AND ANTIALLERGICS	Other antiallergics	0.390505	0.990577	0.748207	0.0847789	0.0912428	0.148574	0.0146484	0.493849	0.48375	0.620638	0.00756329	0.0393898	0.506209	0.240845	0.997349	0.00638232	0.0268408	0.00745245	0.0284965	0.00540491	0.115188	0.00155382	0.928991	0.608531	0.0761376	0.00392928	0.00649279	0.00247397	0.0044174	0.657299	0.894133	-4.90598	42.1124	20.0945	4.67737	-9.16043	2.35541	1.6453	62.3175	-2.41318	4.22582	307.397
Alclofenac	DB13167	C=CCOc1ccc(CC(=O)O)cc1Cl	M01AB	MUSCULO-SKELETAL SYSTEM	ANTIINFLAMMATORY AND ANTIRHEUMATIC PRODUCTS	ANTIINFLAMMATORY AND ANTIRHEUMATIC PRODUCTS, NON-STEROIDS	Acetic acid derivatives and related substances	0.112361	0.649032	0.956308	0.131831	0.192565	0.485949	0.125162	0.0452167	0.0219225	0.338277	0.0194782	0.411182	0.152904	0.822438	0.997947	0.00664853	0.0294587	0.0258229	0.0120435	0.0205304	0.0785146	0.405096	0.515283	0.00791005	0.16922	0.0252002	0.029588	0.0108049	0.0371871	0.407308	0.00740684	-4.25094	35.5653	27.1118	2.06497	-8.24945	2.61536	0.000729006	95.2475	-2.8175	1.3191	226.659
Alclometasone	DB00240	C[C@@H]1C[C@H]2[C@H]3[C@H]([C@@H](O)C[C@]2(C)[C@@]1(O)C(=O)CO)[C@@]1(C)C=CC(=O)C=C1C[C@H]3Cl	D07AB;S01BA	DERMATOLOGICALS;SENSORY ORGANS	CORTICOSTEROIDS, DERMATOLOGICAL PREPARATIONS;OPHTHALMOLOGICALS	ANTIINFLAMMATORY AGENTS;CORTICOSTEROIDS, PLAIN	Corticosteroids, moderately potent (group II);Corticosteroids, plain	0.133296	0.911564	0.869166	0.00290925	0.089266	0.0236151	0.0185906	0.0360833	0.0270011	0.753242	0.213303	0.0555742	0.0904059	0.113462	0.999781	0.790647	0.884379	0.0151342	0.126039	0.0263154	0.331152	0.00275862	0.906338	0.217046	0.245397	0.00863236	0.00925814	0.106837	0.0122989	0.141084	0.109202	-5.15142	84.054	-3.50321	1.98911	-9.3764	3.48052	2.40091	81.7162	-3.74361	1.49064	408.922
Alcloxa	DB11205	NC(=O)NC1NC(=O)[N-]C1=O.[Al+3].[Al+3].[Cl-].[OH-].[OH-].[OH-].[OH-]						0.393559	0.909462	0.897559	8.03e-05	0.000464523	0.0517473	5.37e-05	0.0125454	0.000681149	0.0415157	4.52e-06	0.153255	0.0806052	0.385824	0.599248	0.00167924	0.00878958	5.45e-05	2.44e-05	0.000349479	0.0194509	1.08e-05	0.00795784	0.000706243	0.00372254	3.67e-05	0.000155903	4.74e-05	0.000674549	0.408025	0.00528904	-5.97472	-12.4212	-25.267	14.3248	-14.2189	2.48648	0.00694408	62.355	-3.12088	0.410317	314.554
Alectinib	DB11363	CCc1cc2c(cc1N1CCC(N3CCOCC3)CC1)C(C)(C)c1[nH]c3cc(C#N)ccc3c1C2=O	L01ED	ANTINEOPLASTIC AND IMMUNOMODULATING AGENTS	ANTINEOPLASTIC AGENTS	PROTEIN KINASE INHIBITORS	Anaplastic lymphoma kinase (ALK) inhibitors	0.345153	0.887517	0.707372	0.328274	0.40353	0.0767015	0.408953	0.391013	0.139236	0.719098	0.552963	0.148104	0.525594	0.703274	0.99788	0.121928	0.0221407	0.618913	0.467458	0.123752	0.0681381	0.0182153	0.81049	0.954242	0.532114	0.296307	0.205558	0.813398	0.66596	0.365008	0.974406	-4.81238	35.2657	59.4239	96.4131	-10.0126	2.89211	3.86821	95.5655	-4.77684	10.5675	482.628
Alendronic acid	DB00630	NCCCC(O)(P(=O)(O)O)P(=O)(O)O	M05BA;M05BB	MUSCULO-SKELETAL SYSTEM	DRUGS FOR TREATMENT OF BONE DISEASES	DRUGS AFFECTING BONE STRUCTURE AND MINERALIZATION	Bisphosphonates;Bisphosphonates, combinations	0.047641	0.559589	0.137366	0.00449344	0.0120458	0.0444571	0.00118853	0.0254611	0.022688	0.0547457	1.5e-05	0.059778	0.0501174	0.0184823	0.00381039	0.00143262	0.00369477	0.000859619	0.00016537	0.0195289	0.0468586	2.14e-05	0.0218142	0.00125943	0.016289	0.000159647	0.00026522	0.0139026	0.00358724	0.162119	0.106108	-6.02661	23.7047	-0.00286727	62.9818	-16.0469	2.06462	1.10334	22.7381	0.376823	-7.09607	249.096
Alfacalcidol	DB01436	C=C1/C(=C\C=C2/CCC[C@]3(C)[C@@H]([C@H](C)CCCC(C)C)CC[C@@H]23)C[C@@H](O)C[C@@H]1O	A11CC;M05BB	ALIMENTARY TRACT AND METABOLISM;MUSCULO-SKELETAL SYSTEM	DRUGS FOR TREATMENT OF BONE DISEASES;VITAMINS	DRUGS AFFECTING BONE STRUCTURE AND MINERALIZATION;VITAMIN A AND D, INCL. COMBINATIONS OF THE TWO	Bisphosphonates, combinations;Vitamin D and analogues	0.344152	0.791936	0.709727	0.0121663	0.118558	0.0920633	0.064684	0.112199	0.0900623	0.77327	0.212058	0.284294	0.120891	0.208644	0.999309	0.0127287	0.0213669	0.0355963	0.110968	0.0482507	0.12794	0.0468771	0.921516	0.903472	0.787005	0.0146637	0.64309	0.631427	0.108944	0.682658	0.562071	-4.94099	60.0359	57.4346	7.47033	-3.78052	4.19352	4.22148	104.141	-6.0128	5.66506	400.647
Alfentanil	DB00802	CCC(=O)N(c1ccccc1)C1(COC)CCN(CCn2nnn(CC)c2=O)CC1	N01AH	NERVOUS SYSTEM	ANESTHETICS	ANESTHETICS, GENERAL	Opioid anesthetics	0.382044	0.981344	0.438082	0.001924	0.287391	0.0508885	0.0734189	0.0868034	0.249012	0.894485	0.397078	0.0772279	0.625906	0.21796	0.998438	0.00223313	0.00686828	0.00356895	0.0119968	0.00383455	0.0149553	0.00196066	0.971541	0.280087	0.208484	0.000955825	0.00664346	0.00291879	0.012673	0.501037	0.712267	-4.96674	60.5443	48.9578	-6.37963	-9.9914	3.19865	0.684423	52.0472	-1.80326	1.3601	416.526
Alfuzosin	DB00346	COc1cc2nc(N(C)CCCNC(=O)C3CCCO3)nc(N)c2cc1OC	G04CA	GENITO URINARY SYSTEM AND SEX HORMONES	UROLOGICALS	DRUGS USED IN BENIGN PROSTATIC HYPERTROPHY	Alpha-adrenoreceptor antagonists	0.643366	0.934829	0.898327	0.225694	0.229117	0.0686216	0.0976342	0.14351	0.0172581	0.718018	0.372873	0.0779519	0.240072	0.876985	0.99972	0.00795818	0.0117703	0.466026	0.175021	0.012394	0.0663067	0.00414701	0.940307	0.0694784	0.453904	0.067645	0.00717549	0.0302998	0.174675	0.267118	0.866814	-5.30302	52.9561	63.2245	-6.45362	-12.6374	2.7522	2.18617	78.9833	-2.83712	0.662301	389.456
Alimemazine	DB01246	CC(CN(C)C)CN1c2ccccc2Sc2ccccc21	R06AD	RESPIRATORY SYSTEM	ANTIHISTAMINES FOR SYSTEMIC USE	ANTIHISTAMINES FOR SYSTEMIC USE	Phenothiazine derivatives	0.0835184	0.99813	0.873967	0.212806	0.101407	0.500536	0.0192667	0.825884	0.880063	0.725864	0.0548445	0.140838	0.410931	0.266877	0.998277	0.00254773	0.00914716	0.0432133	0.0263545	0.00626527	0.035011	0.00332126	0.961816	0.615838	0.0943003	0.00122065	0.018724	0.0900127	0.0169796	0.792055	0.979804	-4.28484	81.1147	26.5868	4.55407	-5.45833	2.83089	2.60312	92.15	-4.46181	-3.50561	298.455
Aliskiren	DB09026;DB01258	COCCCOc1cc(C[C@@H](C[C@H](N)[C@@H](O)C[C@H](C(=O)NCC(C)(C)C(N)=O)C(C)C)C(C)C)ccc1OC	C09DX;C09XA	CARDIOVASCULAR SYSTEM	AGENTS ACTING ON THE RENIN-ANGIOTENSIN SYSTEM	ANGIOTENSIN II RECEPTOR BLOCKERS (ARBs), COMBINATIONS;OTHER AGENTS ACTING ON THE RENIN-ANGIOTENSIN SYSTEM	Angiotensin II receptor blockers (ARBs), other combinations;Renin-inhibitors	0.108107	0.478289	0.663517	0.00446388	0.0555816	0.0585874	0.0312182	0.283447	0.256518	0.933886	0.910724	0.0856855	0.0925825	0.0356258	0.98697	0.0104924	0.0203625	0.0253343	0.00940182	0.0139055	0.0252957	0.00193727	0.927628	0.757188	0.0480755	0.00102317	0.00631988	0.0174277	0.00497025	0.148672	0.92662	-5.45312	48.9582	113.874	-31.5936	-9.43432	2.29858	1.63542	78.7924	-3.36587	-3.55531	551.769
Alitretinoin	DB00523	CC1=C(/C=C/C(C)=C\C=C\C(C)=C\C(=O)O)C(C)(C)CCC1	D11AH;L01XF	ANTINEOPLASTIC AND IMMUNOMODULATING AGENTS;DERMATOLOGICALS	ANTINEOPLASTIC AGENTS;OTHER DERMATOLOGICAL PREPARATIONS	OTHER ANTINEOPLASTIC AGENTS;OTHER DERMATOLOGICAL PREPARATIONS	Agents for dermatitis, excluding corticosteroids;Retinoids for cancer treatment	0.274572	0.812124	0.774867	0.0802429	0.612548	0.23031	0.362563	0.0328878	0.0696316	0.62586	0.142684	0.619268	0.14788	0.539331	0.99357	0.0234161	0.0374088	0.0285455	0.15927	0.402213	0.257318	0.61754	0.904102	0.141868	0.958876	0.26854	0.696463	0.58902	0.215482	0.885245	0.124175	-4.79187	27.3841	19.3565	-22.1965	-5.11177	2.2837	2.17727	102.848	-4.63837	1.11581	300.442
Allantoin	DB11100	NC(=O)NC1NC(=O)NC1=O						0.16704	0.955046	0.922281	0.000134956	0.000309262	0.0690837	0.000223062	0.00645429	9.56e-05	0.0332562	1.2e-05	0.0990117	0.0193846	0.726785	0.939131	0.00423781	0.0748982	0.000142433	3.7e-05	0.000660224	0.0367014	7.2e-05	0.0193755	0.000337455	0.00603265	2.73e-05	0.00147229	0.000176436	0.00146012	0.729431	0.000900497	-5.97721	-48.9877	-25.8521	8.49013	-17.5627	2.05597	-0.728541	41.3047	-1.19836	-0.861872	158.117
Alloin	DB15477	O=C1c2c(O)cccc2C([C@@H]2O[C@H](CO)[C@@H](O)[C@H](O)[C@H]2O)c2cc(CO)cc(O)c21						0.753192	0.100195	0.294736	0.0368172	0.0874456	0.0576321	0.0387381	0.0279595	0.0324383	0.398225	0.00781616	0.0317656	0.227346	0.591923	0.400878	0.0697448	0.0849973	0.127468	0.107572	0.162361	0.307782	0.0088764	0.125023	0.0528592	0.0878149	0.046236	0.0160281	0.134734	0.193225	0.336173	0.365507	-6.32178	51.2872	18.9504	19.4456	-15.1646	2.69637	0.209188	66.6802	-3.05435	4.29094	418.398
Allopurinol	DB00437;DB03027	Oc1ncnc2[nH]ncc12	M04AA	MUSCULO-SKELETAL SYSTEM	ANTIGOUT PREPARATIONS	ANTIGOUT PREPARATIONS	Preparations inhibiting uric acid production	0.0256946	0.36001	0.831787	0.0123171	0.0032247	0.202598	0.00315316	0.043732	0.00272608	0.0857085	0.00327711	0.0279113	0.12731	0.974629	0.995761	0.00217755	0.00413863	0.0686252	0.0023337	0.00420345	0.0284757	0.000474257	0.0878665	0.00826165	0.023424	0.00289802	0.00665785	0.00293218	0.0248551	0.367505	0.00718427	-5.45537	21.0436	16.8086	-1.12506	-15.425	2.10538	-0.873418	59.2016	-2.02969	1.18157	136.114
Almasilate	DB13595	O.[Al+3].[Al+3].[Mg+2].[O-][Si]([O-])([O-])[O-].[O-][Si]([O-])([O-])[O-]	A02AD	ALIMENTARY TRACT AND METABOLISM	DRUGS FOR ACID RELATED DISORDERS	ANTACIDS	Combinations and complexes of aluminium, calcium and magnesium compounds	0.0195132	0.841956	0.812953	0.0709431	0.18851	0.0179562	0.000244848	0.197912	0.222242	0.0883902	2.22e-05	0.178078	0.00204524	0.529832	0.77719	0.00246447	0.00894265	0.00235617	3.19e-05	0.00142374	0.490105	1.22e-06	0.288912	0.0525608	0.00229051	0.000112121	0.000297544	0.00237409	0.000293074	0.0570539	0.0153471	-5.05017	34.1268	-6.44668	9.96723	-8.46925	1.90099	0.772121	69.1696	-4.99232	4.06402	280.448
Almitrine	DB01430	C=CCNc1nc(NCC=C)nc(N2CCN(C(c3ccc(F)cc3)c3ccc(F)cc3)CC2)n1	R07AB	RESPIRATORY SYSTEM	OTHER RESPIRATORY SYSTEM PRODUCTS	OTHER RESPIRATORY SYSTEM PRODUCTS	Respiratory stimulants	0.154625	0.825949	0.784445	0.339167	0.937328	0.399663	0.877727	0.425531	0.773583	0.759656	0.960955	0.462837	0.551729	0.902868	0.99908	0.00289214	0.00415299	0.231396	0.106518	0.00791116	0.0256283	0.0219134	0.920202	0.813208	0.65566	0.0121907	0.071757	0.640317	0.115153	0.375008	0.978068	-5.1715	63.194	79.8209	7.28327	-7.93901	2.84232	4.18076	107.323	-6.46386	12.6102	477.563
Almotriptan	DB00918	CN(C)CCc1c[nH]c2ccc(CS(=O)(=O)N3CCCC3)cc12	N02CC	NERVOUS SYSTEM	ANALGESICS	ANTIMIGRAINE PREPARATIONS	Selective serotonin (5HT1) agonists	0.42603	0.966625	0.769741	0.111217	0.0684648	0.35899	0.0165401	0.571881	0.324695	0.799316	0.221857	0.0878838	0.586464	0.451878	0.997776	0.0112723	0.0249831	0.101963	0.029814	0.027776	0.0660106	0.00298245	0.904949	0.0780607	0.0414421	0.00216487	0.0101559	0.022896	0.0163864	0.616107	0.78686	-5.10685	50.9635	20.1109	-16.4081	-12.2623	3.09801	0.972605	52.1695	-2.89929	0.247803	335.473
Alogliptin	DB06203	Cn1c(=O)cc(N2CCC[C@@H](N)C2)n(Cc2ccccc2C#N)c1=O	A10BD;A10BH	ALIMENTARY TRACT AND METABOLISM	DRUGS USED IN DIABETES	BLOOD GLUCOSE LOWERING DRUGS, EXCL. INSULINS	Combinations of oral blood glucose lowering drugs;Dipeptidyl peptidase 4 (DPP-4) inhibitors	0.449895	0.95635	0.917756	0.0986881	0.15956	0.258369	0.153466	0.472284	0.0748754	0.484868	0.815051	0.0914285	0.836047	0.456413	0.999924	0.0165462	0.045948	0.0915627	0.123285	0.0180934	0.0494293	0.00309601	0.945981	0.153269	0.0390576	0.0148568	0.00521254	0.0295509	0.0217893	0.271792	0.860554	-4.83455	23.8826	-13.5407	11.1497	-13.7847	2.62788	0.0237401	53.7201	-3.12202	7.80809	339.399
Alosetron	DB00969	Cc1[nH]cnc1CN1CCc2c(c3ccccc3n2C)C1=O	A03AE	ALIMENTARY TRACT AND METABOLISM	DRUGS FOR FUNCTIONAL GASTROINTESTINAL DISORDERS	DRUGS FOR FUNCTIONAL GASTROINTESTINAL DISORDERS	Serotonin receptor antagonists	0.49847	0.961585	0.906608	0.828617	0.468551	0.514485	0.172722	0.373901	0.165823	0.759818	0.668078	0.0461738	0.154138	0.608034	0.999984	0.00380761	0.00998828	0.468639	0.0449393	0.00697416	0.0778718	0.00338359	0.920852	0.28376	0.0756029	0.0122346	0.0274041	0.0163554	0.0106958	0.552891	0.804895	-4.89116	7.76955	36.2427	-11.3522	-12.9324	2.65793	1.18629	55.8662	-2.41702	-7.10037	294.358
Alpelisib	DB12015	Cc1nc(NC(=O)N2CCC[C@H]2C(N)=O)sc1-c1ccnc(C(C)(C)C(F)(F)F)c1	L01EM	ANTINEOPLASTIC AND IMMUNOMODULATING AGENTS	ANTINEOPLASTIC AGENTS	PROTEIN KINASE INHIBITORS	Phosphatidylinositol-3-kinase (Pi3K) inhibitors	0.0965162	0.92282	0.906015	0.116714	0.670211	0.309408	0.532505	0.0750267	0.0224804	0.751553	0.864129	0.181854	0.271156	0.822272	0.99987	0.0255274	0.103714	0.0690571	0.172827	0.028767	0.188228	0.0560363	0.963739	0.440855	0.728057	0.0541612	0.0500411	0.475495	0.190727	0.0964422	0.531035	-4.80283	25.796	48.291	-12.8972	-9.97479	2.88489	3.18823	90.8536	-5.14521	4.18308	441.479
Alprazolam	DB00404;DB05925;DB05690	Cc1nnc2n1-c1ccc(Cl)cc1C(c1ccccc1)=NC2	N05BA	NERVOUS SYSTEM	PSYCHOLEPTICS	ANXIOLYTICS	Benzodiazepine derivatives	0.210583	0.968007	0.98965	0.79733	0.418249	0.385284	0.0881509	0.170194	0.0197188	0.853689	0.366824	0.135921	0.102413	0.900238	0.999949	0.00894026	0.0452179	0.166148	0.0589731	0.0271223	0.195178	0.0235823	0.989282	0.663316	0.333761	0.192577	0.013268	0.0144691	0.0145381	0.391663	0.136917	-4.82321	32.1448	2.71321	-0.124867	-7.19175	2.60748	2.45662	82.4878	-3.92578	-2.81754	308.772
Alprostadil	DB00770	CCCCC[C@H](O)/C=C/[C@H]1[C@H](O)CC(=O)[C@@H]1CCCCCCC(=O)O	C01EA;G04BE	CARDIOVASCULAR SYSTEM;GENITO URINARY SYSTEM AND SEX HORMONES	CARDIAC THERAPY;UROLOGICALS	OTHER CARDIAC PREPARATIONS;UROLOGICALS	Drugs used in erectile dysfunction;Prostaglandins	0.0454955	0.564847	0.617566	0.0265305	0.0453977	0.176642	0.0520996	0.117513	0.0680238	0.434155	0.0367087	0.0596527	0.141611	0.117629	0.984698	0.03695	0.058537	0.0128501	0.021602	0.0302208	0.181539	0.15962	0.40301	0.331972	0.168356	0.00558537	0.0678655	0.0453921	0.0365231	0.215898	0.0491014	-5.23031	69.9654	-6.82828	-12.1262	-9.50582	2.92686	0.924098	83.5532	-3.17378	1.83837	354.487
Altretamine	DB00488	CN(C)c1nc(N(C)C)nc(N(C)C)n1	L01XX	ANTINEOPLASTIC AND IMMUNOMODULATING AGENTS	ANTINEOPLASTIC AGENTS	OTHER ANTINEOPLASTIC AGENTS	Other antineoplastic agents	0.187009	0.993451	0.916839	0.860992	0.383443	0.18061	0.0463282	0.244445	0.0119128	0.646633	0.0204998	0.141012	0.00116688	0.597828	0.99994	0.00120259	0.00423622	0.120285	0.00670454	0.00548226	0.049754	0.00022663	0.996127	0.00241512	0.137152	0.00383906	0.00940449	0.0367701	0.00593359	0.82628	0.0855014	-4.21507	96.0753	77.7017	32.0957	-7.92057	2.79042	2.25214	62.7738	-2.42522	-1.03917	210.285
Aluminium	DB01370;DB11314	[Al]						0.872569	0.946433	0.932332	0.04399	0.105624	0.0967323	0.0930151	0.127082	0.00412007	0.294251	0.00775946	0.713814	0.281949	0.346635	0.991712	0.0366999	0.0112571	0.0399703	0.020565	0.0139262	0.0205896	0.00981475	0.656922	0.0374616	0.265211	0.0358455	0.0762242	0.010465	0.0152923	0.86886	0.165386	-3.88434	43.7798	-11.1897	23.9512	-3.28814	2.04491	2.76339	92.6091	-8.46774	-7.69732	26.982
Aluminium phosphate	DB14517;DBSALT002422	O=P([O-])([O-])[O-].[Al+3]	A02AB	ALIMENTARY TRACT AND METABOLISM	DRUGS FOR ACID RELATED DISORDERS	ANTACIDS	Aluminium compounds	0.00043743	0.721312	0.325155	0.0114526	0.0369342	0.00635263	1.08e-05	0.075034	0.204092	0.140257	1.05e-07	0.0432433	8.72e-05	0.673064	0.626686	0.000767838	0.00261192	0.000472541	7.89e-06	0.00125799	0.584635	4.95e-08	0.221545	0.0653306	0.00118591	6.25e-06	6.52e-05	0.00208659	8.93e-05	0.012649	0.00102228	-4.72765	-10.1413	-16.3003	58.1294	-6.49587	2.61616	1.67604	67.2305	-4.42479	6.55013	121.952
Aluminum acetate	DB14518;DBSALT001466	CC(=O)[O-].CC(=O)[O-].CC(=O)[O-].[Al+3]						0.0621479	0.926441	0.54397	0.00257117	0.079973	0.0939169	0.00287578	0.0229541	0.0395327	0.089718	8.27e-06	0.0923064	0.01269	0.673152	0.563905	0.00136695	0.00616294	0.00117966	8.78e-05	0.00505997	0.372004	7.64e-05	0.192474	0.039138	0.0216521	0.000212249	0.00279799	0.00160875	0.00144847	0.249979	0.00550971	-5.22893	-32.9262	-23.2572	-13.9923	-11.3365	1.18426	-2.19661	49.4538	-0.784783	5.53555	204.114
Aluminum chloride	DB11081	Cl[Al](Cl)Cl	D10AX	DERMATOLOGICALS	ANTI-ACNE PREPARATIONS	ANTI-ACNE PREPARATIONS FOR TOPICAL USE	Other anti-acne preparations for topical use	0.188227	0.999449	0.980969	0.864187	0.331327	0.53149	0.068274	0.672097	0.0118746	0.316251	0.0212927	0.536913	0.0016925	0.573189	0.999694	0.01915	0.0534839	0.00313025	6.05e-05	0.000444585	0.0373732	1.78e-05	0.987808	0.0294219	0.0188901	0.000290939	0.000689692	0.00241088	0.000402991	0.497774	0.317987	-4.21772	18.4137	23.924	8.71047	-1.63857	2.2554	2.77484	78.0186	-2.24416	10.601	133.341
Aluminum chlorohydrate	DB11573	O.[Al+3].[Al+3].[Cl-].[OH-].[OH-].[OH-].[OH-].[OH-]	D09AA;M05BX	DERMATOLOGICALS;MUSCULO-SKELETAL SYSTEM	DRUGS FOR TREATMENT OF BONE DISEASES;MEDICATED DRESSINGS	DRUGS AFFECTING BONE STRUCTURE AND MINERALIZATION;MEDICATED DRESSINGS	Medicated dressings with antiinfectives;Other drugs affecting bone structure and mineralization	0.28287	0.915912	0.947391	6.97e-05	0.000153254	0.0389734	5.62e-05	0.0545302	0.000981984	0.0462715	5.52e-07	0.370715	0.0276396	0.0453404	0.943081	0.000183743	0.00109394	4.39e-05	1.31e-05	2.16e-05	0.00146036	1.9e-06	0.10561	0.00172044	0.000517313	4.14e-06	2.02e-05	2.18e-05	1.98e-05	0.408948	0.0571847	-5.02391	27.7419	-5.83252	7.33161	-6.10877	2.25019	1.00727	74.4735	-4.8139	6.11733	192.467
Aluminum hydroxide	DB06723	[Al+3].[OH-].[OH-].[OH-]	A02AB;A02AD	ALIMENTARY TRACT AND METABOLISM	DRUGS FOR ACID RELATED DISORDERS	ANTACIDS	Aluminium compounds;Combinations and complexes of aluminium, calcium and magnesium compounds	0.236846	0.958525	0.934188	2.69e-05	4e-05	0.0422059	1.89e-05	0.0476065	0.000861183	0.043304	1.64e-07	0.287815	0.015497	0.0263249	0.969177	0.000118922	0.000913432	1.44e-05	4.33e-06	1.18e-05	0.00126605	9.07e-07	0.204014	0.00201367	0.000221004	1.06e-06	9.33e-06	8.26e-06	5.08e-06	0.424099	0.0485497	-4.90304	30.1402	0.398537	4.94363	-5.04636	2.07439	1.09447	77.9724	-5.58879	5.40646	78.003
Aluminum oxide	DB11342	[Al+3].[Al+3].[O-2].[O-2].[O-2]	D10AX	DERMATOLOGICALS	ANTI-ACNE PREPARATIONS	ANTI-ACNE PREPARATIONS FOR TOPICAL USE	Other anti-acne preparations for topical use	0.472613	0.946491	0.938417	0.000716292	0.00491406	0.12757	0.00298929	0.0846202	0.000585274	0.122456	7.18e-05	0.462587	0.10845	0.145006	0.964106	0.00150011	0.00173075	0.000877767	0.000619825	0.00059053	0.00588901	0.000233162	0.466259	0.00810525	0.00970272	0.000304984	0.00176777	0.00112671	0.000343017	0.678976	0.0823845	-4.61872	49.3846	1.23921	-3.76639	-3.2561	1.89083	2.52432	94.2282	-7.19085	4.63696	101.961
Aluminum subacetate	DB15679	CC(=O)O[Al](O)OC(C)=O						0.109693	0.923366	0.661433	0.0520014	0.0520249	0.225334	0.0264044	0.0530862	0.0215864	0.162282	0.000236161	0.332914	0.0824706	0.772527	0.88762	0.00677689	0.0211221	0.0105539	0.000929567	0.0060899	0.138518	0.00238218	0.297985	0.0432987	0.104457	0.00170103	0.0380384	0.0452211	0.0278671	0.628435	0.0125051	-4.21612	9.40699	22.6091	-11.2634	-7.83219	2.32221	0.500831	68.1678	-0.821562	4.01586	162.077
Aluminum sulfate	DB11239	O=S(=O)([O-])[O-].O=S(=O)([O-])[O-].O=S(=O)([O-])[O-].[Al+3].[Al+3]						0.0115247	0.55295	0.223441	0.00160481	0.00459392	0.00204183	4.12e-06	0.00345316	0.085286	0.0827719	4.39e-08	0.24933	0.000243003	0.99489	0.466087	0.000134677	5.75e-05	0.000159423	1.05e-06	0.000247103	0.185735	1.99e-09	0.209443	0.0190778	0.00593879	5.28e-07	0.000222951	0.00292732	9.64e-05	0.0858417	0.000267813	-5.30843	-65.0695	-28.9304	223.831	-9.26513	2.1986	-0.353226	64.2966	-2.71957	2.88587	342.153
Aluminum zirconium octachlorohydrex gly	DB11200	NCC(=O)[O-].O.O.[Al+3].[Cl-].[Zr+4]						0.480026	0.832467	0.918273	0.00223693	0.0213022	0.120367	0.00363033	0.0616966	0.0120307	0.10669	0.000386274	0.346008	0.165866	0.120569	0.914554	0.00220673	0.00716945	0.0073468	0.000379898	0.0023263	0.0160994	0.00183424	0.0298957	0.00188924	0.0136375	0.00264412	0.00272608	0.000237201	0.00171575	0.436746	0.0134244	-5.42357	-0.779456	-26.8193	-3.69264	-9.73977	1.94096	-0.920216	51.7714	-3.32701	9.99582	263.748
Alverine	DB01616	CCN(CCCc1ccccc1)CCCc1ccccc1	A03AX	ALIMENTARY TRACT AND METABOLISM	DRUGS FOR FUNCTIONAL GASTROINTESTINAL DISORDERS	DRUGS FOR FUNCTIONAL GASTROINTESTINAL DISORDERS	Other drugs for functional gastrointestinal disorders	0.144886	0.979775	0.879053	0.651279	0.458313	0.181125	0.0362077	0.572245	0.966723	0.373304	0.0204002	0.189152	0.172801	0.0290394	0.997171	0.00394516	0.00712323	0.0170691	0.0654179	0.0109135	0.0905742	0.00653104	0.92821	0.438983	0.238011	0.00528081	0.0289228	0.110251	0.00621176	0.978512	0.979692	-4.42727	111.57	26.9577	48.8635	-3.73955	2.77033	2.90556	82.2781	-3.96	14.6454	281.443
Alvimopan	DB06274	C[C@H]1CN(C[C@H](Cc2ccccc2)C(=O)NCC(=O)O)CC[C@@]1(C)c1cccc(O)c1	A06AH	ALIMENTARY TRACT AND METABOLISM	DRUGS FOR CONSTIPATION	DRUGS FOR CONSTIPATION	Peripheral opioid receptor antagonists	0.0957261	0.529809	0.619343	0.0345095	0.104349	0.183346	0.0552711	0.320241	0.519708	0.700282	0.21898	0.0864351	0.387507	0.0743729	0.893452	0.017692	0.0268167	0.029336	0.00568499	0.0457804	0.183191	0.0162506	0.349176	0.0759492	0.141047	0.00713494	0.0254685	0.00798399	0.00833957	0.387287	0.393291	-5.84579	44.5585	20.9259	-12.219	-9.03231	2.78913	1.1749	79.4313	-3.4745	-3.54931	424.541
Amantadine	DB00915	NC12CC3CC(CC(C3)C1)C2	N04BB	NERVOUS SYSTEM	ANTI-PARKINSON DRUGS	DOPAMINERGIC AGENTS	Adamantane derivatives	0.00877881	0.977315	0.93646	0.00114942	0.0381759	0.228549	0.00300615	0.531466	0.00352078	0.232927	0.00110145	0.0712999	0.00232702	0.00706611	0.999009	0.00016457	0.00627287	0.000427215	0.000765844	0.00474358	0.0413313	0.00014821	0.892655	0.00706459	0.00237528	2.35e-05	0.00621441	0.00282627	0.000134967	0.524445	0.14171	-4.23984	34.8264	-21.9378	14.081	-3.65625	2.26875	-0.674197	16.1271	-1.25621	6.66998	151.253
Ambenonium	DB01122	CC[N+](CC)(CCNC(=O)C(=O)NCC[N+](CC)(CC)Cc1ccccc1Cl)Cc1ccccc1Cl	N07AA	NERVOUS SYSTEM	OTHER NERVOUS SYSTEM DRUGS	PARASYMPATHOMIMETICS	Anticholinesterases	0.234573	0.124366	0.255768	0.126679	0.172417	0.0422562	0.0084842	0.13204	0.782111	0.489519	0.0547524	0.371813	0.0100092	0.0312045	0.011774	0.0192455	0.00651263	0.00298563	0.0323481	0.0341045	0.0905157	0.00145484	0.439935	0.156638	0.263825	0.00778038	0.00623047	0.0384366	0.00390625	0.96985	0.941394	-5.65108	17.4818	68.0033	188.007	-10.1817	2.87096	1.89983	69.9717	-2.34332	33.4183	537.576
Ambrisentan	DB06403	COC(c1ccccc1)(c1ccccc1)[C@H](Oc1nc(C)cc(C)n1)C(=O)O	C02KX	CARDIOVASCULAR SYSTEM	ANTIHYPERTENSIVES	OTHER ANTIHYPERTENSIVES	Antihypertensives for pulmonary arterial hypertension	0.0256493	0.698824	0.963769	0.00963729	0.159862	0.500179	0.252363	0.0152042	0.0124048	0.651539	0.0621419	0.159763	0.0925828	0.890193	0.992918	0.00339806	0.0184002	0.0620954	0.0500001	0.0210732	0.0678288	0.0819263	0.826992	0.152631	0.0862974	0.00401855	0.00591784	0.0105705	0.00593361	0.0977317	0.0973738	-5.08487	26.5487	14.4112	-36.5813	-8.28166	2.8478	-0.161952	96.0323	-3.35551	2.25776	378.428
Ambroxol	DB06742	Nc1c(Br)cc(Br)cc1CN[C@H]1CC[C@H](O)CC1	R03CC;R05CB	RESPIRATORY SYSTEM	COUGH AND COLD PREPARATIONS;DRUGS FOR OBSTRUCTIVE AIRWAY DISEASES	ADRENERGICS FOR SYSTEMIC USE;EXPECTORANTS, EXCL. COMBINATIONS WITH COUGH SUPPRESSANTS	Mucolytics;Selective beta-2-adrenoreceptor agonists	0.412132	0.913213	0.913883	0.224068	0.112323	0.121573	0.0157304	0.528178	0.688183	0.383188	0.0558383	0.169398	0.202973	0.182021	0.997944	0.0786855	0.0755097	0.161456	0.0515158	0.0167165	0.10827	0.0023889	0.609694	0.0526979	0.139915	0.00686266	0.0208392	0.100125	0.0339944	0.655502	0.78443	-5.26248	33.2358	-12.9697	81.0793	-10.4668	2.11278	1.60369	65.9326	-2.35613	32.0793	378.108
Amcinonide	DB00288	CC(=O)OCC(=O)[C@@]12OC3(CCCC3)O[C@@H]1C[C@H]1[C@@H]3CCC4=CC(=O)C=C[C@]4(C)[C@@]3(F)[C@@H](O)C[C@@]12C	D07AC	DERMATOLOGICALS	CORTICOSTEROIDS, DERMATOLOGICAL PREPARATIONS	CORTICOSTEROIDS, PLAIN	Corticosteroids, potent (group III)	0.26988	0.994832	0.886525	0.00123555	0.0305813	0.00681016	0.0264051	0.0168492	0.00796878	0.816105	0.371572	0.013343	0.0477561	0.335867	0.999963	0.490336	0.981665	0.016517	0.328421	0.0105364	0.189633	0.00359356	0.970298	0.371391	0.166498	0.0206489	0.0039507	0.497254	0.0279233	0.07687	0.160325	-5.10757	98.814	81.7935	-32.382	-7.41754	3.54704	2.98175	88.993	-4.87314	2.08627	502.579
Amifampridine	DB11640	Nc1ccncc1N	N07XX	NERVOUS SYSTEM	OTHER NERVOUS SYSTEM DRUGS	OTHER NERVOUS SYSTEM DRUGS	Other nervous system drugs	0.83101	0.436253	0.847083	0.677849	0.220101	0.0294953	0.222955	0.0428123	0.290233	0.0650007	0.943031	0.107384	0.0191357	0.736715	0.999988	0.00452315	0.0046111	0.927259	0.265714	0.0199489	0.0256878	0.00275613	0.439487	0.0034523	0.151481	0.0218207	0.156044	0.179345	0.0778226	0.907141	0.203329	-4.80152	15.9587	-16.7978	19.1726	-11.3989	2.53568	-1.04025	8.37626	-0.0218633	-1.65841	109.132
Amifostine	DB01143	NCCCNCCSP(=O)(O)O	V03AF	VARIOUS	ALL OTHER THERAPEUTIC PRODUCTS	ALL OTHER THERAPEUTIC PRODUCTS	Detoxifying agents for antineoplastic treatment	0.103817	0.592256	0.529531	0.00129358	0.0214341	0.0290177	0.00262656	0.144607	0.0372231	0.0587785	0.000100044	0.100625	0.0995732	0.00873886	0.269041	0.0020964	0.00878126	0.00469595	0.000112553	0.00897458	0.0876211	0.000109343	0.0585099	0.00132367	0.0373631	0.00037792	0.000625821	0.000453556	0.00188134	0.624975	0.0609627	-5.76952	16.9806	-50.6004	31.5095	-11.2789	2.13177	0.0518223	7.42038	-0.188165	-4.18778	214.227
Amikacin	DB00479	NCC[C@H](O)C(=O)N[C@@H]1C[C@H](N)[C@@H](O[C@H]2O[C@H](CN)[C@@H](O)[C@H](O)[C@H]2O)[C@H](O)[C@H]1O[C@H]1O[C@H](CO)[C@@H](O)[C@H](N)[C@H]1O	D06AX;J01GB;J01RA;S01AA	ANTIINFECTIVES FOR SYSTEMIC USE;DERMATOLOGICALS;SENSORY ORGANS	ANTIBACTERIALS FOR SYSTEMIC USE;ANTIBIOTICS AND CHEMOTHERAPEUTICS FOR DERMATOLOGICAL USE;OPHTHALMOLOGICALS	AMINOGLYCOSIDE ANTIBACTERIALS;ANTIBIOTICS FOR TOPICAL USE;ANTIINFECTIVES;COMBINATIONS OF ANTIBACTERIALS	Antibiotics;Combinations of antibacterials;Other aminoglycosides;Other antibiotics for topical use	0.0933345	0.106317	0.0781828	0.000265107	0.007574	0.00288585	0.00127244	0.0167433	0.0132901	0.264031	0.00203941	0.0016328	0.0485624	0.0424393	0.00524725	0.118081	0.22168	0.000723243	0.00623653	0.16256	0.488845	0.000248569	0.0384412	0.00950075	0.0706118	0.022977	0.000961152	0.00607123	0.0328765	0.154688	0.256443	-7.62088	36.1521	2.24567	7.52673	-20.1173	1.59597	-1.80772	23.9875	-0.102104	-6.52241	585.608
Amiloride	DB00594	N=C(N)NC(=O)c1nc(Cl)c(N)nc1N	C03DB	CARDIOVASCULAR SYSTEM	DIURETICS	ALDOSTERONE ANTAGONISTS AND OTHER POTASSIUM-SPARING AGENTS	Other potassium-sparing agents	0.887886	0.473734	0.904256	0.516058	0.0208293	0.035267	0.0378588	0.0302509	0.0279575	0.120568	0.0156223	0.265116	0.11332	0.954021	0.997383	0.0438693	0.024356	0.642922	0.0107976	0.0738317	0.0965929	0.00411194	0.27847	0.00912197	0.446232	0.0663072	0.134539	0.321468	0.437221	0.894564	0.103661	-6.10768	-2.46734	3.80738	6.98744	-16.4178	2.51289	-0.579195	28.5299	-2.53207	-0.697239	229.631
Amiloxate	DB11207	COc1ccc(/C=C/C(=O)OCCC(C)C)cc1						0.188093	0.862465	0.845575	0.94653	0.844579	0.322437	0.53639	0.233809	0.0185808	0.598115	0.140699	0.259105	0.00996374	0.781724	0.999956	0.00800414	0.0653313	0.320622	0.0320063	0.130906	0.433029	0.0291195	0.989697	0.0554546	0.316672	0.495622	0.123635	0.147068	0.0408939	0.604109	0.204412	-4.17009	134.322	112.317	-16.0423	-4.76036	1.89159	3.57689	99.3328	-4.88191	5.81376	248.322
Aminobenzoic acid	DB02362	Nc1ccc(C(=O)O)cc1	D02BA;D11AX	DERMATOLOGICALS	EMOLLIENTS AND PROTECTIVES;OTHER DERMATOLOGICAL PREPARATIONS	OTHER DERMATOLOGICAL PREPARATIONS;PROTECTIVES AGAINST UV-RADIATION	Other dermatologicals;Protectives against UV-radiation for topical use	0.287867	0.447972	0.875566	0.00537664	0.0127222	0.125213	0.0216434	0.0245289	0.0288671	0.0348799	0.00219692	0.364871	0.115783	0.833129	0.981871	0.00462725	0.0868665	0.168087	0.0022899	0.0076162	0.147198	0.00185339	0.030076	0.00241326	0.0400913	0.0136831	0.00450575	0.0226461	0.00369564	0.390932	0.0177886	-4.99733	3.73558	-4.51763	-3.0512	-10.9145	1.69299	-0.731565	57.5665	-2.00885	0.856718	137.138
Aminocaproic acid	DB00513;DB04134	NCCCCCC(=O)O	B02AA	BLOOD AND BLOOD FORMING ORGANS	ANTIHEMORRHAGICS	ANTIFIBRINOLYTICS	Amino acids	0.0545907	0.718381	0.66333	0.000994176	0.00265371	0.0818726	0.00300319	0.0911731	0.0186626	0.0702512	5.27e-05	0.135831	0.059149	0.0419155	0.799234	0.00175786	0.0157252	0.00139128	0.000108382	0.00612333	0.10723	0.00147732	0.0395011	0.00564698	0.00983913	0.000349668	0.00203903	0.000284935	0.00104674	0.369	0.0181394	-5.02675	30.6731	-50.3952	-12.4398	-10.5697	1.28425	-2.562	11.7103	0.325822	0.549433	131.175
Aminoglutethimide	DB00357	CCC1(c2ccc(N)cc2)CCC(=O)NC1=O	L02BG	ANTINEOPLASTIC AND IMMUNOMODULATING AGENTS	ENDOCRINE THERAPY	HORMONE ANTAGONISTS AND RELATED AGENTS	Aromatase inhibitors	0.30687	0.99099	0.916585	0.0086659	0.0457323	0.0755797	0.029392	0.0380051	0.00103177	0.342542	0.00818135	0.170735	0.118243	0.3651	0.998845	0.00897236	0.0414228	0.0238094	0.0868281	0.00502673	0.103854	0.00185364	0.636426	0.0017377	0.0408476	0.00234526	0.0116318	0.0095581	0.0293916	0.579686	0.0557478	-5.07791	-15.0241	-23.4161	-4.47117	-11.1874	2.5246	0.791275	57.8374	-2.43454	2.81233	232.283
Aminohippuric acid	DB00345	Nc1ccc(C(=O)NCC(=O)O)cc1	V04CH	VARIOUS	DIAGNOSTIC AGENTS	OTHER DIAGNOSTIC AGENTS	Tests for renal function and ureteral injuries	0.282805	0.792867	0.904131	0.0039232	0.00571518	0.178485	0.00990867	0.0339066	0.00492601	0.0639788	0.000816114	0.325244	0.138683	0.728393	0.909322	0.00699477	0.0685811	0.0425793	0.000942748	0.00434751	0.127026	0.00101255	0.0277547	0.00107387	0.0277024	0.00274906	0.00321807	0.00242394	0.00444716	0.50082	0.012584	-5.50937	-1.88658	-15.9146	-30.3917	-15.6565	1.72102	-2.16654	50.9554	-1.77363	0.0330285	194.19
Aminolevulinic acid	DB00855;DB05277	NCC(=O)CCC(=O)O	L01XD	ANTINEOPLASTIC AND IMMUNOMODULATING AGENTS	ANTINEOPLASTIC AGENTS	OTHER ANTINEOPLASTIC AGENTS	Sensitizers used in photodynamic/radiation therapy	0.282468	0.625172	0.686595	0.000614242	0.00584638	0.0640133	0.00183985	0.0339855	0.00599337	0.064459	9.97e-05	0.152302	0.0572602	0.119156	0.594497	0.0175838	0.0322341	0.00779329	0.00019624	0.00632771	0.077178	0.00172132	0.0233388	0.00187355	0.0203377	0.00199425	0.00289958	0.000365532	0.00442609	0.235224	0.00288432	-5.45168	-1.68193	-39.8121	-23.716	-12.4869	1.38052	-2.77229	18.4971	0.303804	1.0871	131.131
Aminophenazone	DB01424	Cc1c(N(C)C)c(=O)n(-c2ccccc2)n1C	N02BB	NERVOUS SYSTEM	ANALGESICS	OTHER ANALGESICS AND ANTIPYRETICS	Pyrazolones	0.221926	0.988589	0.952727	0.341972	0.0662822	0.754454	0.0351873	0.418872	0.00310298	0.743086	0.0040132	0.284344	0.059727	0.626728	0.999505	0.00973359	0.0612552	0.0297589	0.0221595	0.00724013	0.068737	0.00119004	0.985177	0.0318376	0.0239875	0.00570299	0.00154357	0.00420919	0.00169648	0.472382	0.372584	-3.8727	34.8411	45.2016	11.7434	-10.1066	2.66262	0.935286	51.8643	-1.15002	1.66707	231.299
Aminophylline	DB01223	Cn1c(=O)c2[nH]cnc2n(C)c1=O.Cn1c(=O)c2[nH]cnc2n(C)c1=O.NCCN	R03DA;R03DB	RESPIRATORY SYSTEM	DRUGS FOR OBSTRUCTIVE AIRWAY DISEASES	OTHER SYSTEMIC DRUGS FOR OBSTRUCTIVE AIRWAY DISEASES	Xanthines;Xanthines and adrenergics	0.251596	0.398391	0.784707	0.0543534	0.0116365	0.170838	0.0298398	0.163105	0.0248424	0.334681	0.0846959	0.156325	0.625455	0.787744	0.684531	0.0203639	0.0231847	0.0636778	0.0142436	0.0268103	0.0630198	0.0033929	0.132388	0.257121	0.035407	0.0297579	0.0184687	0.0175109	0.0739732	0.40485	0.773813	-6.45886	-5.2575	-23.8874	34.6818	-15.9758	2.48734	-0.427456	42.2221	-2.66875	4.14095	420.434
Aminosalicylic acid	DB00233;DB09367	Nc1ccc(C(=O)O)c(O)c1	J04AA	ANTIINFECTIVES FOR SYSTEMIC USE	ANTIMYCOBACTERIALS	DRUGS FOR TREATMENT OF TUBERCULOSIS	Aminosalicylic acid and derivatives	0.372673	0.380868	0.783952	0.0226894	0.0208968	0.122256	0.0836632	0.0517221	0.0695169	0.0516703	0.0182312	0.229382	0.110977	0.628476	0.995497	0.00378066	0.0638352	0.363698	0.00268606	0.0156114	0.108154	0.00214564	0.0228118	0.00417595	0.0706928	0.00669697	0.00683806	0.0566042	0.00520734	0.470745	0.0186648	-5.44633	28.8885	-10.1904	-5.94221	-12.6828	1.55612	-0.694043	65.8357	-1.99795	3.88348	153.137
Amiodarone	DB01118	CCCCc1oc2ccccc2c1C(=O)c1cc(I)c(OCCN(CC)CC)c(I)c1	C01BD	CARDIOVASCULAR SYSTEM	CARDIAC THERAPY	ANTIARRHYTHMICS, CLASS I AND III	Antiarrhythmics, class III	0.148045	0.812447	0.83125	0.607942	0.234447	0.417412	0.164542	0.669015	0.574069	0.847896	0.295339	0.404066	0.194094	0.380204	0.996683	0.0292173	0.0162364	0.0872097	0.117939	0.0178616	0.0706143	0.0522737	0.904241	0.99646	0.327335	0.0042294	0.136213	0.117725	0.0204067	0.565416	0.974003	-4.47184	26.3348	41.1787	499.764	-6.13657	3.88176	4.4818	99.6709	-4.0603	42.8347	645.319
Amisulpride	DB06288	CCN1CCCC1CNC(=O)c1cc(S(=O)(=O)CC)c(N)cc1OC	N05AL	NERVOUS SYSTEM	PSYCHOLEPTICS	ANTIPSYCHOTICS	Benzamides	0.628553	0.95466	0.851775	0.022765	0.0365862	0.214083	0.00503249	0.392806	0.329402	0.503968	0.281984	0.267749	0.660746	0.314278	0.996215	0.00587782	0.0122871	0.0149629	0.00839746	0.00656421	0.0268651	0.000509669	0.630085	0.0321879	0.041443	0.00103923	0.00108207	0.00325369	0.00233501	0.309896	0.709639	-5.24347	9.22809	-10.5536	10.314	-13.5759	2.1515	-0.442133	38.041	-2.2287	-0.870639	369.487
Amitriptyline	DB00321	CN(C)CCC=C1c2ccccc2CCc2ccccc21	N06AA;N06CA	NERVOUS SYSTEM	PSYCHOANALEPTICS	ANTIDEPRESSANTS;PSYCHOLEPTICS AND PSYCHOANALEPTICS IN COMBINATION	Antidepressants in combination with psycholeptics;Non-selective monoamine reuptake inhibitors	0.404046	0.996337	0.907442	0.782768	0.260491	0.51928	0.0203499	0.855525	0.693786	0.756087	0.0500135	0.172485	0.279073	0.328372	0.998934	0.00545927	0.0134631	0.0805367	0.0901632	0.0190906	0.0516991	0.00828307	0.948537	0.670986	0.106871	0.00508372	0.0290726	0.18049	0.023845	0.867021	0.962082	-4.37164	82.4911	8.50045	10.9895	-5.54964	2.73111	2.79047	84.883	-4.36499	4.34835	277.411
Amitriptylinoxide	DB13114	C[N+](C)([O-])CCC=C1c2ccccc2CCc2ccccc21						0.443189	0.946445	0.700089	0.591464	0.255399	0.491801	0.0175933	0.758284	0.501776	0.850141	0.234996	0.150299	0.0119605	0.188531	0.794499	0.00662878	0.00894926	0.0813739	0.208214	0.0611005	0.072476	0.0125123	0.912726	0.462685	0.175493	0.00999409	0.0384471	0.341473	0.0387742	0.861152	0.929418	-5.04556	53.2782	26.4416	-19.505	-6.8021	2.43274	1.69063	79.082	-2.74085	0.887418	293.41
Amlexanox	DB01025	CC(C)c1ccc2oc3nc(N)c(C(=O)O)cc3c(=O)c2c1	A01AD;R03DX	ALIMENTARY TRACT AND METABOLISM;RESPIRATORY SYSTEM	DRUGS FOR OBSTRUCTIVE AIRWAY DISEASES;STOMATOLOGICAL PREPARATIONS	OTHER SYSTEMIC DRUGS FOR OBSTRUCTIVE AIRWAY DISEASES;STOMATOLOGICAL PREPARATIONS	Other agents for local oral treatment;Other systemic drugs for obstructive airway diseases	0.433437	0.11503	0.885094	0.203347	0.0521354	0.123563	0.141593	0.0168487	0.0259148	0.0887248	0.0424391	0.458865	0.129791	0.988552	0.991109	0.0417812	0.219154	0.797749	0.242411	0.208093	0.490318	0.0666288	0.383283	0.0314381	0.702168	0.386729	0.020911	0.646562	0.212916	0.374896	0.106066	-4.94112	28.8797	-3.16729	23.0679	-12.7933	2.22736	0.713909	85.2156	-4.5791	8.71981	298.298
Amlodipine	DB00381	CCOC(=O)C1=C(COCCN)NC(C)=C(C(=O)OC)C1c1ccccc1Cl	C07FB;C08CA;C08GA;C09BB;C09BX;C09DB;C09DX;C09XA;C10BX	CARDIOVASCULAR SYSTEM	AGENTS ACTING ON THE RENIN-ANGIOTENSIN SYSTEM;BETA BLOCKING AGENTS;CALCIUM CHANNEL BLOCKERS;LIPID MODIFYING AGENTS	ACE INHIBITORS, COMBINATIONS;ANGIOTENSIN II RECEPTOR BLOCKERS (ARBs), COMBINATIONS;BETA BLOCKING AGENTS, OTHER COMBINATIONS;CALCIUM CHANNEL BLOCKERS AND DIURETICS;LIPID MODIFYING AGENTS, COMBINATIONS;OTHER AGENTS ACTING ON THE RENIN-ANGIOTENSIN SYSTEM;SELECTIVE CALCIUM CHANNEL BLOCKERS WITH MAINLY VASCULAR EFFECTS	ACE inhibitors and calcium channel blockers;ACE inhibitors, other combinations;Angiotensin II receptor blockers (ARBs) and calcium channel blockers;Angiotensin II receptor blockers (ARBs), other combinations;Beta blocking agents and calcium channel blockers;Calcium channel blockers and diuretics;Dihydropyridine derivatives;Lipid modifying agents in combination with other drugs;Renin-inhibitors	0.0614403	0.375179	0.403119	0.720259	0.970367	0.0200638	0.887556	0.07405	0.529189	0.765462	0.985185	0.100606	0.0431883	0.657347	0.998726	0.0167571	0.00403399	0.515371	0.366916	0.0629875	0.03212	0.126826	0.939218	0.380197	0.171596	0.0121674	0.35643	0.315127	0.137098	0.544323	0.498167	-4.93196	84.9278	86.145	17.9165	-7.59756	2.53219	2.53049	86.6889	-3.12578	8.12591	408.882
Ammonia N-13	DB09326	[13NH3]						0.723004	0.859246	0.961442	0.908862	0.715505	0.0601849	0.702756	0.422548	0.644001	0.139889	0.688887	0.722117	0.457798	0.235781	0.999987	0.0159591	0.0185778	0.70676	0.109634	0.0130195	0.00523724	0.0105613	0.876532	0.0672906	0.252985	0.013233	0.266645	0.166757	0.0123503	0.827163	0.418275	-4.60615	-22.0817	-18.9425	9.29995	-4.43583	2.71239	-1.82126	-18.4718	1.43424	-2.7009	16.0297
Ammonium carbonate	DB15926	O=C([O-])[O-].[NH4+].[NH4+]						0.0640387	0.891323	0.488814	0.000469306	0.00215751	0.0373847	0.000678295	0.0224469	0.00703991	0.0507204	5.64e-06	0.0781648	0.000314412	0.405255	0.538042	0.000436877	0.00430005	0.000372111	2.7e-05	0.000242587	0.0504623	8.23e-07	0.105637	0.0121553	0.00103954	7e-06	0.000183397	0.000189501	6.72e-05	0.175985	0.00364625	-5.45148	-43.9887	-24.492	-25.9931	-10.7216	2.13397	-2.48073	19.5789	0.78321	3.31062	96.086
Ammonium chloride	DB06767	[Cl-].[NH4+]	B05XA;G04BA	BLOOD AND BLOOD FORMING ORGANS;GENITO URINARY SYSTEM AND SEX HORMONES	BLOOD SUBSTITUTES AND PERFUSION SOLUTIONS;UROLOGICALS	I.V. SOLUTION ADDITIVES;UROLOGICALS	Acidifiers;Electrolyte solutions	0.25757	0.933039	0.939153	0.000204738	0.000317086	0.0378194	0.000101792	0.137414	0.00141288	0.0859521	6.29e-06	0.285142	0.000377664	0.00391804	0.958079	0.000155455	0.0013878	0.000146663	8.17e-05	2.32e-05	0.00103277	1.91e-06	0.344797	0.00168005	0.000148812	2.3e-06	2.44e-05	2.93e-05	3.85e-06	0.477841	0.0862651	-5.06027	-19.6846	-7.7778	2.60582	-5.09087	2.57808	-0.783171	14.2489	1.52083	4.19843	53.492
Ammonium lactate	DB06768	CC(O)C(=O)[O-].[NH4+]						0.130248	0.376783	0.459439	0.000180953	0.000789355	0.0771684	0.000195424	0.0283429	0.00110443	0.092509	9.5e-06	0.104169	0.000442571	0.0625628	0.338699	0.00220244	0.0191939	0.000518216	0.000133087	0.000848771	0.04332	0.000222147	0.0263468	0.00225565	0.00246683	6.66e-05	0.000548726	5.29e-05	0.000350323	0.204157	0.00349343	-6.04825	-60.3993	-45.6909	-32.8306	-14.5301	1.31366	-3.96634	13.1779	1.18499	-2.98107	107.109
Amobarbital	DB01351	CCC1(CCC(C)C)C(=O)NC(=O)NC1=O	N05CA;N05CB	NERVOUS SYSTEM	PSYCHOLEPTICS	HYPNOTICS AND SEDATIVES	Barbiturates, combinations;Barbiturates, plain	0.121729	0.995164	0.97487	0.0440155	0.0665189	0.349787	0.0829673	0.0377899	9.76e-05	0.245781	0.00142056	0.402893	0.0302763	0.823999	0.999763	0.00056028	0.0127454	0.0141736	0.0127352	0.00264243	0.0374228	0.00196417	0.855026	0.000581059	0.0237245	0.00150997	0.00705347	0.0214613	0.0113541	0.63657	0.0149136	-4.36424	-11.7335	-0.150429	23.2647	-10.3295	3.13061	1.50961	78.1116	-2.38994	0.609563	226.276
Amodiaquine	DB00613	CCN(CC)Cc1cc(Nc2ccnc3cc(Cl)ccc23)ccc1O	P01BA;P01BF	ANTIPARASITIC PRODUCTS, INSECTICIDES AND REPELLENTS	ANTIPROTOZOALS	ANTIMALARIALS	Aminoquinolines;Artemisinin and derivatives, combinations	0.617576	0.90884	0.771349	0.903003	0.341702	0.240444	0.170247	0.644553	0.866887	0.637913	0.192496	0.424235	0.503551	0.636497	0.997619	0.0279109	0.0126477	0.492405	0.170625	0.0676652	0.0984212	0.0258847	0.80531	0.576026	0.482552	0.0407661	0.220066	0.470796	0.543748	0.646612	0.926145	-5.11145	64.0187	79.9357	140.423	-10.775	2.76234	2.57882	99.1875	-4.5222	28.2714	355.869
Amorolfine	DB09056	CCC(C)(C)c1ccc(CC(C)CN2C[C@@H](C)O[C@@H](C)C2)cc1	D01AE	DERMATOLOGICALS	ANTIFUNGALS FOR DERMATOLOGICAL USE	ANTIFUNGALS FOR TOPICAL USE	Other antifungals for topical use	0.19032	0.938827	0.852553	0.0453882	0.425587	0.071001	0.0720559	0.417011	0.802248	0.499861	0.822942	0.0996765	0.406654	0.0323487	0.998928	0.000654541	0.00321991	0.0277687	0.177223	0.0230881	0.0389592	0.00236874	0.98438	0.639028	0.305685	0.000797227	0.11146	0.314674	0.00389657	0.918979	0.94815	-4.41401	81.1778	53.2486	4.69377	-3.08517	2.20239	3.46048	90.802	-4.53247	1.44674	317.517
Amoxapine	DB00543	Clc1ccc2c(c1)C(N1CCNCC1)=Nc1ccccc1O2	N06AA	NERVOUS SYSTEM	PSYCHOANALEPTICS	ANTIDEPRESSANTS	Non-selective monoamine reuptake inhibitors	0.210277	0.990664	0.933291	0.952168	0.484939	0.54107	0.14752	0.869145	0.876884	0.643581	0.403967	0.0737987	0.242217	0.694145	0.999947	0.00484563	0.0166182	0.184181	0.165779	0.00862382	0.0995208	0.0106008	0.96245	0.784321	0.277601	0.00980159	0.0144734	0.0967964	0.018529	0.54158	0.95684	-4.61589	15.9161	-8.67807	1.10471	-7.89642	2.98662	2.17344	91.4403	-4.21723	1.11075	313.788
Amoxicillin	DB01060	CC1(C)S[C@@H]2[C@H](NC(=O)[C@H](N)c3ccc(O)cc3)C(=O)N2[C@H]1C(=O)O	A02BD;J01CA;J01CR	ALIMENTARY TRACT AND METABOLISM;ANTIINFECTIVES FOR SYSTEMIC USE	ANTIBACTERIALS FOR SYSTEMIC USE;DRUGS FOR ACID RELATED DISORDERS	BETA-LACTAM ANTIBACTERIALS, PENICILLINS;DRUGS FOR PEPTIC ULCER AND GASTRO-OESOPHAGEAL REFLUX DISEASE (GORD)	Combinations for eradication of Helicobacter pylori;Combinations of penicillins, incl. beta-lactamase inhibitors;Penicillins with extended spectrum	0.0517369	0.0373991	0.689159	0.00107784	0.00686307	0.120056	0.0018745	0.0295279	0.00583929	0.341137	0.00291336	0.128223	0.0347318	0.388782	0.298208	0.0131203	0.0480927	0.0156706	0.00140735	0.029159	0.136933	0.00194571	0.0240725	0.00160215	0.0383785	0.00141492	0.00430493	0.000402661	0.00352868	0.415747	0.0103426	-6.485	8.871	8.96428	-0.649108	-13.8958	1.98404	-0.922387	59.372	-1.95597	0.402968	365.411
Amphetamine	DB00182	CC(N)Cc1ccccc1	N06BA	NERVOUS SYSTEM	PSYCHOANALEPTICS	PSYCHOSTIMULANTS, AGENTS USED FOR ADHD AND NOOTROPICS	Centrally acting sympathomimetics	0.0303973	0.970694	0.920172	0.0716967	0.0818244	0.0597382	0.00345624	0.461591	0.329133	0.0973788	0.00281652	0.268935	0.0156627	0.00495826	0.999928	0.00056394	0.00703905	0.0039851	0.000456528	0.00182183	0.0571654	8.15e-05	0.841671	0.00286555	0.00133027	4.72e-05	0.00170865	0.000767308	4.76e-05	0.837406	0.20678	-4.30189	52.7893	-21.4108	2.48641	-5.58646	3.01784	-0.0880718	23.5426	-0.722108	3.54041	135.21
Amphotericin B	DB00681	C[C@@H]1[C@H](O)[C@@H](C)/C=C/C=C/C=C/C=C/C=C/C=C/C=C/[C@H](O[C@@H]2O[C@H](C)[C@@H](O)[C@H](N)[C@@H]2O)C[C@@H]2O[C@](O)(C[C@@H](O)C[C@@H](O)[C@H](O)CC[C@@H](O)C[C@@H](O)CC(=O)O[C@H]1C)C[C@H](O)[C@H]2C(=O)O	A01AB;A07AA;G01AA;J02AA	ALIMENTARY TRACT AND METABOLISM;ANTIINFECTIVES FOR SYSTEMIC USE;GENITO URINARY SYSTEM AND SEX HORMONES	ANTIDIARRHEALS, INTESTINAL ANTIINFLAMMATORY/ANTIINFECTIVE AGENTS;ANTIMYCOTICS FOR SYSTEMIC USE;GYNECOLOGICAL ANTIINFECTIVES AND ANTISEPTICS;STOMATOLOGICAL PREPARATIONS	ANTIINFECTIVES AND ANTISEPTICS, EXCL. COMBINATIONS WITH CORTICOSTEROIDS;ANTIMYCOTICS FOR SYSTEMIC USE;INTESTINAL ANTIINFECTIVES;STOMATOLOGICAL PREPARATIONS	Antibiotics;Antiinfectives and antiseptics for local oral treatment	0.141246	0.0511172	0.257586	0.000329586	0.00433448	0.00335116	0.00271885	0.002807	0.00399935	0.205972	0.00698954	0.0189334	0.0573337	0.372532	0.0355679	0.0802363	0.114505	0.00278475	0.117901	0.0971347	0.361293	0.019472	0.0811929	0.216643	0.307566	0.0327381	0.0241383	0.0626957	0.0540576	0.509094	0.146063	-6.88373	17.5103	-0.823161	12.3876	-13.5699	2.88275	-1.02459	66.3998	-3.16025	-5.21981	924.091
Ampicillin	DB00415	CC1(C)S[C@@H]2[C@H](NC(=O)[C@H](N)c3ccccc3)C(=O)N2[C@H]1C(=O)O	J01CA;J01CR;S01AA	ANTIINFECTIVES FOR SYSTEMIC USE;SENSORY ORGANS	ANTIBACTERIALS FOR SYSTEMIC USE;OPHTHALMOLOGICALS	ANTIINFECTIVES;BETA-LACTAM ANTIBACTERIALS, PENICILLINS	Antibiotics;Combinations of penicillins, incl. beta-lactamase inhibitors;Penicillins with extended spectrum	0.0277433	0.0646784	0.810829	0.000495666	0.00643494	0.114307	0.000956692	0.0170283	0.00415193	0.235375	0.00301214	0.187735	0.0320305	0.560829	0.433322	0.0090473	0.0695803	0.0130858	0.00123153	0.0100141	0.0856133	0.00229809	0.0568123	0.00229564	0.0484234	0.000930416	0.00339238	0.000222568	0.00183099	0.417499	0.00531402	-6.07866	1.28242	14.3792	-3.74279	-13.7615	2.17201	-1.2553	55.5431	-2.05043	0.849113	349.412
Amprenavir	DB00701	CC(C)CN(C[C@@H](O)[C@H](Cc1ccccc1)NC(=O)O[C@H]1CCOC1)S(=O)(=O)c1ccc(N)cc1	J05AE	ANTIINFECTIVES FOR SYSTEMIC USE	ANTIVIRALS FOR SYSTEMIC USE	DIRECT ACTING ANTIVIRALS	Protease inhibitors	0.234054	0.389863	0.558204	0.0878089	0.779787	0.377403	0.749684	0.240774	0.437612	0.715497	0.982761	0.221126	0.343276	0.757827	0.998578	0.0153342	0.0511329	0.0605997	0.097848	0.0169645	0.0507543	0.03033	0.789846	0.448218	0.230226	0.00968925	0.01558	0.266731	0.0711753	0.128585	0.945903	-5.42853	84.1721	104.975	-7.18089	-10.0527	3.08665	2.7875	82.3954	-4.54304	4.55262	505.637
Amrinone	DB01427	Nc1cc(-c2ccncc2)c[nH]c1=O	C01CE	CARDIOVASCULAR SYSTEM	CARDIAC THERAPY	CARDIAC STIMULANTS EXCL. CARDIAC GLYCOSIDES	Phosphodiesterase inhibitors	0.595947	0.603077	0.914379	0.884886	0.207013	0.125617	0.186501	0.124568	0.145016	0.18111	0.820897	0.0859316	0.0412006	0.91158	0.99998	0.0084952	0.0188812	0.873064	0.136268	0.0191535	0.0905558	0.00210298	0.607809	0.00297331	0.102539	0.0652531	0.0411368	0.145423	0.0627849	0.727888	0.280135	-4.83986	27.1353	-16.6508	-3.514	-16.306	2.77328	0.595452	64.1577	-2.35442	-5.8384	187.202
Amsacrine	DB00276	COc1cc(NS(C)(=O)=O)ccc1Nc1c2ccccc2nc2ccccc12	L01XX	ANTINEOPLASTIC AND IMMUNOMODULATING AGENTS	ANTINEOPLASTIC AGENTS	OTHER ANTINEOPLASTIC AGENTS	Other antineoplastic agents	0.458088	0.653923	0.913004	0.981361	0.769493	0.553211	0.545762	0.40023	0.455331	0.661486	0.962051	0.293352	0.185782	0.988404	0.999715	0.0984364	0.0653574	0.753979	0.435166	0.0374506	0.0926191	0.223659	0.938785	0.694301	0.631235	0.0725465	0.163755	0.762035	0.648229	0.242909	0.919497	-4.93362	50.799	49.1853	3.10489	-9.97578	2.32511	2.73373	100.372	-5.26348	-5.68313	393.468
Amyl Nitrite	DB01612	CCCCCON=O	V03AB	VARIOUS	ALL OTHER THERAPEUTIC PRODUCTS	ALL OTHER THERAPEUTIC PRODUCTS	Antidotes	0.925137	0.998055	0.972904	0.720264	0.190789	0.160732	0.0419651	0.422771	0.00628861	0.586654	0.00511561	0.840636	0.0111704	0.347558	0.999986	0.000793626	0.0044121	0.0104473	0.0036111	0.00125515	0.0332602	0.00168309	0.985298	0.0736728	0.0120002	0.00434675	0.0103458	0.00260782	0.00205722	0.907795	0.229303	-4.19016	104.446	35.243	40.932	-2.13984	2.3733	2.49252	66.1258	-2.1587	13.6373	117.148
Amylmetacresol	DB13908	CCCCCc1ccc(C)cc1O						0.0172547	0.721691	0.574076	0.941956	0.765413	0.299852	0.445462	0.548068	0.227307	0.561208	0.113866	0.372276	0.000513848	0.0854299	0.999998	0.000146798	0.00907898	0.0510094	0.0336995	0.071917	0.345087	0.0123766	0.963338	0.0634239	0.147092	0.00303337	0.08873	0.857915	0.0228193	0.871713	0.396407	-4.74274	177.72	100.623	-5.7558	-5.28099	2.00407	3.99614	95.79	-3.20668	8.54754	178.275
Amylocaine	DB09088	CCC(C)(CN(C)C)OC(=O)c1ccccc1						0.0132855	0.938257	0.727675	0.0525641	0.0303741	0.269667	0.0022045	0.41511	0.381103	0.532834	0.0037072	0.111264	0.198865	0.0347176	0.996666	0.000814021	0.00672762	0.000821812	0.00190571	0.0135597	0.113045	0.000612624	0.989298	0.0110095	0.00570928	0.000289333	0.00097383	0.00141092	0.000150545	0.791225	0.45997	-3.90226	103.546	49.0485	4.74637	-7.51752	2.61299	0.939078	45.3565	-1.91683	4.63469	235.327
Anagrelide	DB00261	O=C1CN2Cc3c(ccc(Cl)c3Cl)N=C2N1	L01XX	ANTINEOPLASTIC AND IMMUNOMODULATING AGENTS	ANTINEOPLASTIC AGENTS	OTHER ANTINEOPLASTIC AGENTS	Other antineoplastic agents	0.268851	0.977781	0.948848	0.979827	0.545764	0.130386	0.231941	0.256446	0.194434	0.703622	0.121953	0.0300334	0.0250336	0.924642	0.999975	0.0125379	0.0412218	0.761377	0.0250729	0.00646357	0.156201	0.0123511	0.982592	0.0339938	0.399331	0.160425	0.0515804	0.112042	0.214469	0.801822	0.194535	-4.48171	0.433847	23.349	-13.5354	-11.2749	2.92551	1.69831	69.6443	-3.27693	-5.0212	256.092
Anastrozole	DB01217	CC(C)(C#N)c1cc(Cn2cncn2)cc(C(C)(C)C#N)c1	L02BG	ANTINEOPLASTIC AND IMMUNOMODULATING AGENTS	ENDOCRINE THERAPY	HORMONE ANTAGONISTS AND RELATED AGENTS	Aromatase inhibitors	0.0381097	0.677705	0.808631	0.0761355	0.384111	0.102128	0.24224	0.032691	0.0286492	0.684568	0.863879	0.0935758	0.323371	0.294191	0.999538	0.000727965	0.00184861	0.0223235	0.635162	0.0485691	0.0137968	0.00140265	0.986801	0.0173322	0.0677552	0.000565381	0.0105061	0.0455095	0.00410738	0.659073	0.251233	-4.62456	8.6336	14.3386	-13.482	-8.43234	3.38969	1.82523	62.6897	-3.66401	1.66512	293.374
Anethole	DB15916	C/C=C/c1ccc(OC)cc1						0.270879	0.895139	0.886878	0.928699	0.698284	0.182714	0.193681	0.259637	0.0320266	0.339336	0.0920664	0.243642	0.00269392	0.606657	0.999963	0.00165654	0.0227843	0.0905664	0.0153024	0.0186133	0.183947	0.00274912	0.986339	0.0167988	0.0959502	0.0309998	0.0372271	0.0229	0.00638788	0.695667	0.0848138	-4.30221	87.0866	55.648	-27.6198	-4.09765	1.5376	2.71975	86.9088	-3.23329	-1.7473	148.205
Anethole trithione	DB13853	COc1ccc(-c2cc(=S)ss2)cc1	A16AX	ALIMENTARY TRACT AND METABOLISM	OTHER ALIMENTARY TRACT AND METABOLISM PRODUCTS	OTHER ALIMENTARY TRACT AND METABOLISM PRODUCTS	Various alimentary tract and metabolism products	0.345837	0.671445	0.777568	0.974636	0.794852	0.219483	0.605992	0.110401	0.0474491	0.415865	0.503177	0.124577	0.00508436	0.95866	0.999965	0.0249305	0.0772395	0.738936	0.181615	0.130782	0.44717	0.13553	0.981868	0.10888	0.725048	0.414736	0.607539	0.66345	0.22186	0.758673	0.14635	-4.58022	106.003	67.4298	-5.99328	-5.69727	2.3091	3.29261	101.716	-5.01089	-5.29271	240.374
Anidulafungin	DB00362	CCCCCOc1ccc(-c2ccc(-c3ccc(C(=O)N[C@H]4C[C@@H](O)[C@@H](O)NC(=O)[C@@H]5[C@@H](O)[C@@H](C)CN5C(=O)[C@H]([C@@H](C)O)NC(=O)[C@H]([C@H](O)[C@@H](O)c5ccc(O)cc5)NC(=O)[C@@H]5C[C@@H](O)CN5C(=O)[C@H]([C@@H](C)O)NC4=O)cc3)cc2)cc1	J02AX	ANTIINFECTIVES FOR SYSTEMIC USE	ANTIMYCOTICS FOR SYSTEMIC USE	ANTIMYCOTICS FOR SYSTEMIC USE	Other antimycotics for systemic use	0.556404	0.0109802	0.312296	0.00916535	0.0386455	0.105951	0.0394295	0.050367	0.0269013	0.736137	0.148829	0.0871544	0.21704	0.854991	0.270678	0.0426022	0.0734889	0.04683	0.102316	0.0845959	0.216305	0.0374646	0.0969545	0.741359	0.400977	0.243263	0.0613743	0.328911	0.350268	0.168975	0.748541	-6.2218	25.602	74.4489	48.9544	-12.813	3.35019	1.51147	98.8297	-3.88249	-1.74239	1140.25
Anileridine	DB00913	CCOC(=O)C1(c2ccccc2)CCN(CCc2ccc(N)cc2)CC1	N01AH	NERVOUS SYSTEM	ANESTHETICS	ANESTHETICS, GENERAL	Opioid anesthetics	0.214541	0.972556	0.636972	0.0874353	0.287029	0.0495851	0.103545	0.505628	0.943196	0.569172	0.395078	0.0711898	0.629112	0.0674754	0.99798	0.0228451	0.0311056	0.0876604	0.0575876	0.0267064	0.0630439	0.00428813	0.887982	0.358755	0.0979405	0.0134831	0.0231681	0.0296837	0.0149715	0.683228	0.957119	-4.8681	77.7976	37.0216	-7.70899	-8.20943	3.27007	2.31372	74.3239	-3.96111	1.44897	352.478
Anisindione	DB01125	COc1ccc(C2C(=O)c3ccccc3C2=O)cc1						0.196822	0.853379	0.965662	0.649887	0.617438	0.490968	0.580031	0.206745	0.0240376	0.498624	0.18883	0.129283	0.0470959	0.897039	0.999958	0.00654824	0.0307559	0.31472	0.0562557	0.0222816	0.173427	0.0115406	0.960656	0.161268	0.148263	0.117953	0.00643105	0.433658	0.0414279	0.217408	0.0866296	-4.1708	64.0499	35.8794	18.992	-7.69029	2.79982	2.3117	89.4505	-4.89488	3.09623	252.269
Anisotropine methylbromide	DB00517	CCCC(CCC)C(=O)OC1CC2CCC(C1)[N+]2(C)C.[Br-]						0.0266243	0.601707	0.248062	0.000344768	0.00208599	0.0290962	0.000347388	0.665387	0.235051	0.54752	6.89e-05	0.0163567	0.00102452	0.00362607	0.0159135	0.00093697	0.0174503	0.000665291	0.00314929	0.00732239	0.157773	7.9e-05	0.666756	0.0232334	0.0126017	0.000152653	0.000396782	0.00210104	0.000173808	0.923415	0.843321	-4.93586	71.5259	22.2444	10.3543	-5.77419	2.33608	0.242043	39.2484	-1.06584	2.06939	362.352
Antazoline	DB08799	c1ccc(CN(CC2=NCCN2)c2ccccc2)cc1	R01AC;R06AX	RESPIRATORY SYSTEM	ANTIHISTAMINES FOR SYSTEMIC USE;NASAL PREPARATIONS	ANTIHISTAMINES FOR SYSTEMIC USE;DECONGESTANTS AND OTHER NASAL PREPARATIONS FOR TOPICAL USE	Antiallergic agents, excl. corticosteroids;Other antihistamines for systemic use	0.0850994	0.978052	0.803362	0.133533	0.307354	0.321414	0.0779173	0.566676	0.907675	0.441823	0.0431159	0.11645	0.0974292	0.0885836	0.997986	0.00208008	0.00693145	0.047496	0.0270543	0.00388324	0.0968987	0.00376668	0.833334	0.419601	0.115806	0.00398363	0.030437	0.111073	0.00991213	0.841795	0.95355	-4.66515	51.3338	17.5662	-4.16765	-8.35844	2.90355	1.59109	75.3951	-3.03116	-0.638377	265.36
Anthralin	DB11157	O=C1c2c(O)cccc2Cc2cccc(O)c21	D05AC	DERMATOLOGICALS	ANTIPSORIATICS	ANTIPSORIATICS FOR TOPICAL USE	Antracen derivatives	0.513487	0.431602	0.604751	0.984289	0.489084	0.195409	0.562912	0.194585	0.411924	0.609041	0.295062	0.0516444	0.0394639	0.823308	0.99987	0.0108419	0.051494	0.701538	0.103143	0.298937	0.495796	0.015994	0.837404	0.0770568	0.526504	0.108248	0.057099	0.852005	0.173665	0.85773	0.289726	-4.58771	78.8918	35.3956	-1.8267	-9.867	2.16997	2.4847	89.9115	-3.88837	5.2263	226.231
Antipyrine	DB01435	Cc1cc(=O)n(-c2ccccc2)n1C	N02BB;S02DA	NERVOUS SYSTEM;SENSORY ORGANS	ANALGESICS;OTOLOGICALS	OTHER ANALGESICS AND ANTIPYRETICS;OTHER OTOLOGICALS	Analgesics and anesthetics;Pyrazolones	0.0700999	0.977467	0.970885	0.138474	0.0519003	0.609379	0.0136469	0.164386	0.00165504	0.623203	0.00186094	0.16616	0.0505914	0.64115	0.999562	0.00722266	0.0557968	0.00574425	0.00378298	0.00451067	0.0530155	0.0016394	0.963519	0.0283401	0.00643066	0.00293864	0.00251581	0.000717353	0.000629481	0.460497	0.0490196	-3.89066	25.6949	44.9341	-17.5931	-8.3985	2.23604	0.719239	48.9023	-0.879356	-2.64263	188.23
Antrafenine	DB01419	O=C(OCCN1CCN(c2cccc(C(F)(F)F)c2)CC1)c1ccccc1Nc1ccnc2cc(C(F)(F)F)ccc12						0.108382	0.874519	0.635569	0.417845	0.816184	0.179414	0.402177	0.277151	0.499429	0.64172	0.847951	0.469119	0.449611	0.813061	0.997815	0.0360998	0.0219609	0.174907	0.212728	0.0173113	0.0365524	0.0366659	0.845224	0.962393	0.481219	0.00919961	0.0735208	0.579009	0.134725	0.216939	0.986531	-5.00096	66.3512	63.6428	42.3958	-8.05116	3.617	4.12254	107.029	-6.06128	1.4221	588.552
Apalutamide	DB11901	CNC(=O)c1ccc(N2C(=S)N(c3cnc(C#N)c(C(F)(F)F)c3)C(=O)C23CCC3)cc1F	L02BB	ANTINEOPLASTIC AND IMMUNOMODULATING AGENTS	ENDOCRINE THERAPY	HORMONE ANTAGONISTS AND RELATED AGENTS	Anti-androgens	0.49268	0.801559	0.827139	0.0306241	0.283813	0.168867	0.561361	0.0347778	0.00995429	0.621335	0.437737	0.386015	0.300684	0.959311	0.998236	0.0258165	0.0428688	0.0216951	0.416943	0.0179505	0.0627727	0.0524824	0.934533	0.449939	0.625354	0.0849107	0.132722	0.777342	0.470106	0.275384	0.691591	-4.72984	27.8202	16.9233	79.9278	-9.97272	3.25896	2.95337	83.9521	-6.11412	4.61786	477.443
Apixaban	DB06605;DB07828	COc1ccc(-n2nc(C(N)=O)c3c2C(=O)N(c2ccc(N4CCCCC4=O)cc2)CC3)cc1	B01AF	BLOOD AND BLOOD FORMING ORGANS	ANTITHROMBOTIC AGENTS	ANTITHROMBOTIC AGENTS	Direct factor Xa inhibitors	0.253681	0.655472	0.901719	0.0417502	0.352004	0.3358	0.493769	0.0690368	0.00513774	0.68804	0.169566	0.18685	0.245715	0.98081	0.994796	0.0276406	0.0733089	0.0938168	0.119178	0.0235756	0.091275	0.0326287	0.922692	0.618523	0.523557	0.224579	0.0317267	0.423467	0.460646	0.11984	0.766626	-5.06055	15.0238	54.0718	24.2226	-12.0731	2.48043	2.03444	84.9616	-4.29837	4.2691	459.506
Apomorphine	DB00714;DB05816	CN1CCc2cccc3c2[C@H]1Cc1ccc(O)c(O)c1-3	G04BE;N04BC	GENITO URINARY SYSTEM AND SEX HORMONES;NERVOUS SYSTEM	ANTI-PARKINSON DRUGS;UROLOGICALS	DOPAMINERGIC AGENTS;UROLOGICALS	Dopamine agonists;Drugs used in erectile dysfunction	0.83517	0.975801	0.578557	0.931654	0.0718431	0.348973	0.0162083	0.734211	0.653614	0.698668	0.0486687	0.0610584	0.231752	0.478247	0.999317	0.0248093	0.0510913	0.644343	0.0491653	0.130466	0.188934	0.00842533	0.863172	0.193305	0.1861	0.0367209	0.0311492	0.282382	0.146801	0.819558	0.756258	-5.02357	61.3583	31.3279	16.7116	-9.42278	2.85959	1.80172	76.6803	-3.23993	4.37267	267.328
Apraclonidine	DB00964	Nc1cc(Cl)c(NC2=NCCN2)c(Cl)c1	S01EA	SENSORY ORGANS	OPHTHALMOLOGICALS	ANTIGLAUCOMA PREPARATIONS AND MIOTICS	Sympathomimetics in glaucoma therapy	0.602209	0.717231	0.943689	0.103865	0.0280679	0.0393781	0.00800855	0.250151	0.390279	0.410262	0.0276834	0.181083	0.0373228	0.506745	0.997067	0.00851611	0.0569346	0.229535	0.00891555	0.00769448	0.0695414	0.0017433	0.318254	0.0157748	0.0902216	0.0171232	0.0120244	0.0176109	0.0376945	0.833606	0.302626	-5.11663	-1.26433	-1.04041	-10.4421	-10.9718	3.41237	0.825561	43.8244	-2.66486	1.41449	245.113
Apremilast	DB05676	CCOc1cc([C@@H](CS(C)(=O)=O)N2C(=O)c3cccc(NC(C)=O)c3C2=O)ccc1OC	L04AA	ANTINEOPLASTIC AND IMMUNOMODULATING AGENTS	IMMUNOSUPPRESSANTS	IMMUNOSUPPRESSANTS	Selective immunosuppressants	0.35562	0.86769	0.845953	0.0482749	0.183213	0.461341	0.285103	0.125039	0.0297409	0.654285	0.690792	0.395667	0.240035	0.960049	0.981488	0.0126565	0.0320582	0.0241772	0.0424576	0.00977388	0.0256123	0.025567	0.752094	0.493402	0.176162	0.00715064	0.012998	0.132666	0.0931448	0.126595	0.669553	-4.95794	31.4126	47.3863	71.5189	-10.8923	2.75772	1.33982	78.4225	-4.19648	5.47251	460.508
Aprepitant	DB00673	C[C@@H](O[C@H]1OCCN(Cc2n[nH]c(=O)[nH]2)[C@H]1c1ccc(F)cc1)c1cc(C(F)(F)F)cc(C(F)(F)F)c1	A04AD	ALIMENTARY TRACT AND METABOLISM	ANTIEMETICS AND ANTINAUSEANTS	ANTIEMETICS AND ANTINAUSEANTS	Other antiemetics	0.197984	0.744315	0.914275	0.0335909	0.51575	0.111221	0.444744	0.139664	0.167646	0.711025	0.97577	0.338413	0.548667	0.640928	0.998571	0.0070997	0.0258347	0.02675	0.131456	0.0132425	0.0599348	0.0229073	0.801723	0.839218	0.197782	0.01189	0.0221335	0.466552	0.0544393	0.141879	0.908248	-5.12338	22.1229	15.7524	17.0258	-7.15079	3.76248	3.21307	99.4928	-6.10349	4.26314	534.432
Apronalide	DB13221	C=CCC(C(=O)NC(N)=O)C(C)C	N05CM	NERVOUS SYSTEM	PSYCHOLEPTICS	HYPNOTICS AND SEDATIVES	Other hypnotics and sedatives	0.129983	0.993402	0.933544	0.114548	0.0995752	0.221635	0.0452353	0.0362591	0.000732684	0.21979	0.00892784	0.63754	0.0203339	0.326222	0.999899	0.0015249	0.00557547	0.00595175	0.000733983	0.00263364	0.0361351	0.00224027	0.77101	0.000689624	0.0123698	0.000268532	0.0303238	0.00450113	0.00305754	0.690164	0.00746734	-4.4906	-9.87446	5.33207	10.6979	-10.0133	2.0557	1.5931	74.4153	-2.11289	3.26282	184.239
Arbutamine	DB01102	Oc1ccc(CCCCNC[C@H](O)c2ccc(O)c(O)c2)cc1	C01CA	CARDIOVASCULAR SYSTEM	CARDIAC THERAPY	CARDIAC STIMULANTS EXCL. CARDIAC GLYCOSIDES	Adrenergic and dopaminergic agents	0.293533	0.0733765	0.369937	0.404791	0.25647	0.114172	0.0954693	0.353594	0.551858	0.407904	0.109156	0.293642	0.0964171	0.0345907	0.970489	0.0239358	0.0250925	0.0793373	0.0523336	0.0801302	0.158915	0.0084377	0.241427	0.289514	0.104648	0.00442723	0.0782674	0.177267	0.0246642	0.69037	0.681232	-5.97402	33.6005	-13.5814	-2.22499	-11.8041	2.01176	0.369673	56.5281	-1.4654	5.19982	317.385
Arbutin	DB11217	OC[C@H]1O[C@@H](Oc2ccc(O)cc2)[C@H](O)[C@@H](O)[C@@H]1O						0.245054	0.432377	0.485069	0.00505486	0.046033	0.086659	0.00801938	0.0890461	0.012348	0.218232	0.000341798	0.0224221	0.0556662	0.0949021	0.472523	0.0116649	0.0234876	0.00744549	0.00410723	0.0438908	0.14457	0.000403343	0.106187	0.00572003	0.0299057	0.00144871	0.00106683	0.00426465	0.0239932	0.281188	0.105913	-5.87044	70.7856	3.70217	-8.23373	-18.8593	1.66554	-0.702735	38.4083	-0.803136	-5.87438	272.253
Arformoterol	DB01274	COc1ccc(C[C@@H](C)NC[C@H](O)c2ccc(O)c(NC=O)c2)cc1						0.421549	0.328874	0.695295	0.297737	0.272851	0.160888	0.0786401	0.48393	0.685818	0.460247	0.33042	0.162841	0.226749	0.0628311	0.990367	0.016641	0.0354744	0.23529	0.0149404	0.0190185	0.0909983	0.00197845	0.580996	0.102551	0.0536599	0.00428892	0.0155006	0.0407439	0.0259477	0.301797	0.698953	-5.72607	13.2142	-3.482	-7.93585	-13.471	2.1907	0.13597	41.0202	-2.3522	2.9191	344.411
Argatroban	DB00278	CC1CNc2c(cccc2S(=O)(=O)N[C@@H](CCCNC(=N)N)C(=O)N2CC[C@@H](C)C[C@@H]2C(=O)O)C1	B01AE	BLOOD AND BLOOD FORMING ORGANS	ANTITHROMBOTIC AGENTS	ANTITHROMBOTIC AGENTS	Direct thrombin inhibitors	0.0886787	0.377151	0.293148	0.00168572	0.0171263	0.0464999	0.0041504	0.186824	0.247289	0.497943	0.0738025	0.0377085	0.160844	0.238806	0.344169	0.0271728	0.152869	0.00532525	0.00290603	0.0411067	0.143975	0.00314072	0.113939	0.046638	0.0946301	0.00328857	0.00305603	0.00125044	0.0122938	0.145785	0.243927	-7.20515	35.4444	10.6357	0.323137	-12.7298	2.74877	-1.66262	47.326	-2.85782	-1.73847	508.645
Aripiprazole	DB01238	O=C1CCc2ccc(OCCCCN3CCN(c4cccc(Cl)c4Cl)CC3)cc2N1	N05AX	NERVOUS SYSTEM	PSYCHOLEPTICS	ANTIPSYCHOTICS	Other antipsychotics	0.348094	0.919357	0.637651	0.234816	0.523552	0.161403	0.152138	0.657702	0.736205	0.911555	0.558848	0.367514	0.472951	0.559037	0.993365	0.0242415	0.0415837	0.210959	0.116498	0.0431417	0.128517	0.0246118	0.830556	0.898843	0.704646	0.0188782	0.12037	0.266383	0.32031	0.529267	0.946453	-4.88555	50.1976	52.0498	46.9975	-8.46629	3.16124	3.3693	103.318	-3.97464	3.03865	448.394
Aripiprazole lauroxil	DB14185;DBSALT001351	CCCCCCCCCCCC(=O)OCN1C(=O)CCc2ccc(OCCCCN3CCN(c4cccc(Cl)c4Cl)CC3)cc21						0.151403	0.893064	0.391451	0.0664438	0.738284	0.122112	0.358963	0.229815	0.300332	0.944627	0.800302	0.302982	0.122965	0.614324	0.99811	0.0205014	0.0554218	0.055637	0.0759644	0.0129739	0.0768162	0.0174463	0.874127	0.994918	0.722976	0.00590976	0.0695841	0.283109	0.11368	0.591707	0.948128	-4.70197	112.946	126.516	43.3895	-6.62	3.21036	4.58503	106.44	-5.2362	3.39918	660.727
Armodafinil	DB06413	NC(=O)C[S@@](=O)C(c1ccccc1)c1ccccc1	N06BA	NERVOUS SYSTEM	PSYCHOANALEPTICS	PSYCHOSTIMULANTS, AGENTS USED FOR ADHD AND NOOTROPICS	Centrally acting sympathomimetics	0.100051	0.950065	0.919231	0.0529977	0.145442	0.284116	0.0787451	0.0772691	0.0218668	0.402346	0.0302684	0.410803	0.0449738	0.206742	0.997937	0.0305585	0.0193409	0.0107761	0.00626677	0.0279849	0.153347	0.0107066	0.762137	0.0184205	0.0378804	0.00346444	0.0165388	0.0487238	0.00972076	0.62685	0.155791	-4.58873	40.3955	2.61557	21.63	-10.9075	2.38736	1.49627	66.0802	-2.77147	1.95403	273.357
Arsenic trioxide	DB01169	O=[As]O[As]=O	L01XX	ANTINEOPLASTIC AND IMMUNOMODULATING AGENTS	ANTINEOPLASTIC AGENTS	OTHER ANTINEOPLASTIC AGENTS	Other antineoplastic agents	0.949367	0.983821	0.819561	0.0736917	0.0495091	0.0793728	0.0132848	0.0413998	0.00800223	0.267744	0.000943334	0.745762	0.0188868	0.968542	0.991096	0.00869277	0.00117999	0.0038509	0.00316138	0.00832294	0.0303467	0.0148305	0.576098	0.0539554	0.453365	0.00532021	0.0585421	0.0301433	0.240316	0.950983	0.0101513	-4.12064	-4.20549	8.07199	7.54862	-3.38068	2.24009	1.05124	81.6943	-3.61647	0.637697	197.841
Artemether	DB06697	CO[C@H]1O[C@@H]2O[C@@]3(C)CC[C@H]4[C@H](C)CC[C@@H]([C@H]1C)[C@@]24OO3	P01BE;P01BF	ANTIPARASITIC PRODUCTS, INSECTICIDES AND REPELLENTS	ANTIPROTOZOALS	ANTIMALARIALS	Artemisinin and derivatives, combinations;Artemisinin and derivatives, plain	0.892294	0.99431	0.98627	0.0277911	0.0534833	0.0836278	0.00403547	0.300192	0.00211274	0.70237	0.0246715	0.00857178	0.0547534	0.462227	0.999937	0.00295424	0.0318905	0.0217719	0.0750101	0.0212272	0.116214	0.00182594	0.99413	0.0592912	0.149687	0.00486699	0.00643264	0.0628755	0.0106359	0.617195	0.386271	-4.35898	61.0413	14.1623	4.66997	-5.30991	2.29789	2.45366	74.301	-4.2206	5.63922	298.379
Artemotil	DB13851	CCO[C@H]1O[C@@H]2O[C@@]3(C)CC[C@H]4[C@H](C)CC[C@@H]([C@H]1C)[C@@]24OO3	P01BE	ANTIPARASITIC PRODUCTS, INSECTICIDES AND REPELLENTS	ANTIPROTOZOALS	ANTIMALARIALS	Artemisinin and derivatives, plain	0.869629	0.993928	0.979354	0.0536854	0.0690814	0.077235	0.00755899	0.350119	0.00494032	0.720675	0.0337963	0.0109488	0.0515982	0.407489	0.999928	0.00551895	0.0587394	0.0268474	0.0916614	0.0297042	0.165299	0.0019806	0.993498	0.0747815	0.156875	0.00556331	0.00974765	0.0968483	0.012073	0.590598	0.436076	-4.51878	66.0438	9.78614	9.4449	-4.62762	2.24179	2.86372	81.2129	-4.55188	4.54537	312.406
Artenimol	DB11638	C[C@@H]1CC[C@H]2[C@@H](C)C(O)O[C@@H]3O[C@@]4(C)CC[C@@H]1[C@]32OO4	P01BE;P01BF	ANTIPARASITIC PRODUCTS, INSECTICIDES AND REPELLENTS	ANTIPROTOZOALS	ANTIMALARIALS	Artemisinin and derivatives, combinations;Artemisinin and derivatives, plain	0.757146	0.968483	0.955799	0.0258484	0.0501335	0.0689447	0.00680722	0.216042	0.0034051	0.497969	0.0108131	0.00603402	0.0700301	0.367579	0.999806	0.0216151	0.168437	0.0259985	0.14361	0.0440986	0.273764	0.0061428	0.970833	0.0487684	0.155402	0.00858245	0.00755607	0.121536	0.0268124	0.520682	0.220234	-4.69873	52.886	-9.12692	19.5988	-9.19924	2.41325	1.92818	65.8955	-2.89281	2.5657	284.352
Artesunate	DB09274	C[C@H]1[C@H](OC(=O)CCC(=O)O)O[C@@H]2O[C@@]3(C)CC[C@H]4[C@H](C)CC[C@@H]1[C@@]24OO3	P01BE;P01BF	ANTIPARASITIC PRODUCTS, INSECTICIDES AND REPELLENTS	ANTIPROTOZOALS	ANTIMALARIALS	Artemisinin and derivatives, combinations;Artemisinin and derivatives, plain	0.348769	0.84992	0.838734	0.00268137	0.025162	0.0299273	0.00528601	0.0378082	0.0215239	0.496651	0.0125965	0.0139586	0.144612	0.627735	0.953831	0.024104	0.11415	0.00726586	0.045924	0.0355803	0.17414	0.0333581	0.584761	0.0358375	0.276818	0.011568	0.0106568	0.0172538	0.0370355	0.454145	0.0475553	-5.46145	26.2342	-1.79235	3.127	-7.28966	2.90427	-0.193604	73.7336	-3.04507	3.39191	384.425
Articaine	DB09009	CCCNC(C)C(=O)Nc1c(C)csc1C(=O)OC	N01BB	NERVOUS SYSTEM	ANESTHETICS	ANESTHETICS, LOCAL	Amides	0.140634	0.934193	0.823523	0.655915	0.514028	0.193636	0.116901	0.224277	0.113264	0.611963	0.119625	0.123936	0.0694485	0.60001	0.999777	0.0132858	0.0104611	0.183838	0.00786196	0.0148675	0.0999435	0.0031446	0.972595	0.0110048	0.0361769	0.0239255	0.0141113	0.0125648	0.04471	0.465947	0.17342	-4.7555	127.184	75.8378	9.78339	-10.7474	3.07831	1.49628	61.8681	-2.37552	5.95223	284.381
Arzoxifene	DB06249	COc1ccc(-c2sc3cc(O)ccc3c2Oc2ccc(OCCN3CCCCC3)cc2)cc1						0.318107	0.61251	0.608079	0.5418	0.245391	0.23777	0.203164	0.563356	0.578985	0.67821	0.216209	0.11546	0.450754	0.658058	0.97138	0.0567178	0.0211034	0.479453	0.313175	0.127677	0.338974	0.0709088	0.703126	0.947254	0.589905	0.148318	0.563269	0.397559	0.338943	0.502961	0.89936	-5.52984	35.9167	32.5163	-3.51123	-8.15545	2.47646	3.58169	98.4858	-5.24128	6.18364	475.61
Asciminib	DB12597	O=C(Nc1ccc(OC(F)(F)Cl)cc1)c1cnc(N2CC[C@@H](O)C2)c(-c2ccn[nH]2)c1	L01EA	ANTINEOPLASTIC AND IMMUNOMODULATING AGENTS	ANTINEOPLASTIC AGENTS	PROTEIN KINASE INHIBITORS	BCR-ABL tyrosine kinase inhibitors	0.293411	0.291329	0.873018	0.613795	0.657154	0.313105	0.698131	0.263894	0.274809	0.366723	0.821381	0.296088	0.628709	0.944179	0.999063	0.00680134	0.0103756	0.665395	0.205612	0.01342	0.0895595	0.0242826	0.783645	0.440366	0.390928	0.0415098	0.0829594	0.7559	0.318655	0.162567	0.894131	-5.33986	-4.55362	8.69571	16.0185	-14.6302	3.08423	3.15572	95.1336	-4.71631	3.92178	449.845
Ascorbic acid	DB00126;DB11167;DB11316;DB11170;DB09541;DB11317	O=C1O[C@H]([C@@H](O)CO)C(O)=C1O	A11GA;A11GB;G01AD;S01XA	ALIMENTARY TRACT AND METABOLISM;GENITO URINARY SYSTEM AND SEX HORMONES;SENSORY ORGANS	GYNECOLOGICAL ANTIINFECTIVES AND ANTISEPTICS;OPHTHALMOLOGICALS;VITAMINS	ANTIINFECTIVES AND ANTISEPTICS, EXCL. COMBINATIONS WITH CORTICOSTEROIDS;ASCORBIC ACID (VITAMIN C), INCL. COMBINATIONS;OTHER OPHTHALMOLOGICALS	Ascorbic acid (vitamin C), combinations;Ascorbic acid (vitamin C), plain;Organic acids;Other ophthalmologicals	0.115721	0.624631	0.637268	0.00826979	0.0176462	0.0732813	0.00322901	0.0150759	0.0112903	0.0732034	0.000756616	0.0696595	0.142297	0.499595	0.837202	0.0167307	0.0222241	0.00204737	0.00132417	0.00488812	0.0390746	0.00366672	0.127188	0.0142267	0.0803781	0.00291072	0.00385606	0.00350382	0.0228786	0.631312	0.0122488	-5.63038	21.5564	-16.3749	-1.43951	-15.389	1.55087	-1.15511	41.4646	0.494797	3.45492	176.124
Asenapine	DB06216	CN1CC2c3ccccc3Oc3ccc(Cl)cc3C2C1	N05AH	NERVOUS SYSTEM	PSYCHOLEPTICS	ANTIPSYCHOTICS	Diazepines, oxazepines, thiazepines and oxepines	0.441675	0.997398	0.942661	0.752346	0.465664	0.364652	0.0142511	0.895257	0.942196	0.749953	0.0759587	0.0434484	0.47572	0.334429	0.999916	0.00144179	0.0184982	0.0762448	0.0195113	0.00463894	0.0527376	0.00126049	0.990461	0.521231	0.0590547	0.000874703	0.00664903	0.0206866	0.00320165	0.683501	0.924401	-4.45802	61.2344	6.34778	32.3775	-6.01668	3.12968	3.44445	88.415	-4.55408	3.91187	285.774
Asparagine	DB00174	NC(=O)C[C@H](N)C(=O)O						0.265595	0.882148	0.796283	0.00133678	0.0044607	0.0634832	0.00226705	0.0261628	0.0042798	0.0619939	9.24e-05	0.12293	0.0341449	0.148389	0.830951	0.00369784	0.0391901	0.0056231	0.000110035	0.00297258	0.0279526	9.2e-05	0.0179257	0.000795592	0.00714299	0.000114937	0.000836725	0.000256325	0.00152082	0.260274	0.00251021	-6.11128	-18.9259	-24.8915	-5.63189	-16.2313	0.979556	-2.1631	32.535	-0.697378	3.35188	132.119
Aspartic acid	DB00128	N[C@@H](CC(=O)O)C(=O)O						0.166733	0.800814	0.633413	0.00478482	0.0132626	0.0741835	0.00359586	0.0393629	0.0226006	0.0408343	0.000295744	0.114079	0.0791597	0.142764	0.715627	0.00278374	0.0456441	0.0115294	0.000189529	0.00461388	0.0440003	0.000218287	0.0161836	0.00143037	0.0137266	0.000345012	0.00142279	0.00061032	0.00190181	0.276769	0.00491949	-5.97286	-9.69593	-23.0105	-3.99576	-13.6057	1.31116	-1.89249	45.3133	-0.57686	2.89348	133.103
Astemizole	DB00637	COc1ccc(CCN2CCC(Nc3nc4ccccc4n3Cc3ccc(F)cc3)CC2)cc1	R06AX	RESPIRATORY SYSTEM	ANTIHISTAMINES FOR SYSTEMIC USE	ANTIHISTAMINES FOR SYSTEMIC USE	Other antihistamines for systemic use	0.299059	0.859881	0.7449	0.159679	0.592085	0.1401	0.299289	0.515697	0.973813	0.885065	0.739537	0.157023	0.584207	0.385173	0.999634	0.00250027	0.00431714	0.481468	0.192965	0.00781178	0.0310249	0.00571209	0.916388	0.983499	0.536494	0.00429002	0.143616	0.170114	0.0330397	0.366619	0.994801	-5.06128	46.8525	61.2423	-21.4194	-8.59358	3.08133	3.77176	99.7886	-4.90158	10.3647	458.581
Asunaprevir	DB11586	C=C[C@@H]1C[C@]1(NC(=O)[C@@H]1C[C@@H](Oc2ncc(OC)c3ccc(Cl)cc23)CN1C(=O)[C@@H](NC(=O)OC(C)(C)C)C(C)(C)C)C(=O)NS(=O)(=O)C1CC1	J05AP	ANTIINFECTIVES FOR SYSTEMIC USE	ANTIVIRALS FOR SYSTEMIC USE	DIRECT ACTING ANTIVIRALS	Antivirals for treatment of HCV infections	0.25266	0.504655	0.847933	0.0931942	0.616984	0.33334	0.768412	0.0954831	0.129816	0.905202	0.989531	0.162163	0.465966	0.914889	0.999745	0.00415332	0.00661702	0.037985	0.131263	0.0171431	0.0409027	0.0555862	0.946405	0.44819	0.634949	0.0207652	0.0721182	0.441788	0.169851	0.13516	0.738329	-5.13358	21.4167	61.9316	18.8726	-10.2101	4.29908	2.89319	93.2612	-5.36061	2.39133	748.299
Ataluren	DB05016	O=C(O)c1cccc(-c2noc(-c3ccccc3F)n2)c1	M09AX	MUSCULO-SKELETAL SYSTEM	OTHER DRUGS FOR DISORDERS OF THE MUSCULO-SKELETAL SYSTEM	OTHER DRUGS FOR DISORDERS OF THE MUSCULO-SKELETAL SYSTEM	Other drugs for disorders of the musculo-skeletal system	0.379794	0.465869	0.983136	0.435112	0.0506362	0.394631	0.117573	0.0296791	0.0118261	0.140126	0.0150131	0.446997	0.0727121	0.997554	0.999601	0.0134711	0.186451	0.638058	0.0713601	0.0888906	0.498324	0.0808788	0.628349	0.0173365	0.423554	0.49185	0.00721429	0.208531	0.04413	0.220121	0.0531249	-4.25713	54.0351	42.1959	-20.9796	-10.9182	2.22847	0.2476	94.9451	-4.11388	3.00316	284.246
Atazanavir	DB01072	COC(=O)N[C@H](C(=O)N[C@@H](Cc1ccccc1)[C@@H](O)CN(Cc1ccc(-c2ccccn2)cc1)NC(=O)[C@@H](NC(=O)OC)C(C)(C)C)C(C)(C)C	J05AE;J05AR	ANTIINFECTIVES FOR SYSTEMIC USE	ANTIVIRALS FOR SYSTEMIC USE	DIRECT ACTING ANTIVIRALS	Antivirals for treatment of HIV infections, combinations;Protease inhibitors	0.403641	0.151431	0.728725	0.0220428	0.705039	0.422225	0.799382	0.0881193	0.276714	0.812963	0.980569	0.443773	0.622768	0.811781	0.996117	0.00220857	0.00527705	0.13128	0.0519835	0.00818729	0.0314843	0.00815217	0.882818	0.837419	0.247311	0.00432814	0.0288319	0.280032	0.018709	0.11633	0.946598	-5.14314	35.9302	106.686	35.9992	-10.5659	3.00057	3.2644	104.863	-5.56792	5.43348	704.869
Atenolol	DB00335	CC(C)NCC(O)COc1ccc(CC(N)=O)cc1	C07AB;C07BB;C07CB;C07DB;C07FB	CARDIOVASCULAR SYSTEM	BETA BLOCKING AGENTS	BETA BLOCKING AGENTS;BETA BLOCKING AGENTS AND OTHER DIURETICS;BETA BLOCKING AGENTS AND THIAZIDES;BETA BLOCKING AGENTS, OTHER COMBINATIONS;BETA BLOCKING AGENTS, THIAZIDES AND OTHER DIURETICS	Beta blocking agents and calcium channel blockers;Beta blocking agents, selective;Beta blocking agents, selective, and other diuretics;Beta blocking agents, selective, and thiazides;Beta blocking agents, selective, thiazides and other diuretics	0.0597303	0.446402	0.923757	0.0107675	0.0117438	0.0722263	0.00128828	0.323639	0.0564977	0.181652	0.00163757	0.238118	0.0775144	0.0111337	0.990452	0.00985604	0.058496	0.0026938	0.00043632	0.00403816	0.0987547	0.000460965	0.475864	0.0059577	0.00404909	0.00026555	0.000923569	0.000216916	0.000379299	0.208903	0.104047	-5.34654	-7.85345	-27.922	-11.9795	-14.9586	1.93803	-0.962284	16.4756	-1.19079	-2.8762	266.341
Atogepant	DB16098	C[C@@H]1[C@H](c2c(F)ccc(F)c2F)C[C@H](NC(=O)c2cnc3c(c2)C[C@@]2(C3)C(=O)Nc3ncccc32)C(=O)N1CC(F)(F)F	N02CD	NERVOUS SYSTEM	ANALGESICS	ANTIMIGRAINE PREPARATIONS	Calcitonin gene-related peptide (CGRP) antagonists	0.211378	0.902611	0.723264	0.0177104	0.405084	0.0847703	0.564928	0.0993337	0.21464	0.810087	0.896245	0.163558	0.616393	0.882958	0.999229	0.0144844	0.0413756	0.0454863	0.185427	0.00572751	0.0596267	0.00782216	0.915915	0.61628	0.55449	0.0446071	0.0208051	0.65322	0.129369	0.105665	0.901364	-5.30059	22.3052	34.0152	73.664	-9.60007	4.34979	2.9054	85.7339	-5.30614	5.0919	603.523
Atomoxetine	DB00289	CNCC[C@@H](Oc1ccccc1C)c1ccccc1	N06BA	NERVOUS SYSTEM	PSYCHOANALEPTICS	PSYCHOSTIMULANTS, AGENTS USED FOR ADHD AND NOOTROPICS	Centrally acting sympathomimetics	0.202455	0.920052	0.964431	0.812405	0.354054	0.456919	0.028468	0.883107	0.794737	0.666633	0.19447	0.233983	0.111073	0.101623	0.999902	0.000803876	0.0122059	0.0571155	0.0340486	0.0201204	0.132095	0.00243307	0.971487	0.122232	0.0542567	0.00163306	0.0145774	0.071472	0.00211801	0.697056	0.885322	-4.46311	106.366	16.6679	-0.437089	-5.73541	2.57442	1.34984	69.5429	-2.81767	1.32669	255.361
Atorvastatin	DB01076	CC(C)c1c(C(=O)Nc2ccccc2)c(-c2ccccc2)c(-c2ccc(F)cc2)n1CC[C@@H](O)C[C@@H](O)CC(=O)O	C10AA;C10BA;C10BX	CARDIOVASCULAR SYSTEM	LIPID MODIFYING AGENTS	LIPID MODIFYING AGENTS, COMBINATIONS;LIPID MODIFYING AGENTS, PLAIN	Combinations of various lipid modifying agents;HMG CoA reductase inhibitors;Lipid modifying agents in combination with other drugs	0.067914	0.225679	0.71886	0.191546	0.453312	0.437772	0.664117	0.0385026	0.223214	0.631277	0.356622	0.425526	0.139902	0.823738	0.972401	0.0110537	0.0152646	0.145694	0.382157	0.0144831	0.0806065	0.361408	0.375273	0.740551	0.247538	0.00796689	0.130418	0.573057	0.073126	0.179066	0.742114	-5.3851	5.89235	16.3401	69.3574	-10.5255	3.54383	1.71188	97.5212	-4.64346	-0.164643	558.65
Atosiban	DB09059	CCOc1ccc(C[C@H]2NC(=O)CCSSC[C@@H](C(=O)N3CCC[C@H]3C(=O)N[C@@H](CCCN)C(=O)NCC(N)=O)NC(=O)[C@H](CC(N)=O)NC(=O)[C@H]([C@@H](C)O)NC(=O)[C@H]([C@@H](C)CC)NC2=O)cc1	G02CX	GENITO URINARY SYSTEM AND SEX HORMONES	OTHER GYNECOLOGICALS	OTHER GYNECOLOGICALS	Other gynecologicals	0.104575	0.0200677	0.365149	0.000765593	0.00849527	0.0361607	0.00289911	0.0494348	0.00989451	0.723802	0.292235	0.0726271	0.0692012	0.433495	0.133983	0.0521646	0.0910151	0.0026847	0.0048088	0.0739861	0.169465	0.0196653	0.128279	0.230323	0.175681	0.0267217	0.0257212	0.0163858	0.139161	0.0739031	0.178144	-6.23791	9.36459	78.5077	6.46482	-13.4211	3.40673	0.778856	72.8809	-3.66784	-0.648961	994.208
Atovaquone	DB01117	O=C1C(O)=C([C@H]2CC[C@H](c3ccc(Cl)cc3)CC2)C(=O)c2ccccc21	P01AX;P01BB	ANTIPARASITIC PRODUCTS, INSECTICIDES AND REPELLENTS	ANTIPROTOZOALS	AGENTS AGAINST AMOEBIASIS AND OTHER PROTOZOAL DISEASES;ANTIMALARIALS	Biguanides;Other agents against amoebiasis and other protozoal diseases	0.044139	0.618479	0.861483	0.66342	0.522506	0.239335	0.720347	0.0436866	0.157351	0.633632	0.25474	0.18795	0.0123425	0.749436	0.999974	0.127785	0.0733696	0.527684	0.287466	0.117645	0.426736	0.0613005	0.865386	0.708313	0.844859	0.0518832	0.314209	0.977921	0.472519	0.491948	0.38912	-4.70852	84.3313	51.7128	32.6285	-7.72804	3.07246	3.9574	102.671	-5.80786	5.9144	366.844
Atracurium besylate	DB00732	COc1ccc(CC2c3cc(OC)c(OC)cc3CC[N+]2(C)CCC(=O)OCCCCCOC(=O)CC[N+]2(C)CCc3cc(OC)c(OC)cc3C2Cc2ccc(OC)c(OC)c2)cc1OC.O=S(=O)([O-])c1ccccc1.O=S(=O)([O-])c1ccccc1						0.192066	0.209659	0.352847	0.0148786	0.175875	0.127222	0.0472137	0.382452	0.332666	0.903438	0.712053	0.26603	0.00566817	0.346723	0.198443	0.01002	0.0414418	0.0119399	0.0176654	0.00929523	0.0460909	0.00283422	0.801585	0.934144	0.106555	0.00140358	0.00520516	0.0548619	0.00440177	0.32227	0.959771	-5.20586	73.7067	97.4058	51.8221	-9.11067	2.46739	2.67608	95.9872	-2.46546	-3.12658	1243.5
Atropine	DB00572	CN1[C@@H]2CC[C@H]1C[C@@H](OC(=O)C(CO)c1ccccc1)C2	A03BA;A03CB;S01FA	ALIMENTARY TRACT AND METABOLISM;SENSORY ORGANS	DRUGS FOR FUNCTIONAL GASTROINTESTINAL DISORDERS;OPHTHALMOLOGICALS	ANTISPASMODICS IN COMBINATION WITH PSYCHOLEPTICS;BELLADONNA AND DERIVATIVES, PLAIN;MYDRIATICS AND CYCLOPLEGICS	Anticholinergics;Belladonna alkaloids, tertiary amines;Belladonna and derivatives in combination with psycholeptics	0.169179	0.90418	0.791018	0.00240345	0.023024	0.0646261	0.00294296	0.498167	0.45968	0.348923	0.000967583	0.0179721	0.470255	0.0122687	0.994162	0.0217615	0.223115	0.00685507	0.0066803	0.00560526	0.176675	0.00050649	0.819602	0.0840743	0.0106958	0.000686437	0.00110668	0.00206727	0.00135586	0.64363	0.742206	-4.81701	65.4953	-3.45507	12.0046	-10.6485	2.47328	-0.641811	31.4509	-1.74748	-1.4822	289.375
Attapulgite	DB01574	O.O.O.O.[Al+3].[Mg+2].[O-2].[O-2].[O-2].[O-2].[O-2].[O-2].[O-2].[O-2].[O-2].[O-2].[OH-].[Si+4].[Si+4].[Si+4].[Si+4]	A07BC	ALIMENTARY TRACT AND METABOLISM	ANTIDIARRHEALS, INTESTINAL ANTIINFLAMMATORY/ANTIINFECTIVE AGENTS	INTESTINAL ADSORBENTS	Other intestinal adsorbents	0.317946	0.824616	0.798873	0.000846632	0.00594083	0.0825951	0.00388407	0.067789	0.000961921	0.11376	7.52e-05	0.304998	0.141423	0.134782	0.713465	0.00122711	0.0023921	0.000904542	0.000409821	0.000618281	0.00675809	0.000213074	0.172953	0.00614923	0.00825266	0.00021529	0.00174759	0.00124094	0.000597656	0.522211	0.126381	-5.03655	36.2358	5.70956	-15.7027	-4.96892	1.74666	1.65691	84.1383	-6.36442	5.63606	412.688
Auranofin	DB00995	CCP(CC)(CC)=[Au]S[C@@H]1O[C@H](COC(C)=O)[C@@H](OC(C)=O)[C@H](OC(C)=O)[C@H]1OC(C)=O	M01CB	MUSCULO-SKELETAL SYSTEM	ANTIINFLAMMATORY AND ANTIRHEUMATIC PRODUCTS	SPECIFIC ANTIRHEUMATIC AGENTS	Gold preparations	0.337732	0.365467	0.121871	0.0738851	0.607148	0.0231158	0.361957	0.0397272	0.513763	0.519192	0.266674	0.107555	0.089727	0.342681	0.240693	0.354222	0.0429094	0.00688386	0.106332	0.614529	0.359459	0.379581	0.56565	0.400537	0.853934	0.631119	0.576906	0.11158	0.382396	0.710416	0.245468	-5.02874	83.5679	94.2686	-11.0763	-7.45223	2.16628	1.74805	76.2489	-2.92499	-8.7992	678.491
Aurothioglucose	DB09121	OC[C@H]1O[C@H](S[Au])[C@H](O)[C@@H](O)[C@@H]1O	M01CB	MUSCULO-SKELETAL SYSTEM	ANTIINFLAMMATORY AND ANTIRHEUMATIC PRODUCTS	SPECIFIC ANTIRHEUMATIC AGENTS	Gold preparations	0.233309	0.660418	0.3647	0.000871908	0.0940142	0.0625757	0.0145421	0.0283624	0.00150818	0.180022	4.95e-05	0.0122462	0.0202852	0.157164	0.190298	0.0279166	0.0108249	0.00113	0.00208728	0.0566028	0.0699344	0.0021192	0.0717421	0.00368075	0.246505	0.00360202	0.00557703	0.00217123	0.0358549	0.617887	0.0290754	-5.46502	53.8197	6.53072	-13.7256	-19.4778	1.35056	-0.554064	40.0254	-1.0679	-15.4781	392.183
Avacopan	DB15011	Cc1ccc(NC(=O)[C@H]2CCCN(C(=O)c3c(C)cccc3F)[C@H]2c2ccc(NC3CCCC3)cc2)cc1C(F)(F)F						0.161059	0.862277	0.793796	0.0418837	0.57507	0.214453	0.349344	0.158914	0.0975715	0.77799	0.92157	0.690419	0.14774	0.773855	0.999742	0.00382801	0.0066019	0.0426792	0.0680541	0.00741722	0.0682865	0.0130917	0.713618	0.934008	0.678376	0.0141077	0.135882	0.920979	0.106042	0.28277	0.903267	-5.07349	27.8826	52.0136	62.5231	-5.75702	4.00487	4.25141	103.325	-6.69411	7.60956	581.654
Avanafil	DB06237	COc1ccc(CNc2nc(N3CCC[C@H]3CO)ncc2C(=O)NCc2ncccn2)cc1Cl	G04BE	GENITO URINARY SYSTEM AND SEX HORMONES	UROLOGICALS	UROLOGICALS	Drugs used in erectile dysfunction	0.286155	0.178331	0.904999	0.153526	0.423383	0.264151	0.381583	0.108672	0.0878887	0.700268	0.902034	0.15956	0.413242	0.95832	0.999516	0.00302988	0.00687512	0.24835	0.19192	0.00593212	0.0360033	0.0239641	0.888652	0.298066	0.440338	0.0067409	0.0193784	0.18165	0.111526	0.163141	0.806761	-5.56027	34.3677	62.9172	38.5611	-13.1627	2.48838	2.44949	91.0202	-3.99397	8.65023	483.96
Avapritinib	DB15233	Cn1cc(-c2cc3c(N4CCN(c5ncc([C@@](C)(N)c6ccc(F)cc6)cn5)CC4)ncnn3c2)cn1	L01EX	ANTINEOPLASTIC AND IMMUNOMODULATING AGENTS	ANTINEOPLASTIC AGENTS	PROTEIN KINASE INHIBITORS	Other protein kinase inhibitors	0.173424	0.60887	0.922307	0.0606756	0.244068	0.348033	0.229561	0.236624	0.0626188	0.80304	0.771649	0.40372	0.605567	0.95819	0.996821	0.0149791	0.0355122	0.0810995	0.169635	0.0243389	0.0430855	0.0165217	0.888835	0.781187	0.500794	0.0275485	0.00922118	0.112457	0.0645487	0.0799233	0.934271	-5.57759	31.3479	72.0382	-32.1319	-10.2715	3.21007	2.5224	91.0623	-3.12128	2.8523	498.57
Avatrombopag	DB11995	O=C(Nc1nc(-c2cc(Cl)cs2)c(N2CCN(C3CCCCC3)CC2)s1)c1cnc(N2CCC(C(=O)O)CC2)c(Cl)c1	B02BX	BLOOD AND BLOOD FORMING ORGANS	ANTIHEMORRHAGICS	VITAMIN K AND OTHER HEMOSTATICS	Other systemic hemostatics	0.250809	0.564915	0.787744	0.0707167	0.42217	0.349381	0.427343	0.0790854	0.120846	0.414275	0.155284	0.319724	0.67201	0.935505	0.818508	0.0144714	0.0214904	0.221956	0.185119	0.0410744	0.160952	0.230646	0.396193	0.501735	0.748907	0.207705	0.146145	0.475113	0.247607	0.461101	0.487626	-5.56418	-15.9314	17.3147	12.063	-9.12092	3.14605	1.77194	92.7968	-4.19429	0.968839	649.67
Avibactam	DB09060	NC(=O)[C@@H]1CC[C@@H]2CN1C(=O)N2OS(=O)(=O)O						0.755782	0.970279	0.86648	0.000637819	0.00371363	0.0479944	0.00100187	0.0242767	0.00130886	0.316809	4.68e-05	0.198444	0.219233	0.511936	0.842646	0.00293243	0.00906333	0.00258238	0.000618424	0.00473323	0.0827501	0.000521588	0.13653	0.00183341	0.0665121	0.00156967	0.00182666	0.000562983	0.139449	0.635234	0.0155027	-5.35412	-51.0639	-28.6665	73.2557	-14.4201	1.8857	-0.612119	44.0938	-1.45902	7.20489	265.247
Avobenzone	DB09495	COc1ccc(C(=O)CC(=O)c2ccc(C(C)(C)C)cc2)cc1						0.0578999	0.518153	0.793187	0.700501	0.827674	0.386106	0.641422	0.187975	0.0302759	0.736474	0.297837	0.371764	0.00856548	0.732332	0.999804	0.00409035	0.0157991	0.284423	0.101278	0.0735021	0.320221	0.0330364	0.979824	0.62077	0.411443	0.118583	0.0811003	0.646644	0.0574173	0.235394	0.302292	-4.4075	112.251	86.3675	23.3156	-5.55305	2.20437	4.2698	104.454	-6.05379	2.83352	310.393
Axitinib	DB06626	CNC(=O)c1ccccc1Sc1ccc2c(/C=C/c3ccccn3)n[nH]c2c1	L01EK	ANTINEOPLASTIC AND IMMUNOMODULATING AGENTS	ANTINEOPLASTIC AGENTS	PROTEIN KINASE INHIBITORS	Vascular endothelial growth factor receptor (VEGFR) tyrosine kinase inhibitors	0.264914	0.695049	0.792159	0.819129	0.862903	0.503146	0.865696	0.338915	0.265558	0.613739	0.889655	0.280525	0.373254	0.922483	0.999184	0.0272627	0.0265736	0.802349	0.284873	0.0625944	0.228449	0.148677	0.867976	0.663838	0.649707	0.252822	0.282737	0.778477	0.321006	0.347374	0.801234	-5.73534	49.796	47.8512	91.1003	-13.2309	2.45281	3.32864	98.2712	-5.01337	0.170041	386.48
Azacitidine	DB00928	Nc1ncn([C@@H]2O[C@H](CO)[C@@H](O)[C@H]2O)c(=O)n1	L01BC	ANTINEOPLASTIC AND IMMUNOMODULATING AGENTS	ANTINEOPLASTIC AGENTS	ANTIMETABOLITES	Pyrimidine analogues	0.47869	0.757963	0.619299	0.000285504	0.000807732	0.0561915	0.000580901	0.0048524	0.000744141	0.0433179	2.06e-05	0.0273772	0.294066	0.954297	0.537394	0.00847466	0.012394	0.00422868	0.00615919	0.0175612	0.198182	0.000347489	0.0133385	0.000540883	0.14048	0.00354112	0.00156635	0.00433806	0.560486	0.290776	0.0235523	-6.01602	19.3193	-16.3658	7.48227	-22.7593	1.9119	-2.3977	3.819	-0.40622	0.041533	244.207
Azatadine	DB00719	CN1CCC(=C2c3ccccc3CCc3cccnc32)CC1	R06AX	RESPIRATORY SYSTEM	ANTIHISTAMINES FOR SYSTEMIC USE	ANTIHISTAMINES FOR SYSTEMIC USE	Other antihistamines for systemic use	0.253944	0.996907	0.867391	0.237335	0.300713	0.165341	0.0458079	0.627432	0.728289	0.624403	0.0761243	0.0215827	0.504547	0.170595	0.999641	0.00278212	0.0182843	0.0612546	0.0406887	0.0112564	0.0665728	0.00127041	0.972724	0.422876	0.0642924	0.00215238	0.0176522	0.0191317	0.00622383	0.681432	0.906763	-4.6035	51.6354	10.0745	-21.0901	-7.761	2.78922	2.28786	70.3228	-2.82315	-1.29185	290.41
Azathioprine	DB00993	Cn1cnc([N+](=O)[O-])c1Sc1ncnc2nc[nH]c12	L04AX	ANTINEOPLASTIC AND IMMUNOMODULATING AGENTS	IMMUNOSUPPRESSANTS	IMMUNOSUPPRESSANTS	Other immunosuppressants	0.819365	0.784676	0.928679	0.0678884	0.0177913	0.202125	0.0162036	0.0418864	0.00312993	0.260375	0.0137516	0.130632	0.113863	0.983355	0.999203	0.00578273	0.00313874	0.335479	0.0163853	0.0423001	0.0650479	0.00252709	0.400754	0.0297759	0.266843	0.0436114	0.0334583	0.0274139	0.177407	0.780193	0.0285948	-5.29046	39.8958	15.9406	1.59454	-13.4709	2.48654	0.472293	73.6904	-3.01999	-5.52994	277.269
Azelaic acid	DB00548	O=C(O)CCCCCCCC(=O)O	D10AX	DERMATOLOGICALS	ANTI-ACNE PREPARATIONS	ANTI-ACNE PREPARATIONS FOR TOPICAL USE	Other anti-acne preparations for topical use	0.0275593	0.703225	0.495639	0.0138613	0.024274	0.250302	0.0238626	0.0553212	0.0216246	0.0980076	0.000307686	0.216927	0.0867944	0.306447	0.557	0.00201125	0.0121734	0.00137986	0.000603968	0.0432887	0.215969	0.00908831	0.0932319	0.027761	0.0401479	0.00136239	0.00756177	0.00467527	0.0104831	0.397277	0.0335444	-4.80848	57.0506	-1.37302	7.21446	-8.57679	1.44874	0.252189	80.7522	-1.59156	1.99478	188.223
Azelastine	DB00972	CN1CCCC(n2nc(Cc3ccc(Cl)cc3)c3ccccc3c2=O)CC1	R01AC;R06AX;S01GX	RESPIRATORY SYSTEM;SENSORY ORGANS	ANTIHISTAMINES FOR SYSTEMIC USE;NASAL PREPARATIONS;OPHTHALMOLOGICALS	ANTIHISTAMINES FOR SYSTEMIC USE;DECONGESTANTS AND ANTIALLERGICS;DECONGESTANTS AND OTHER NASAL PREPARATIONS FOR TOPICAL USE	Antiallergic agents, excl. corticosteroids;Other antiallergics;Other antihistamines for systemic use	0.236461	0.959774	0.884552	0.204117	0.544299	0.246304	0.284529	0.420745	0.654215	0.779546	0.830134	0.364104	0.763359	0.575794	0.999613	0.010796	0.0231414	0.0451014	0.143567	0.0158546	0.0457932	0.0138631	0.969391	0.839014	0.404145	0.003147	0.0336467	0.0958656	0.0113253	0.546417	0.945325	-4.85912	28.9378	20.4315	38.3616	-9.21259	2.81735	2.4734	81.8063	-4.34484	-0.387876	381.907
Azilsartan medoxomil	DB08822;DB05358	CCOc1nc2cccc(C(=O)OCc3oc(=O)oc3C)c2n1Cc1ccc(-c2ccccc2-c2noc(=O)[nH]2)cc1	C09CA;C09DA	CARDIOVASCULAR SYSTEM	AGENTS ACTING ON THE RENIN-ANGIOTENSIN SYSTEM	ANGIOTENSIN II RECEPTOR BLOCKERS (ARBs), COMBINATIONS;ANGIOTENSIN II RECEPTOR BLOCKERS (ARBs), PLAIN	Angiotensin II receptor blockers (ARBs) and diuretics;Angiotensin II receptor blockers (ARBs), plain	0.0867469	0.332909	0.732086	0.223447	0.906738	0.394243	0.963938	0.0603538	0.108354	0.708188	0.896488	0.220316	0.171577	0.962134	0.998032	0.00576079	0.0157214	0.212916	0.12549	0.0129873	0.0413598	0.0855261	0.665414	0.953229	0.372185	0.0234736	0.0683109	0.580822	0.0706977	0.21223	0.933286	-5.23557	81.9178	74.6488	31.605	-9.47352	2.55405	3.26332	98.4229	-6.0887	-2.61508	568.542
Azithromycin	DB00207	CC[C@H]1OC(=O)[C@H](C)[C@@H](O[C@H]2C[C@@](C)(OC)[C@@H](O)[C@H](C)O2)[C@H](C)[C@@H](O[C@@H]2O[C@H](C)C[C@H](N(C)C)[C@H]2O)[C@](C)(O)C[C@@H](C)CN(C)[C@H](C)[C@@H](O)[C@]1(C)O	J01FA;J01RA;S01AA	ANTIINFECTIVES FOR SYSTEMIC USE;SENSORY ORGANS	ANTIBACTERIALS FOR SYSTEMIC USE;OPHTHALMOLOGICALS	ANTIINFECTIVES;COMBINATIONS OF ANTIBACTERIALS;MACROLIDES, LINCOSAMIDES AND STREPTOGRAMINS	Antibiotics;Combinations of antibacterials;Macrolides	0.179286	0.0245341	0.77307	7.58e-05	0.00126933	0.00456322	0.000710583	0.0109597	0.00317275	0.538592	0.191221	0.0103243	0.205846	0.170616	0.593802	0.0134563	0.0421218	0.00191066	0.0290477	0.0210577	0.111741	0.00139423	0.593518	0.617006	0.0333516	0.00591178	0.00480189	0.0445828	0.0373	0.39765	0.464722	-5.89376	56.7567	25.5509	38.5134	-11.8873	2.30942	0.343935	45.2944	-2.21156	-0.443817	748.996
Azlocillin	DB01061	CC1(C)S[C@@H]2[C@H](NC(=O)[C@H](NC(=O)N3CCNC3=O)c3ccccc3)C(=O)N2[C@H]1C(=O)O	J01CA;J01CR	ANTIINFECTIVES FOR SYSTEMIC USE	ANTIBACTERIALS FOR SYSTEMIC USE	BETA-LACTAM ANTIBACTERIALS, PENICILLINS	Combinations of penicillins, incl. beta-lactamase inhibitors;Penicillins with extended spectrum	0.00842474	0.137748	0.498562	0.000209438	0.00340772	0.147586	0.00110493	0.0145985	0.00281033	0.168017	0.003372	0.067632	0.0234783	0.83738	0.0482138	0.00550052	0.12622	0.00135927	0.000606497	0.00620325	0.0962079	0.00193364	0.0295849	0.00609525	0.0764734	0.000423044	0.00259162	0.000119765	0.0022546	0.238643	0.00811699	-6.2994	3.49419	44.285	1.0659	-13.176	2.16566	-0.85485	78.941	-2.96894	2.20108	461.5
Aztreonam	DB00355	C[C@H]1[C@H](NC(=O)/C(=N\OC(C)(C)C(=O)O)c2csc([NH3+])n2)C(=O)N1S(=O)(=O)[O-]	J01DF	ANTIINFECTIVES FOR SYSTEMIC USE	ANTIBACTERIALS FOR SYSTEMIC USE	OTHER BETA-LACTAM ANTIBACTERIALS	Monobactams	0.0338406	0.0255062	0.170979	0.000326595	0.00193572	0.0999239	0.000396465	0.00689472	0.00386217	0.107208	0.000714071	0.183316	0.000763616	0.910099	0.00586358	0.00461485	0.0289379	0.00120895	0.000563386	0.00761645	0.192127	0.000165365	0.0212478	0.015822	0.0708144	0.000317109	0.0015032	0.000343719	0.00121968	0.424256	0.00703539	-6.16623	-10.8787	0.653248	-1.37204	-15.3278	2.373	-3.37	59.1661	-1.18366	5.65726	435.44
Bacampicillin	DB01602	CCOC(=O)OC(C)OC(=O)[C@@H]1N2C(=O)[C@@H](NC(=O)[C@H](N)c3ccccc3)[C@H]2SC1(C)C	J01CA;J01CR	ANTIINFECTIVES FOR SYSTEMIC USE	ANTIBACTERIALS FOR SYSTEMIC USE	BETA-LACTAM ANTIBACTERIALS, PENICILLINS	Combinations of penicillins, incl. beta-lactamase inhibitors;Penicillins with extended spectrum	0.0764022	0.0945632	0.481893	0.013029	0.136983	0.0679012	0.0331079	0.0636425	0.114837	0.503432	0.740134	0.108767	0.0456615	0.669712	0.766399	0.0247247	0.04508	0.0245768	0.0127436	0.0333667	0.0630159	0.00306674	0.580503	0.141994	0.107074	0.00442241	0.0108215	0.00822506	0.0184873	0.279662	0.250073	-5.54192	100.959	117.151	-23.1855	-9.49581	2.71448	2.04716	75.6548	-2.92224	5.52139	465.528
Bacitracin	DB00626	CC[C@H](C)[C@H](N)C1=N[C@H](C(=O)N[C@@H](CC(C)C)C(=O)N[C@H](CCC(=O)O)C(=O)N[C@H](C(=O)N[C@H]2CCCCNC(=O)[C@H](CC(N)=O)NC(=O)[C@@H](CC(=O)O)NC(=O)[C@H](Cc3c[nH]cn3)NC(=O)[C@@H](Cc3ccccc3)NC(=O)[C@H]([C@@H](C)CC)NC(=O)[C@@H](CCCN)NC2=O)[C@@H](C)CC)CS1	D06AX;J01XX;R02AB	ANTIINFECTIVES FOR SYSTEMIC USE;DERMATOLOGICALS;RESPIRATORY SYSTEM	ANTIBACTERIALS FOR SYSTEMIC USE;ANTIBIOTICS AND CHEMOTHERAPEUTICS FOR DERMATOLOGICAL USE;THROAT PREPARATIONS	ANTIBIOTICS FOR TOPICAL USE;OTHER ANTIBACTERIALS;THROAT PREPARATIONS	Antibiotics;Other antibacterials;Other antibiotics for topical use	0.185402	0.0667508	0.613398	0.00277582	0.0387001	0.0961794	0.0220422	0.0470219	0.0520922	0.57012	0.40368	0.0461914	0.191921	0.567031	0.0944122	0.0106498	0.0287267	0.00642323	0.00611229	0.107195	0.145097	0.0379818	0.0459816	0.111169	0.179314	0.0424914	0.0182774	0.00454136	0.0684564	0.234676	0.138611	-7.15153	-1.03648	32.8574	-31.8348	-15.7112	2.44533	-0.473493	60.8227	-2.71821	-2.53447	1422.72
Baclofen	DB00181	NCC(CC(=O)O)c1ccc(Cl)cc1	M03BX	MUSCULO-SKELETAL SYSTEM	MUSCLE RELAXANTS	MUSCLE RELAXANTS, CENTRALLY ACTING AGENTS	Other centrally acting agents	0.0495365	0.627773	0.961031	0.00890165	0.0461026	0.317955	0.0190746	0.0673125	0.175889	0.198928	0.00489384	0.356478	0.104055	0.260229	0.998518	0.00309112	0.0181272	0.0102814	0.000742282	0.00485153	0.0357266	0.0106429	0.180667	0.00220868	0.00912224	0.00177734	0.00456829	0.00184877	0.00194962	0.327134	0.0140985	-4.72164	4.73088	-24.285	0.65344	-9.89103	2.43518	-0.752583	53.3207	-1.85592	3.31404	213.664
Baloxavir marboxil	DB13997	COC(=O)OCOc1c2n(ccc1=O)N([C@@H]1c3ccccc3SCc3c1ccc(F)c3F)[C@@H]1COCCN1C2=O	J05AX	ANTIINFECTIVES FOR SYSTEMIC USE	ANTIVIRALS FOR SYSTEMIC USE	DIRECT ACTING ANTIVIRALS	Other antivirals	0.361683	0.741709	0.907701	0.00851371	0.132522	0.189743	0.223034	0.0234045	0.00941976	0.748752	0.830884	0.0695852	0.230631	0.971979	0.998844	0.0373349	0.148879	0.0913518	0.0957917	0.0139745	0.0708671	0.050759	0.919988	0.72762	0.424366	0.0379059	0.00897648	0.331937	0.163836	0.0629809	0.517627	-4.53756	89.7345	98.7496	-18.2412	-9.0903	2.70653	3.31289	86.7999	-4.97062	4.22751	571.558
Balsalazide	DB01014	O=C(O)CCNC(=O)c1ccc(/N=N/c2ccc(O)c(C(=O)O)c2)cc1	A07EC	ALIMENTARY TRACT AND METABOLISM	ANTIDIARRHEALS, INTESTINAL ANTIINFLAMMATORY/ANTIINFECTIVE AGENTS	INTESTINAL ANTIINFLAMMATORY AGENTS	Aminosalicylic acid and similar agents	0.505803	0.0795478	0.755977	0.058733	0.00943427	0.132708	0.0334431	0.0189117	0.00985106	0.0753399	0.0030117	0.652043	0.114596	0.897488	0.617209	0.00530532	0.0678685	0.382941	0.00307105	0.0325821	0.278601	0.00372357	0.0362171	0.00846907	0.149015	0.0307992	0.00329375	0.0402743	0.00555439	0.357222	0.12163	-5.65141	21.948	-24.8819	17.5975	-14.1239	1.89317	-1.55209	85.1748	-3.47535	3.74011	357.322
Baricitinib	DB11817	CCS(=O)(=O)N1CC(CC#N)(n2cc(-c3ncnc4[nH]ccc34)cn2)C1	L04AA	ANTINEOPLASTIC AND IMMUNOMODULATING AGENTS	IMMUNOSUPPRESSANTS	IMMUNOSUPPRESSANTS	Selective immunosuppressants	0.270722	0.538232	0.760421	0.140329	0.0539916	0.258377	0.0565714	0.183645	0.0126747	0.604052	0.443023	0.0672287	0.49456	0.893992	0.998572	0.0237888	0.0132941	0.0678059	0.173576	0.0468908	0.0485694	0.00658943	0.780138	0.0171321	0.0647453	0.0116009	0.0114578	0.0185372	0.0911536	0.389707	0.637194	-5.43246	49.7739	39.9756	-50.8756	-14.1898	3.00218	0.949684	85.7332	-4.0768	-5.89122	371.426
Barium sulfate	DB11150	O=S(=O)([O-])[O-].[Ba+2]	V08BA	VARIOUS	CONTRAST MEDIA	X-RAY CONTRAST MEDIA, NON-IODINATED	Barium sulfate containing X-ray contrast media	0.022398	0.636138	0.268259	0.00246794	0.00281421	0.00485117	1.08e-05	0.00535025	0.0801081	0.12049	5.37e-08	0.329433	0.000193208	0.995522	0.56956	0.000221121	6.87e-05	0.000439895	1.74e-06	0.000187898	0.0894593	1.12e-08	0.215031	0.0236282	0.00877488	9.07e-07	0.000492003	0.00613795	0.000141625	0.106529	0.000228423	-4.71069	-84.8225	-24.4609	192.105	-8.33643	2.47564	-0.248545	63.8857	-0.161158	3.3905	233.391
Bazedoxifene	DB06401	Cc1c(-c2ccc(O)cc2)n(Cc2ccc(OCCN3CCCCCC3)cc2)c2ccc(O)cc12	G03CC;G03XC	GENITO URINARY SYSTEM AND SEX HORMONES	SEX HORMONES AND MODULATORS OF THE GENITAL SYSTEM	ESTROGENS;OTHER SEX HORMONES AND MODULATORS OF THE GENITAL SYSTEM	Estrogens, combinations with other drugs;Selective estrogen receptor modulators	0.393256	0.457445	0.589715	0.362193	0.331203	0.306899	0.196197	0.538466	0.458408	0.823287	0.302596	0.174139	0.439523	0.457707	0.987031	0.0207506	0.00790799	0.347176	0.302442	0.159042	0.213802	0.0620911	0.696808	0.965787	0.531887	0.0608079	0.607627	0.459804	0.301667	0.552062	0.944791	-5.61881	35.184	54.2338	-2.00078	-8.70437	2.57095	3.74515	94.5374	-5.50286	3.45345	470.613
Beclomethasone dipropionate	DB00394;DB11897	CCC(=O)OCC(=O)[C@@]1(OC(=O)CC)[C@@H](C)C[C@H]2[C@@H]3CCC4=CC(=O)C=C[C@]4(C)[C@@]3(Cl)[C@@H](O)C[C@@]21C	A07EA;D07AC;D07CC;R01AD;R03AK;R03AL;R03BA	ALIMENTARY TRACT AND METABOLISM;DERMATOLOGICALS;RESPIRATORY SYSTEM	ANTIDIARRHEALS, INTESTINAL ANTIINFLAMMATORY/ANTIINFECTIVE AGENTS;CORTICOSTEROIDS, DERMATOLOGICAL PREPARATIONS;DRUGS FOR OBSTRUCTIVE AIRWAY DISEASES;NASAL PREPARATIONS	ADRENERGICS, INHALANTS;CORTICOSTEROIDS, COMBINATIONS WITH ANTIBIOTICS;CORTICOSTEROIDS, PLAIN;DECONGESTANTS AND OTHER NASAL PREPARATIONS FOR TOPICAL USE;INTESTINAL ANTIINFLAMMATORY AGENTS;OTHER DRUGS FOR OBSTRUCTIVE AIRWAY DISEASES, INHALANTS	Adrenergics in combination with anticholinergics incl. triple combinations with corticosteroids;Adrenergics in combination with corticosteroids or other drugs, excl. anticholinergics;Corticosteroids;Corticosteroids acting locally;Corticosteroids, potent (group III);Corticosteroids, potent, combinations with antibiotics;Glucocorticoids	0.0809328	0.96483	0.72698	0.00479776	0.161463	0.0147389	0.116858	0.0205919	0.0473837	0.847462	0.84013	0.0811931	0.023084	0.254924	0.999811	0.730099	0.879105	0.0149066	0.155638	0.0247549	0.230822	0.00611804	0.932595	0.759831	0.323135	0.0161759	0.0173577	0.591861	0.0397691	0.137772	0.208554	-4.64289	111.952	90.2826	-8.85707	-5.69948	2.7792	3.54098	92.2623	-5.46333	1.10271	521.05
Bedaquiline	DB08903	COc1nc2ccc(Br)cc2cc1[C@@H](c1ccccc1)[C@@](O)(CCN(C)C)c1cccc2ccccc12	J04AK	ANTIINFECTIVES FOR SYSTEMIC USE	ANTIMYCOBACTERIALS	DRUGS FOR TREATMENT OF TUBERCULOSIS	Other drugs for treatment of tuberculosis	0.199046	0.65402	0.872816	0.196762	0.403381	0.351041	0.409285	0.333474	0.454746	0.861572	0.609992	0.447368	0.474555	0.606924	0.998256	0.0176614	0.00549676	0.440082	0.210028	0.0288148	0.0503692	0.0405851	0.875666	0.984772	0.464976	0.00662626	0.116847	0.496243	0.0954506	0.20099	0.970373	-4.94218	11.865	45.2849	76.9536	-9.36408	3.73301	3.80593	101.871	-5.94388	15.5602	555.516
Belinostat	DB05015	O=C(/C=C/c1cccc(S(=O)(=O)Nc2ccccc2)c1)NO	L01XH	ANTINEOPLASTIC AND IMMUNOMODULATING AGENTS	ANTINEOPLASTIC AGENTS	OTHER ANTINEOPLASTIC AGENTS	Histone deacetylase (HDAC) inhibitors	0.316486	0.861038	0.907147	0.224678	0.330293	0.692531	0.284805	0.0866536	0.031676	0.36263	0.0684261	0.664971	0.34035	0.968865	0.995345	0.0306222	0.0637576	0.0395924	0.0121955	0.00394833	0.066113	0.0103249	0.757729	0.122647	0.196834	0.0150156	0.0232979	0.134633	0.0576657	0.415661	0.178328	-5.29654	21.3801	5.60638	32.1821	-10.7709	2.03391	1.19183	89.9522	-3.68704	-4.33175	318.354
Belumosudil	DB16703	CC(C)NC(=O)COc1cccc(-c2nc(Nc3ccc4[nH]ncc4c3)c3ccccc3n2)c1	L04AA	ANTINEOPLASTIC AND IMMUNOMODULATING AGENTS	IMMUNOSUPPRESSANTS	IMMUNOSUPPRESSANTS	Selective immunosuppressants	0.293903	0.578514	0.848118	0.885695	0.850312	0.459869	0.810376	0.391824	0.362472	0.665078	0.928073	0.279647	0.311982	0.967535	0.999614	0.0145432	0.0202057	0.826636	0.375276	0.0271223	0.112525	0.0815125	0.888344	0.911674	0.710352	0.166096	0.155042	0.773324	0.390263	0.209638	0.964932	-5.60703	45.6043	52.8345	98.0719	-12.4423	2.43008	3.68644	100.957	-5.58604	0.912946	452.518
Belzutifan	DB15463	CS(=O)(=O)c1ccc(Oc2cc(F)cc(C#N)c2)c2c1[C@H](O)[C@H](F)[C@@H]2F	L01XX	ANTINEOPLASTIC AND IMMUNOMODULATING AGENTS	ANTINEOPLASTIC AGENTS	OTHER ANTINEOPLASTIC AGENTS	Other antineoplastic agents	0.333461	0.906714	0.936463	0.49884	0.30947	0.472857	0.314736	0.421031	0.0221034	0.725557	0.463787	0.463089	0.161453	0.827565	0.999778	0.0254791	0.0920815	0.0486825	0.235381	0.00917591	0.0271297	0.0148985	0.890914	0.471888	0.0964442	0.0107539	0.0016704	0.518664	0.0673257	0.0541614	0.898788	-4.56947	18.6412	-0.184925	67.1515	-10.8136	3.47561	1.86302	75.9838	-3.98128	1.78856	383.347
Bemotrizinol	DB11206	CCCCC(CC)COc1ccc(-c2nc(-c3ccc(OC)cc3)nc(-c3ccc(OCC(CC)CCCC)cc3O)n2)c(O)c1						0.248635	0.155265	0.707706	0.272398	0.256857	0.267351	0.304561	0.176435	0.103136	0.805232	0.277367	0.196447	0.123711	0.71751	0.996328	0.0185622	0.00826831	0.602854	0.395718	0.172185	0.259497	0.119825	0.711656	0.9806	0.52557	0.196304	0.578691	0.683551	0.301389	0.315269	0.924102	-5.39493	65.0167	94.113	-6.03787	-6.12189	1.45127	4.51363	111.63	-7.71286	5.45451	627.826
Bempedoic acid	DB11936	CC(C)(CCCCCC(O)CCCCCC(C)(C)C(=O)O)C(=O)O	C10AX;C10BA	CARDIOVASCULAR SYSTEM	LIPID MODIFYING AGENTS	LIPID MODIFYING AGENTS, COMBINATIONS;LIPID MODIFYING AGENTS, PLAIN	Combinations of various lipid modifying agents;Other lipid modifying agents	0.0196798	0.305856	0.597544	0.0360506	0.0190459	0.292878	0.0851239	0.095489	0.0692188	0.644277	0.0936269	0.206177	0.0460214	0.112107	0.950381	0.00353452	0.0218664	0.0174087	0.0397831	0.11072	0.173413	0.176493	0.520444	0.171189	0.0517529	0.00114576	0.036513	0.0829284	0.019998	0.493055	0.312665	-5.30495	60.0923	9.77744	9.61028	-7.01215	1.47805	1.43524	87.2754	-4.51076	1.24932	344.492
Benazepril	DB00542	CCOC(=O)[C@H](CCc1ccccc1)N[C@H]1CCc2ccccc2N(CC(=O)O)C1=O	C09AA;C09BA	CARDIOVASCULAR SYSTEM	AGENTS ACTING ON THE RENIN-ANGIOTENSIN SYSTEM	ACE INHIBITORS, COMBINATIONS;ACE INHIBITORS, PLAIN	ACE inhibitors and diuretics;ACE inhibitors, plain	0.0679303	0.682264	0.848413	0.0575778	0.555037	0.307824	0.616717	0.0429421	0.133565	0.639021	0.560117	0.179836	0.14258	0.810798	0.976514	0.0131834	0.0636112	0.181868	0.0315085	0.014506	0.0773314	0.220905	0.689609	0.4174	0.157964	0.0199094	0.0396344	0.0376348	0.049868	0.190206	0.318847	-5.45994	70.9772	54.3515	11.5833	-9.53113	2.6166	0.32685	87.5402	-3.1726	-1.90821	424.497
Bendamustine	DB06769	Cn1c(CCCC(=O)O)nc2cc(N(CCCl)CCCl)ccc21	L01AA	ANTINEOPLASTIC AND IMMUNOMODULATING AGENTS	ANTINEOPLASTIC AGENTS	ALKYLATING AGENTS	Nitrogen mustard analogues	0.868077	0.878653	0.922315	0.297126	0.207591	0.267548	0.139507	0.135049	0.288027	0.394326	0.131017	0.540501	0.599377	0.654598	0.97895	0.0395873	0.0265338	0.294215	0.0871011	0.0748733	0.209976	0.115435	0.43391	0.123542	0.580602	0.279837	0.122397	0.0376982	0.347971	0.400472	0.329319	-4.95661	17.0121	3.34754	14.4082	-9.95479	3.30223	0.979606	76.469	-2.33688	1.02581	358.269
Bendazac	DB13501	O=C(O)COc1nn(Cc2ccccc2)c2ccccc12	M02AA;S01BC	MUSCULO-SKELETAL SYSTEM;SENSORY ORGANS	OPHTHALMOLOGICALS;TOPICAL PRODUCTS FOR JOINT AND MUSCULAR PAIN	ANTIINFLAMMATORY AGENTS;TOPICAL PRODUCTS FOR JOINT AND MUSCULAR PAIN	Antiinflammatory agents, non-steroids;Antiinflammatory preparations, non-steroids for topical use	0.0220766	0.841518	0.939845	0.0444949	0.0944839	0.59813	0.0629601	0.0191862	0.0117248	0.228947	0.00384616	0.168503	0.137683	0.959272	0.995268	0.00273606	0.020372	0.0355091	0.00432887	0.0059697	0.059318	0.131201	0.466901	0.0171962	0.118997	0.00545385	0.0101827	0.00204915	0.00480843	0.207069	0.00564202	-4.55886	20.7208	16.2636	-10.5685	-9.87962	2.48873	-0.383633	98.4935	-3.01721	-0.290593	282.299
Bendroflumethiazide	DB00436	NS(=O)(=O)c1cc2c(cc1C(F)(F)F)NC(Cc1ccccc1)NS2(=O)=O	C03AA;C03AB;C03EA;G01AE	CARDIOVASCULAR SYSTEM;GENITO URINARY SYSTEM AND SEX HORMONES	DIURETICS;GYNECOLOGICAL ANTIINFECTIVES AND ANTISEPTICS	ANTIINFECTIVES AND ANTISEPTICS, EXCL. COMBINATIONS WITH CORTICOSTEROIDS;DIURETICS AND POTASSIUM-SPARING AGENTS IN COMBINATION;LOW-CEILING DIURETICS, THIAZIDES	Low-ceiling diuretics and potassium-sparing agents;Sulfonamides;Thiazides and potassium in combination;Thiazides, plain	0.0313071	0.367737	0.891225	0.0518321	0.114025	0.325117	0.0296099	0.100907	0.0357344	0.376503	0.121764	0.927526	0.078647	0.965853	0.985599	0.0347581	0.0788986	0.00587129	0.00311926	0.00185513	0.0291823	0.0015642	0.5672	0.225699	0.098027	0.00149246	0.00110705	0.0725726	0.00838329	0.0487067	0.358596	-5.64428	29.1996	15.3971	79.9909	-7.34638	3.0601	2.12271	89.3522	-3.20366	1.40979	421.422
Benfotiamine	DB11748	C/C(=C(\CCOP(=O)(O)O)SC(=O)c1ccccc1)N(C=O)Cc1cnc(C)nc1N	A11DA	ALIMENTARY TRACT AND METABOLISM	VITAMINS	VITAMIN B1, PLAIN AND IN COMBINATION WITH VITAMIN B6 AND B12	Vitamin B1, plain	0.160767	0.929978	0.795763	0.00385551	0.107758	0.319236	0.101119	0.0560193	0.115628	0.61106	0.348797	0.0758358	0.470395	0.482557	0.921609	0.0117254	0.0210185	0.0472096	0.0417011	0.073656	0.0931311	0.00155787	0.622959	0.128183	0.0554045	0.00209739	0.0022422	0.00498887	0.0122265	0.135517	0.297197	-5.54081	55.7737	59.8349	35.0508	-11.5256	2.47951	1.61151	72.6499	-2.23684	-6.36671	466.456
Benorilate	DB13657	CC(=O)Nc1ccc(OC(=O)c2ccccc2OC(C)=O)cc1	N02BA	NERVOUS SYSTEM	ANALGESICS	OTHER ANALGESICS AND ANTIPYRETICS	Salicylic acid and derivatives	0.370718	0.939025	0.90192	0.441516	0.420438	0.522205	0.326224	0.130548	0.0400162	0.553874	0.0431041	0.463543	0.150871	0.963721	0.99521	0.013122	0.0670208	0.181861	0.0309198	0.0302281	0.171771	0.00754128	0.900288	0.0676859	0.0854645	0.0472933	0.023422	0.152539	0.112721	0.280886	0.232566	-4.32017	69.0991	37.5063	2.15953	-9.97278	1.9133	1.81741	77.2086	-4.04147	-1.65445	313.309
Benoxaprofen	DB04812	CC(C(=O)O)c1ccc2oc(-c3ccc(Cl)cc3)nc2c1	M01AE	MUSCULO-SKELETAL SYSTEM	ANTIINFLAMMATORY AND ANTIRHEUMATIC PRODUCTS	ANTIINFLAMMATORY AND ANTIRHEUMATIC PRODUCTS, NON-STEROIDS	Propionic acid derivatives	0.010868	0.371167	0.956635	0.426664	0.146399	0.433066	0.158003	0.0137298	0.0197464	0.30999	0.00815799	0.233663	0.0924036	0.987606	0.999238	0.0219892	0.073721	0.371445	0.115213	0.0851593	0.311747	0.700776	0.824254	0.0249089	0.536019	0.122059	0.0436937	0.0955016	0.0894284	0.180136	0.0204308	-4.63709	-10.2745	5.54898	10.745	-9.59552	2.87368	1.48934	100.79	-4.32297	9.67564	301.729
Benperidol	DB12867	O=C(CCCN1CCC(n2c(O)nc3ccccc32)CC1)c1ccc(F)cc1	N05AD	NERVOUS SYSTEM	PSYCHOLEPTICS	ANTIPSYCHOTICS	Butyrophenone derivatives	0.224684	0.98892	0.854432	0.273187	0.152321	0.205876	0.15271	0.733817	0.933654	0.683675	0.145975	0.147761	0.742049	0.296179	0.999613	0.0217811	0.0171316	0.132129	0.087451	0.00618791	0.0517971	0.0031059	0.93009	0.926511	0.239246	0.00637334	0.0145707	0.0381607	0.00972062	0.292716	0.975445	-4.93555	49.7193	21.1404	-5.06059	-9.83706	3.14195	2.18272	86.4652	-3.32844	3.0884	381.451
Benserazide	DB12783	NC(CO)C(=O)NNCc1ccc(O)c(O)c1O						0.882905	0.113598	0.775141	0.0369758	0.0188155	0.0855516	0.0101527	0.0568885	0.0110378	0.0761032	0.0858569	0.77232	0.149178	0.0764641	0.98831	0.0185598	0.0303747	0.345767	0.00423102	0.0177661	0.0328256	0.000822297	0.0463778	0.00301993	0.0314771	0.00119079	0.0137387	0.00968215	0.00433119	0.846887	0.0755879	-6.23743	27.1322	-38.1808	-8.09935	-17.2934	2.15512	-0.151798	44.7868	-0.484014	5.36899	257.246
Benzatropine	DB00245	CN1[C@@H]2CC[C@H]1C[C@@H](OC(c1ccccc1)c1ccccc1)C2	N04AC	NERVOUS SYSTEM	ANTI-PARKINSON DRUGS	ANTICHOLINERGIC AGENTS	Ethers of tropine or tropine derivatives	0.478662	0.98053	0.925015	0.0374342	0.250087	0.0937739	0.0296211	0.484702	0.833161	0.436981	0.0189215	0.0178217	0.34926	0.0622901	0.998734	0.00375716	0.0420336	0.0572844	0.110613	0.0467595	0.171223	0.00202049	0.952143	0.386955	0.0531456	0.00253781	0.0150705	0.120241	0.0058571	0.801292	0.965445	-4.84878	76.4147	-0.500417	31.5127	-5.48209	2.70232	1.6675	74.444	-4.05477	-2.09391	307.437
Benzethonium	DB11125	CC(C)(C)CC(C)(C)c1ccc(OCCOCC[N+](C)(C)Cc2ccccc2)cc1	D08AJ;R02AA	DERMATOLOGICALS;RESPIRATORY SYSTEM	ANTISEPTICS AND DISINFECTANTS;THROAT PREPARATIONS	ANTISEPTICS AND DISINFECTANTS;THROAT PREPARATIONS	Antiseptics;Quaternary ammonium compounds	0.0157513	0.395252	0.274025	0.015379	0.0350909	0.181107	0.00430697	0.642367	0.492606	0.912659	0.0834189	0.23615	0.00191811	0.0150667	0.10863	0.00020049	0.000470464	0.00429109	0.271168	0.059041	0.0653818	0.0019249	0.924033	0.878089	0.513164	0.000217968	0.0640321	0.58163	0.00113495	0.92679	0.97294	-5.09493	98.7432	80.8396	3.20267	-3.63909	2.42982	2.8534	88.7417	-3.6441	7.49478	412.638
Benzhydrocodone	DB15465	COc1ccc2c3c1O[C@H]1C(OC(=O)c4ccccc4)=CC[C@H]4[C@@H](C2)N(C)CC[C@]314						0.209706	0.97215	0.853228	0.1873	0.485244	0.206756	0.162012	0.600136	0.470978	0.835823	0.563953	0.0303405	0.480227	0.439166	0.99992	0.0117667	0.0916282	0.163572	0.022387	0.0144717	0.0892259	0.00410727	0.979236	0.797614	0.22788	0.0146275	0.0331353	0.0501509	0.0116819	0.397104	0.794429	-4.69308	74.1274	56.2853	-21.3775	-6.20544	2.97197	2.74296	88.0767	-4.25956	6.47235	403.478
Benziodarone	DB13277	CCc1oc2ccccc2c1C(=O)c1cc(I)c(O)c(I)c1	C01DX	CARDIOVASCULAR SYSTEM	CARDIAC THERAPY	VASODILATORS USED IN CARDIAC DISEASES	Other vasodilators used in cardiac diseases	0.0252698	0.340253	0.724841	0.895367	0.79972	0.541007	0.954198	0.168154	0.0666899	0.656702	0.172902	0.211609	0.00255177	0.786522	0.999954	0.0267576	0.0482125	0.242461	0.298373	0.178683	0.474396	0.478245	0.928706	0.777917	0.856995	0.0327731	0.66902	0.955372	0.578173	0.56479	0.609755	-4.74789	62.104	54.1059	194.272	-7.72444	3.72934	4.52148	109.708	-6.02859	3.86864	518.088
Benznidazole	DB11989	O=C(Cn1ccnc1[N+](=O)[O-])NCc1ccccc1	P01CA	ANTIPARASITIC PRODUCTS, INSECTICIDES AND REPELLENTS	ANTIPROTOZOALS	AGENTS AGAINST LEISHMANIASIS AND TRYPANOSOMIASIS	Nitroimidazole derivatives	0.916986	0.950404	0.908142	0.0778269	0.208344	0.290405	0.0250139	0.0449596	0.0192382	0.297962	0.00876083	0.487677	0.0707826	0.69847	0.998621	0.00470147	0.00250687	0.0132307	0.00647678	0.00600321	0.122473	0.00237008	0.736553	0.0265578	0.110844	0.00394449	0.0207107	0.0106546	0.00411303	0.934987	0.0483909	-4.75601	76.718	33.3755	-15.6831	-12.5574	2.38572	0.769595	71.2024	-2.62909	-1.06719	260.253
Benzocaine	DB01086	CCOC(=O)c1ccc(N)cc1	C05AD;D04AB;N01BA;R02AD	CARDIOVASCULAR SYSTEM;DERMATOLOGICALS;NERVOUS SYSTEM;RESPIRATORY SYSTEM	ANESTHETICS;ANTIPRURITICS, INCL. ANTIHISTAMINES, ANESTHETICS, ETC.;THROAT PREPARATIONS;VASOPROTECTIVES	AGENTS FOR TREATMENT OF HEMORRHOIDS AND ANAL FISSURES FOR TOPICAL USE;ANESTHETICS, LOCAL;ANTIPRURITICS, INCL. ANTIHISTAMINES, ANESTHETICS, ETC.;THROAT PREPARATIONS	Anesthetics for topical use;Anesthetics, local;Esters of aminobenzoic acid;Local anesthetics	0.208684	0.929366	0.872387	0.95515	0.567686	0.120697	0.18841	0.158307	0.135504	0.302018	0.0900613	0.14857	0.00852335	0.73355	0.999971	0.00634373	0.0947575	0.694108	0.0314832	0.0266691	0.430171	0.00299561	0.966692	0.0043617	0.0440558	0.207393	0.0127217	0.040376	0.00650315	0.461625	0.128975	-4.27811	112.449	62.6708	11.5285	-8.21563	2.02377	1.41092	66.2518	-2.24331	1.19017	165.192
Benzoic acid	DB03793	O=C(O)c1ccccc1	A16AX;V04CG	ALIMENTARY TRACT AND METABOLISM;VARIOUS	DIAGNOSTIC AGENTS;OTHER ALIMENTARY TRACT AND METABOLISM PRODUCTS	OTHER ALIMENTARY TRACT AND METABOLISM PRODUCTS;OTHER DIAGNOSTIC AGENTS	Tests for gastric secretion;Various alimentary tract and metabolism products	0.00961842	0.62132	0.935591	0.00279916	0.00372533	0.33385	0.00811188	0.0138366	0.00379625	0.0482011	3.28e-05	0.325967	0.0780675	0.855178	0.996777	0.000819294	0.0169816	0.00285509	7.92e-05	0.00112503	0.0356835	0.00123469	0.1805	0.00245953	0.00425622	0.000759419	0.00125081	0.00146094	0.000307677	0.188504	0.00197923	-4.30784	24.8894	24.4083	4.12059	-7.30315	1.8368	-0.237166	77.3884	-1.78094	5.26676	122.123
Benzoin	DB14020	O=C(c1ccccc1)C(O)c1ccccc1						0.0146814	0.644129	0.917194	0.266556	0.281983	0.406501	0.131596	0.0604395	0.0111283	0.193146	0.00484837	0.25884	0.00824499	0.436719	0.999881	0.0114518	0.0269619	0.0332862	0.0178603	0.00912232	0.193078	0.0070489	0.906712	0.0728626	0.0610175	0.0053632	0.00335398	0.231077	0.00326384	0.368494	0.0305551	-4.45557	88.1074	18.3985	0.318383	-10.8451	1.9069	2.00595	68.7108	-2.523	-2.06282	212.248
Benzonatate	DB00868	CCCCNc1ccc(C(=O)OCCOCCOCCOCCOCCOCCOCCOCCOCCOC)cc1	R05DB	RESPIRATORY SYSTEM	COUGH AND COLD PREPARATIONS	COUGH SUPPRESSANTS, EXCL. COMBINATIONS WITH EXPECTORANTS	Other cough suppressants	0.174687	0.71076	0.675431	0.00807206	0.100767	0.0495541	0.154021	0.131244	0.0063642	0.849357	0.312586	0.116876	0.0375954	0.354389	0.895974	0.0167809	0.0141717	0.0637667	0.0718154	0.0139119	0.0260347	0.0385728	0.860601	0.543334	0.261865	0.0270766	0.088817	0.164593	0.11588	0.352071	0.876779	-5.36899	101.62	90.7455	23.0922	-7.8531	2.2424	1.80432	64.6294	-1.71465	7.66004	603.75
Benzoyl peroxide	DB09096	O=C(OOC(=O)c1ccccc1)c1ccccc1	D10AE	DERMATOLOGICALS	ANTI-ACNE PREPARATIONS	ANTI-ACNE PREPARATIONS FOR TOPICAL USE	Peroxides	0.246557	0.96827	0.941466	0.704553	0.305221	0.429225	0.0605552	0.0665263	0.0088611	0.311777	0.00240557	0.472868	0.021188	0.963077	0.99971	0.00266577	0.0220048	0.0644812	0.00331113	0.0104494	0.298132	0.00414453	0.930148	0.0158214	0.0529977	0.0647442	0.00548633	0.0332109	0.00406128	0.5914	0.0478569	-3.95166	79.1678	64.9182	1.6743	-5.72167	1.70636	3.06962	98.4997	-4.46276	4.71355	242.23
Benzphetamine	DB00865	C[C@@H](Cc1ccccc1)N(C)Cc1ccccc1						0.0386428	0.981599	0.863714	0.393124	0.454939	0.307614	0.0301759	0.517444	0.945919	0.482153	0.0108429	0.08664	0.165096	0.0260008	0.99927	0.000538566	0.00417911	0.00579049	0.0068405	0.00665209	0.109766	0.00108545	0.969128	0.0400755	0.0389911	0.00105475	0.00474898	0.0391758	0.000363453	0.971907	0.881609	-4.21123	103.733	10.6419	14.581	-5.20897	2.74921	2.6778	72.9853	-3.79695	6.44431	239.362
Benzthiazide	DB00562	NS(=O)(=O)c1cc2c(cc1Cl)N=C(CSCc1ccccc1)NS2(=O)=O	G01AE	GENITO URINARY SYSTEM AND SEX HORMONES	GYNECOLOGICAL ANTIINFECTIVES AND ANTISEPTICS	ANTIINFECTIVES AND ANTISEPTICS, EXCL. COMBINATIONS WITH CORTICOSTEROIDS	Sulfonamides	0.015793	0.406189	0.817443	0.078307	0.15523	0.517238	0.136594	0.109091	0.0967331	0.432416	0.135432	0.696189	0.0363394	0.979024	0.992264	0.017282	0.0375699	0.00559163	0.00516096	0.00392663	0.0364294	0.00371472	0.588552	0.541005	0.100535	0.000953034	0.00366983	0.0363647	0.00279498	0.152434	0.227172	-5.84248	6.70676	-6.6011	74.5861	-9.61866	1.9817	1.23363	94.2959	-2.86823	-1.69089	431.948
Benzydamine	DB09084	CN(C)CCCOc1nn(Cc2ccccc2)c2ccccc12	A01AD;G02CC;M01AX;M02AA;R02AX	ALIMENTARY TRACT AND METABOLISM;GENITO URINARY SYSTEM AND SEX HORMONES;MUSCULO-SKELETAL SYSTEM;RESPIRATORY SYSTEM	ANTIINFLAMMATORY AND ANTIRHEUMATIC PRODUCTS;OTHER GYNECOLOGICALS;STOMATOLOGICAL PREPARATIONS;THROAT PREPARATIONS;TOPICAL PRODUCTS FOR JOINT AND MUSCULAR PAIN	ANTIINFLAMMATORY AND ANTIRHEUMATIC PRODUCTS, NON-STEROIDS;OTHER GYNECOLOGICALS;STOMATOLOGICAL PREPARATIONS;THROAT PREPARATIONS;TOPICAL PRODUCTS FOR JOINT AND MUSCULAR PAIN	Antiinflammatory preparations, non-steroids for topical use;Antiinflammatory products for vaginal administration;Other agents for local oral treatment;Other antiinflammatory and antirheumatic agents, non-steroids;Other throat preparations	0.268294	0.98517	0.796725	0.401791	0.210013	0.248117	0.0319314	0.747905	0.846323	0.867405	0.141285	0.11138	0.519161	0.198031	0.996631	0.00387998	0.0142156	0.0898302	0.0569358	0.014755	0.053896	0.00358417	0.956381	0.634748	0.255312	0.00352039	0.0240941	0.0254452	0.00712281	0.601146	0.931366	-4.45874	79.362	36.2558	-28.1351	-7.36216	2.64149	1.89446	85.1562	-3.30829	-1.7524	309.413
Benzyl alcohol	DB06770	OCc1ccccc1	P03AX	ANTIPARASITIC PRODUCTS, INSECTICIDES AND REPELLENTS	ECTOPARASITICIDES, INCL. SCABICIDES, INSECTICIDES AND REPELLENTS	ECTOPARASITICIDES, INCL. SCABICIDES	Other ectoparasiticides, incl. scabicides	0.0699375	0.831893	0.788385	0.104945	0.0614631	0.0849521	0.0126966	0.0640602	0.0179448	0.0841397	0.000326821	0.249128	0.0022012	0.0352256	0.999862	0.0100117	0.0228166	0.0069745	0.00217397	0.0124245	0.164749	0.00115771	0.824706	0.00786287	0.0503643	0.000790807	0.00505189	0.0131257	0.000905137	0.799015	0.0346568	-4.21969	74.0121	16.5093	15.4478	-6.46801	1.8009	1.41943	49.6357	-0.552552	1.04609	108.14
Benzyl benzoate	DB00676;DB02775	O=C(OCc1ccccc1)c1ccccc1	P03AX	ANTIPARASITIC PRODUCTS, INSECTICIDES AND REPELLENTS	ECTOPARASITICIDES, INCL. SCABICIDES, INSECTICIDES AND REPELLENTS	ECTOPARASITICIDES, INCL. SCABICIDES	Other ectoparasiticides, incl. scabicides	0.0172829	0.911142	0.861364	0.937851	0.893533	0.246798	0.454216	0.0568578	0.0204738	0.267956	0.0117299	0.16999	0.00206141	0.814001	0.999993	0.00180707	0.0140095	0.0238772	0.00504506	0.0426423	0.609475	0.00456636	0.990233	0.00643668	0.0189908	0.0438427	0.00712932	0.0395377	0.00110629	0.633502	0.0832304	-3.96689	159.642	115.803	-2.84328	-5.23818	1.61265	3.52224	97.8706	-4.17167	3.28349	212.248
Benzylparaben	DB14176	O=C(OCc1ccccc1)c1ccc(O)cc1						0.0374713	0.276798	0.395062	0.942635	0.81759	0.227107	0.606946	0.107382	0.183226	0.444697	0.0866193	0.077872	0.00251811	0.650465	0.999956	0.00531448	0.040077	0.187126	0.0994856	0.835994	0.913484	0.0423838	0.946584	0.0190338	0.307873	0.333071	0.103429	0.767867	0.0471098	0.58417	0.169818	-4.43876	168.497	104.861	-18.5025	-9.2108	1.80306	3.38862	96.4896	-3.80486	3.29253	228.247
Benzylpenicillin	DB01053;DB11612	CC1(C)S[C@@H]2[C@H](NC(=O)Cc3ccccc3)C(=O)N2[C@H]1C(=O)O	J01CE;J01CR;S01AA	ANTIINFECTIVES FOR SYSTEMIC USE;SENSORY ORGANS	ANTIBACTERIALS FOR SYSTEMIC USE;OPHTHALMOLOGICALS	ANTIINFECTIVES;BETA-LACTAM ANTIBACTERIALS, PENICILLINS	Antibiotics;Beta-lactamase sensitive penicillins;Combinations of penicillins, incl. beta-lactamase inhibitors	0.0215355	0.066642	0.699491	0.000213398	0.00756724	0.161812	0.000814419	0.0123371	0.00174077	0.255297	0.0006104	0.178666	0.0147915	0.634544	0.218834	0.00733448	0.0523556	0.0031839	0.000595865	0.00759284	0.0950544	0.00725516	0.0730877	0.00304703	0.101446	0.000724734	0.0054758	0.000165303	0.0017218	0.647567	0.00225054	-5.81255	0.211597	23.347	-11.4264	-12.8232	1.97724	-1.28807	70.394	-2.33619	-1.77128	334.397
Bepotastine	DB04890	O=C(O)CCCN1CCC(OC(c2ccc(Cl)cc2)c2ccccn2)CC1						0.0598149	0.707111	0.868619	0.0162824	0.110107	0.104048	0.053666	0.136109	0.709542	0.530607	0.0325002	0.0337671	0.605297	0.0851989	0.976413	0.0066826	0.0209856	0.0180152	0.0132251	0.0217029	0.232088	0.0184284	0.605984	0.0804667	0.0847561	0.00262952	0.0227187	0.00324297	0.00300909	0.53512	0.409438	-5.50231	25.6259	-12.3527	27.5916	-9.44533	2.76274	0.785847	71.6165	-2.72305	3.97083	388.895
Bepridil	DB01244	CC(C)COCC(CN(Cc1ccccc1)c1ccccc1)N1CCCC1	C08EA	CARDIOVASCULAR SYSTEM	CALCIUM CHANNEL BLOCKERS	NON-SELECTIVE CALCIUM CHANNEL BLOCKERS	Phenylalkylamine derivatives	0.1007	0.987023	0.720892	0.0513262	0.210738	0.146915	0.071578	0.597925	0.967318	0.647427	0.368317	0.0934517	0.43526	0.0545444	0.999286	0.00120941	0.00338462	0.0504701	0.0381619	0.00375707	0.0235941	0.00236393	0.961967	0.887036	0.180037	0.000803825	0.052329	0.0690422	0.00438008	0.781646	0.991305	-4.58478	100.79	53.4369	3.16172	-5.32294	2.79906	3.20205	96.0847	-4.80284	1.56046	366.549
Berberine	DB04115	COc1ccc2cc3[n+](cc2c1OC)CCc1cc2c(cc1-3)OCO2						0.625694	0.868853	0.652668	0.903478	0.31912	0.0877427	0.0408541	0.397758	0.832308	0.677864	0.798972	0.0454543	0.0765174	0.787583	0.997288	0.205845	0.0523164	0.819146	0.346845	0.14087	0.140929	0.0209931	0.889679	0.636826	0.553437	0.124799	0.144296	0.528866	0.527165	0.498888	0.627343	-4.73453	83.317	61.5522	-21.9352	-7.83443	2.6241	3.23005	88.2465	-4.36954	3.92435	336.367
Berotralstat	DB15982	N#Cc1cccc([C@@H](NCC2CC2)c2ccc(F)c(NC(=O)c3cc(C(F)(F)F)nn3-c3cccc(CN)c3)c2)c1	B06AC	BLOOD AND BLOOD FORMING ORGANS	OTHER HEMATOLOGICAL AGENTS	OTHER HEMATOLOGICAL AGENTS	Drugs used in hereditary angioedema	0.642512	0.725937	0.939215	0.172028	0.349383	0.256441	0.38369	0.164908	0.17366	0.702883	0.931951	0.591407	0.716006	0.837752	0.999395	0.0240655	0.0164844	0.108466	0.386167	0.0185743	0.0439552	0.0846554	0.545546	0.93675	0.588328	0.157017	0.0565739	0.922145	0.47064	0.162259	0.965311	-5.53178	26.5803	33.0247	88.4428	-9.39137	4.18334	2.77188	91.4211	-6.40634	9.01764	562.571
Besifloxacin	DB06771;DB05862	N[C@@H]1CCCCN(c2c(F)cc3c(=O)c(C(=O)O)cn(C4CC4)c3c2Cl)C1	S01AE	SENSORY ORGANS	OPHTHALMOLOGICALS	ANTIINFECTIVES	Fluoroquinolones	0.57108	0.364779	0.931546	0.0116899	0.014199	0.0405925	0.045607	0.0271578	0.0393822	0.137581	0.182688	0.201128	0.568621	0.905054	0.992223	0.169959	0.291784	0.0992412	0.198662	0.0657301	0.137201	0.0363464	0.296099	0.0148724	0.233228	0.107164	0.0117143	0.0969393	0.132211	0.177656	0.11601	-4.99209	28.9818	0.036036	14.2456	-11.3542	2.52443	0.096794	61.6762	-5.13499	2.61897	393.846
Beta carotene	DB06755	CC1=C(/C=C/C(C)=C/C=C/C(C)=C/C=C/C=C(C)/C=C/C=C(C)/C=C/C2=C(C)CCCC2(C)C)C(C)(C)CCC1	A11CA;D02BB	ALIMENTARY TRACT AND METABOLISM;DERMATOLOGICALS	EMOLLIENTS AND PROTECTIVES;VITAMINS	PROTECTIVES AGAINST UV-RADIATION;VITAMIN A AND D, INCL. COMBINATIONS OF THE TWO	Protectives against UV-radiation for systemic use;Vitamin A, plain	0.266952	0.676567	0.492224	0.00282651	0.205311	0.0366469	0.0641923	0.011235	0.0183468	0.848128	0.249769	0.608618	0.0328157	0.462402	0.908074	0.0546025	0.00919338	0.00775406	0.215399	0.421448	0.148719	0.0706726	0.932397	0.91172	0.980942	0.190965	0.839026	0.381595	0.190542	0.913812	0.473327	-5.17909	47.7068	77.2311	-11.71	-1.04284	2.9452	4.03862	107.663	-6.91235	7.84607	536.888
Betahistine	DB06698	CNCCc1ccccn1	N07CA	NERVOUS SYSTEM	OTHER NERVOUS SYSTEM DRUGS	ANTIVERTIGO PREPARATIONS	Antivertigo preparations	0.0993382	0.839763	0.919787	0.0057002	0.00232402	0.126573	9.88e-05	0.303377	0.00292929	0.166043	0.000262606	0.0837577	0.0322702	0.0847384	0.997828	0.0019772	0.0216126	0.00315574	0.000161005	0.000584617	0.040035	1.96e-05	0.597744	0.000816427	0.00612392	5.32e-05	0.000474271	4.31e-05	4.79e-05	0.841879	0.0236859	-4.38764	41.8216	-24.5795	32.6793	-8.46699	2.28544	-1.58508	-22.0883	0.551721	6.51672	136.198
Betaine	DB06756	C[N+](C)(C)CC(=O)[O-]	A09AB;A16AA	ALIMENTARY TRACT AND METABOLISM	DIGESTIVES, INCL. ENZYMES;OTHER ALIMENTARY TRACT AND METABOLISM PRODUCTS	DIGESTIVES, INCL. ENZYMES;OTHER ALIMENTARY TRACT AND METABOLISM PRODUCTS	Acid preparations;Amino acids and derivatives	0.00349352	0.494325	0.32319	9.92e-07	3.69e-05	0.127683	4.5e-06	0.0316191	1.34e-05	0.317645	1.21e-08	0.0403765	2.91e-05	0.00353984	0.000453074	3.13e-05	0.00127298	1.25e-06	1.01e-05	0.000328197	0.0661117	2.95e-06	0.232055	6.88e-05	0.0101591	1.05e-06	1.49e-05	1.36e-05	1.94e-06	0.849803	0.00353562	-4.89405	-27.0507	-16.4583	-71.2292	-11.0084	1.39534	-3.81237	-12.109	0.338393	-10.601	117.148
Betamethasone	DB00443	C[C@H]1C[C@H]2[C@@H]3CCC4=CC(=O)C=C[C@]4(C)[C@@]3(F)[C@@H](O)C[C@]2(C)[C@@]1(O)C(=O)CO	A07EA;C05AA;D07AC;D07BC;D07CC;D07XC;H02AB;R01AD;R03BA;S01BA;S01BB;S01CA;S01CB;S02BA;S03BA;S03CA	ALIMENTARY TRACT AND METABOLISM;CARDIOVASCULAR SYSTEM;DERMATOLOGICALS;RESPIRATORY SYSTEM;SENSORY ORGANS;SYSTEMIC HORMONAL PREPARATIONS, EXCL. SEX HORMONES AND INSULINS	ANTIDIARRHEALS, INTESTINAL ANTIINFLAMMATORY/ANTIINFECTIVE AGENTS;CORTICOSTEROIDS FOR SYSTEMIC USE;CORTICOSTEROIDS, DERMATOLOGICAL PREPARATIONS;DRUGS FOR OBSTRUCTIVE AIRWAY DISEASES;NASAL PREPARATIONS;OPHTHALMOLOGICAL AND OTOLOGICAL PREPARATIONS;OPHTHALMOLOGICALS;OTOLOGICALS;VASOPROTECTIVES	AGENTS FOR TREATMENT OF HEMORRHOIDS AND ANAL FISSURES FOR TOPICAL USE;ANTIINFLAMMATORY AGENTS;ANTIINFLAMMATORY AGENTS AND ANTIINFECTIVES IN COMBINATION;CORTICOSTEROIDS;CORTICOSTEROIDS AND ANTIINFECTIVES IN COMBINATION;CORTICOSTEROIDS FOR SYSTEMIC USE, PLAIN;CORTICOSTEROIDS, COMBINATIONS WITH ANTIBIOTICS;CORTICOSTEROIDS, COMBINATIONS WITH ANTISEPTICS;CORTICOSTEROIDS, OTHER COMBINATIONS;CORTICOSTER…	Corticosteroids;Corticosteroids acting locally;Corticosteroids and antiinfectives in combination;Corticosteroids and mydriatics in combination;Corticosteroids, plain;Corticosteroids, potent (group III);Corticosteroids, potent, combinations with antibiotics;Corticosteroids, potent, combinations with antiseptics;Corticosteroids, potent, other combinations;Corticosteroids/antiinfectives/mydriatics i…	0.163146	0.982489	0.910105	0.00102012	0.0246404	0.0217752	0.0105394	0.0172915	0.00416005	0.747536	0.155962	0.0197874	0.0586194	0.14009	0.999962	0.820585	0.987164	0.014319	0.31422	0.0123408	0.250666	0.0007767	0.928134	0.0984701	0.057738	0.00550963	0.00119996	0.0531408	0.00444759	0.0690752	0.130918	-5.13488	66.372	13.535	-11.3517	-8.92159	3.23099	1.92044	74.3885	-4.20707	0.518953	392.467
Betamethasone phosphate	DB14669;DBSALT002245	C[C@H]1C[C@H]2[C@@H]3CCC4=CC(=O)C=C[C@]4(C)[C@@]3(F)[C@@H](O)C[C@]2(C)[C@@]1(O)C(=O)COP(=O)(O)O						0.0408492	0.9607	0.801809	0.000523115	0.0102195	0.0142609	0.00440002	0.0122031	0.0256242	0.60774	0.0287504	0.0131457	0.0570339	0.0784638	0.998706	0.75837	0.980507	0.00423914	0.153616	0.0311016	0.422594	0.000412638	0.774068	0.0924643	0.0444479	0.00215577	0.000376949	0.0449562	0.0037555	0.0346898	0.0700293	-5.48337	50.4487	2.9799	-6.88185	-9.31538	3.29261	1.79348	80.0763	-2.68525	-2.63329	472.446
Betaxolol	DB00195	CC(C)NCC(O)COc1ccc(CCOCC2CC2)cc1	C07AB;S01ED	CARDIOVASCULAR SYSTEM;SENSORY ORGANS	BETA BLOCKING AGENTS;OPHTHALMOLOGICALS	ANTIGLAUCOMA PREPARATIONS AND MIOTICS;BETA BLOCKING AGENTS	Beta blocking agents;Beta blocking agents, selective	0.125107	0.773584	0.892268	0.290248	0.108467	0.0927097	0.0111487	0.92433	0.876743	0.394022	0.141399	0.162599	0.311853	0.0126609	0.999673	0.00275614	0.0116116	0.0826421	0.00875462	0.00705798	0.0620729	0.00116097	0.853244	0.267276	0.0455113	0.000966045	0.0222506	0.0187889	0.0013028	0.497731	0.803108	-4.52934	47.4143	8.65277	-1.37056	-8.76007	2.54166	0.89144	50.7375	-1.7554	3.52475	307.434
Betazole	DB00272	NCCc1ccn[nH]1	V04CG	VARIOUS	DIAGNOSTIC AGENTS	OTHER DIAGNOSTIC AGENTS	Tests for gastric secretion	0.167415	0.41885	0.871027	0.0330976	0.0337149	0.0521482	0.0698176	0.0981759	0.0101142	0.0351821	0.0829599	0.189764	0.0559408	0.327224	0.999928	0.0018731	0.00284045	0.140531	0.0142964	0.00101022	0.00589604	0.000176439	0.130651	0.00267235	0.0110511	0.00029815	0.0093917	0.00461828	0.00135821	0.812395	0.0458442	-5.14786	-2.26668	-52.1883	-2.9986	-11.1537	2.51306	-2.41154	-22.266	0.12876	-0.0393608	111.148
Bethanechol	DB01019	CC(C[N+](C)(C)C)OC(N)=O	N07AB	NERVOUS SYSTEM	OTHER NERVOUS SYSTEM DRUGS	PARASYMPATHOMIMETICS	Choline esters	0.0349616	0.502657	0.29457	2.07e-05	3.38e-05	0.0518654	1.24e-06	0.169092	0.000386031	0.261698	3.08e-07	0.0473756	0.000847116	0.00152138	0.00155926	0.000339922	0.0122089	9.96e-06	6.15e-05	0.00601719	0.148901	1.81e-06	0.357099	0.000271283	0.00533502	8.83e-06	1.37e-05	2.6e-05	7.14e-06	0.885642	0.088923	-4.84461	-3.61787	-20.4102	-41.3597	-14.5054	1.95949	-1.89464	-30.0338	0.481585	-3.31474	161.225
Bethanidine	DB00217	C/N=C(\NC)NCc1ccccc1	C02CC	CARDIOVASCULAR SYSTEM	ANTIHYPERTENSIVES	ANTIADRENERGIC AGENTS, PERIPHERALLY ACTING	Guanidine derivatives	0.0387821	0.782198	0.821703	0.0151642	0.0079459	0.0524407	6.37e-05	0.599391	0.23527	0.120449	0.000267331	0.0271342	0.00296575	0.00618887	0.99459	0.000546973	0.0108104	0.00390924	9.14e-05	0.00122893	0.0817074	1.25e-05	0.613233	0.00236798	0.00475757	8.49e-05	0.000387235	0.000161365	3.59e-05	0.934711	0.0770904	-4.83157	-21.1832	-18.9157	-16.0563	-8.77779	2.35629	-0.116754	19.2381	-0.855907	-7.61987	177.251
Betiatide	DB14082	O=C(O)CNC(=O)CNC(=O)CNC(=O)CSC(=O)c1ccccc1						0.150686	0.48821	0.844573	0.00254354	0.0239202	0.217334	0.0038092	0.0287943	0.00428263	0.133489	0.00242457	0.148447	0.0478041	0.58209	0.125735	0.0157736	0.0243396	0.0027355	0.000269617	0.0141584	0.116515	0.00930052	0.0310608	0.00181357	0.0474959	0.00416501	0.00296062	0.000125008	0.00247751	0.568656	0.00640501	-6.33863	-6.62	1.32813	-23.7746	-15.115	1.55957	-1.77104	58.7797	-1.8216	-0.771653	367.383
Betrixaban	DB12364;DB06601	COc1ccc(NC(=O)c2ccc(C(=N)N(C)C)cc2)c(C(=O)Nc2ccc(Cl)cn2)c1	B01AF	BLOOD AND BLOOD FORMING ORGANS	ANTITHROMBOTIC AGENTS	ANTITHROMBOTIC AGENTS	Direct factor Xa inhibitors	0.404167	0.343279	0.928998	0.0720586	0.399734	0.392241	0.440476	0.130919	0.0820459	0.717404	0.427633	0.54481	0.265608	0.958662	0.972919	0.00751167	0.0114535	0.408933	0.137991	0.00945831	0.0456763	0.0207187	0.866577	0.849875	0.460016	0.0631132	0.128462	0.631417	0.285623	0.154422	0.790283	-5.93206	-1.13269	5.98724	91.3158	-12.8719	2.58546	1.42236	82.743	-4.39661	-0.352813	451.914
Betulinic Acid	DB12480;DB05910	C=C(C)[C@@H]1CC[C@]2(C(=O)O)CC[C@]3(C)[C@H](CC[C@@H]4[C@@]5(C)CC[C@H](O)C(C)(C)[C@@H]5CC[C@]43C)[C@@H]12						0.0177539	0.196089	0.499692	0.0060816	0.00585891	0.0913049	0.0213443	0.0499165	0.00516223	0.799019	0.0155003	0.0381307	0.0345254	0.129401	0.96896	0.137688	0.171673	0.00453043	0.158426	0.118811	0.242995	0.256507	0.79686	0.469364	0.450521	0.00689141	0.120804	0.155386	0.145679	0.460845	0.417551	-5.38587	26.6583	10.1783	13.997	-4.21865	2.79445	3.10579	103.514	-7.05832	-7.60598	456.711
Bexarotene	DB00307	C=C(c1ccc(C(=O)O)cc1)c1cc2c(cc1C)C(C)(C)CCC2(C)C	L01XF	ANTINEOPLASTIC AND IMMUNOMODULATING AGENTS	ANTINEOPLASTIC AGENTS	OTHER ANTINEOPLASTIC AGENTS	Retinoids for cancer treatment	0.0665743	0.418319	0.798709	0.0316289	0.0965527	0.362157	0.0787323	0.0231808	0.0285108	0.603218	0.0199053	0.834136	0.0288846	0.795288	0.987968	0.00226625	0.0126912	0.059008	0.153089	0.191974	0.249454	0.315515	0.678199	0.237605	0.408153	0.0118323	0.231757	0.810217	0.0542879	0.668741	0.324267	-4.87809	45.0539	39.2296	0.17054	-4.59129	2.63937	3.24612	104.169	-6.40311	3.39782	348.486
Bezafibrate	DB01393;DB08380	CC(C)(Oc1ccc(CCNC(=O)c2ccc(Cl)cc2)cc1)C(=O)O	C10AB	CARDIOVASCULAR SYSTEM	LIPID MODIFYING AGENTS	LIPID MODIFYING AGENTS, PLAIN	Fibrates	0.0261597	0.250806	0.953811	0.238404	0.498811	0.538562	0.48348	0.0372722	0.110554	0.618034	0.146576	0.496512	0.0570123	0.851215	0.993188	0.00373837	0.019973	0.0787269	0.113238	0.0516379	0.259017	0.441561	0.69902	0.0605203	0.118135	0.0102628	0.039804	0.096926	0.018299	0.255025	0.0997634	-5.09032	6.71067	-4.07995	-2.06468	-10.4788	2.24944	0.528408	98.9516	-3.58027	-2.29835	361.825
Bicalutamide	DB01128;DB06284	CC(O)(CS(=O)(=O)c1ccc(F)cc1)C(=O)Nc1ccc(C#N)c(C(F)(F)F)c1	L02AE;L02BB	ANTINEOPLASTIC AND IMMUNOMODULATING AGENTS	ENDOCRINE THERAPY	HORMONE ANTAGONISTS AND RELATED AGENTS;HORMONES AND RELATED AGENTS	Anti-androgens;Gonadotropin releasing hormone analogues	0.145298	0.69491	0.835319	0.26798	0.740315	0.465205	0.438971	0.177428	0.13733	0.70819	0.835041	0.82081	0.227997	0.802815	0.996401	0.0297552	0.054892	0.0153761	0.149902	0.0110277	0.0350029	0.0708958	0.695621	0.557387	0.286161	0.00345256	0.0182527	0.633826	0.123022	0.131935	0.877346	-4.79911	26.4965	10.4547	69.0933	-9.34122	3.19106	2.79041	85.5875	-4.4594	0.918863	430.379
Bicisate	DB11164	CCOC(=O)[C@H](CS)NCCN[C@@H](CS)C(=O)OCC						0.628292	0.591494	0.822689	0.105561	0.442273	0.0331813	0.0740911	0.268851	0.0286438	0.464836	0.121733	0.359179	0.17672	0.418692	0.926556	0.028297	0.00342058	0.149885	0.0110641	0.0201674	0.0329635	0.0381494	0.692766	0.00463103	0.0953963	0.143318	0.070166	0.00419128	0.350098	0.879469	0.333569	-5.52163	86.966	33.2854	20.9884	-10.6996	2.16498	0.800724	56.6679	-2.01502	-0.277399	324.468
Bictegravir	DB11799	O=C(NCc1c(F)cc(F)cc1F)c1cn2c(c(O)c1=O)C(=O)N1[C@H]3CC[C@H](C3)O[C@@H]1C2	J05AR	ANTIINFECTIVES FOR SYSTEMIC USE	ANTIVIRALS FOR SYSTEMIC USE	DIRECT ACTING ANTIVIRALS	Antivirals for treatment of HIV infections, combinations	0.725386	0.801549	0.909103	0.0131251	0.0338312	0.106807	0.100083	0.0396266	0.0238497	0.658695	0.192485	0.0576071	0.293174	0.933971	0.99664	0.0604836	0.0830655	0.0209954	0.19422	0.0215066	0.119213	0.0140184	0.827111	0.205849	0.225131	0.110031	0.0131261	0.165597	0.205871	0.159307	0.432533	-4.78366	26.0593	28.3078	28.4462	-12.1385	3.83544	1.42529	76.0427	-4.07267	-0.194088	449.385
Bifonazole	DB04794	c1ccc(-c2ccc(C(c3ccccc3)n3ccnc3)cc2)cc1	D01AC	DERMATOLOGICALS	ANTIFUNGALS FOR DERMATOLOGICAL USE	ANTIFUNGALS FOR TOPICAL USE	Imidazole and triazole derivatives	0.346972	0.678892	0.808112	0.939328	0.979547	0.157345	0.917485	0.0469266	0.831078	0.297058	0.941686	0.0937179	0.0922684	0.597998	0.999956	0.00474516	0.00427292	0.489955	0.905694	0.13876	0.220114	0.0310023	0.892826	0.552746	0.581244	0.0258587	0.57704	0.645803	0.0482246	0.727884	0.911827	-4.75313	49.0623	20.6442	-40.0437	-6.40829	2.20504	3.86759	99.3047	-6.23539	6.45149	310.4
Biguanide	DB13100	N=C(N)NC(=N)N						0.0195412	0.455787	0.34127	0.0252654	0.0339398	0.0035955	0.0206135	0.0253441	0.0132982	0.00770608	3.34e-05	0.0294823	0.00446747	0.188426	0.467617	0.00691313	0.0115087	0.0131664	8.65e-05	0.0146916	0.0402251	1.9e-06	0.0336325	0.00828974	0.236524	4.36e-05	0.00395618	0.00514776	0.00179478	0.46631	0.00905378	-7.02927	-49.7602	-3.96883	12.0085	-12.3771	1.49087	-1.66309	-0.167843	-0.926007	-8.53175	101.113
Bilastine	DB11591	CCOCCn1c(C2CCN(CCc3ccc(C(C)(C)C(=O)O)cc3)CC2)nc2ccccc21	R06AX;S01GX	RESPIRATORY SYSTEM;SENSORY ORGANS	ANTIHISTAMINES FOR SYSTEMIC USE;OPHTHALMOLOGICALS	ANTIHISTAMINES FOR SYSTEMIC USE;DECONGESTANTS AND ANTIALLERGICS	Other antiallergics;Other antihistamines for systemic use	0.0631589	0.809596	0.571562	0.00811751	0.0513699	0.0656479	0.0596071	0.162546	0.839318	0.815792	0.0943342	0.0257951	0.528986	0.0993237	0.963123	0.00118213	0.00708145	0.0535389	0.0730635	0.0138584	0.0575237	0.0142022	0.760733	0.693156	0.228872	0.000846129	0.0579728	0.00830746	0.00311672	0.469496	0.881616	-5.59655	38.1853	15.5296	-18.3647	-9.50927	2.96677	1.85144	79.9255	-2.85455	-5.37961	463.622
Bimatoprost	DB00905;DB06863	CCNC(=O)CCC/C=C\C[C@@H]1[C@@H](/C=C/[C@@H](O)CCc2ccccc2)[C@H](O)C[C@@H]1O	S01EE	SENSORY ORGANS	OPHTHALMOLOGICALS	ANTIGLAUCOMA PREPARATIONS AND MIOTICS	Prostaglandin analogues	0.193206	0.551292	0.447751	0.0135979	0.135029	0.0666895	0.0337548	0.139436	0.183145	0.766783	0.652757	0.131017	0.105463	0.0279903	0.991069	0.0551941	0.0661659	0.0161353	0.0327086	0.0392728	0.180118	0.00637423	0.692392	0.682051	0.24666	0.00451127	0.10928	0.1378	0.0230337	0.356858	0.530506	-5.03086	91.6183	39.7333	-17.3226	-8.98849	3.61552	2.06261	81.0035	-2.90279	-4.35803	415.574
Binimetinib	DB11967;DB05985	Cn1cnc2c(F)c(Nc3ccc(Br)cc3F)c(C(=O)NOCCO)cc21	L01EE	ANTINEOPLASTIC AND IMMUNOMODULATING AGENTS	ANTINEOPLASTIC AGENTS	PROTEIN KINASE INHIBITORS	Mitogen-activated protein kinase (MEK) inhibitors	0.943864	0.727118	0.92757	0.238322	0.0598315	0.134843	0.0917722	0.0328978	0.0177222	0.556894	0.192162	0.39376	0.425479	0.892925	0.999239	0.0397562	0.0325393	0.710566	0.372024	0.0237061	0.0907364	0.0293112	0.848193	0.467472	0.500148	0.207816	0.0441849	0.42625	0.340088	0.364825	0.785167	-5.36292	54.6165	26.5559	87.1677	-13.5957	2.29726	2.35273	86.6071	-3.71271	9.0381	441.232
Bioallethrin	DB13746	C=CCC1=C(C)C(OC(=O)C2C(C=C(C)C)C2(C)C)CC1=O	P03AC	ANTIPARASITIC PRODUCTS, INSECTICIDES AND REPELLENTS	ECTOPARASITICIDES, INCL. SCABICIDES, INSECTICIDES AND REPELLENTS	ECTOPARASITICIDES, INCL. SCABICIDES	Pyrethrines, incl. synthetic compounds	0.392375	0.980322	0.829444	0.0868492	0.938715	0.188143	0.437359	0.0796124	0.0460009	0.807337	0.721116	0.280635	0.0262361	0.191379	0.999992	0.00925596	0.0210307	0.0371539	0.0262729	0.0257542	0.0736631	0.0161178	0.994804	0.161585	0.385227	0.0124315	0.186302	0.132033	0.00916259	0.756001	0.0648998	-4.16784	119.522	74.505	-21.7572	-3.67075	2.66402	3.4056	92.5204	-4.82211	5.53697	302.414
Biotin	DB00121	O=C(O)CCCC[C@@H]1SC[C@@H]2NC(=O)N[C@@H]21	A11HA	ALIMENTARY TRACT AND METABOLISM	VITAMINS	OTHER PLAIN VITAMIN PREPARATIONS	Other plain vitamin preparations	0.205266	0.750994	0.698594	0.000350296	0.00314932	0.111697	0.000708225	0.0581501	0.00186763	0.133362	0.000103128	0.013208	0.0808032	0.362883	0.592644	0.010052	0.0295299	0.0027836	0.000616734	0.00637431	0.173365	0.00264313	0.025476	0.00123294	0.0488087	0.00219284	0.0011873	0.000237693	0.0178182	0.508595	0.00797426	-5.71989	4.09418	-22.421	0.954208	-14.2497	1.94907	-1.87087	61.5206	-1.47055	-1.45584	244.316
Biperiden	DB00810	OC(CCN1CCCCC1)(c1ccccc1)C1CC2C=CC1C2	N04AA	NERVOUS SYSTEM	ANTI-PARKINSON DRUGS	ANTICHOLINERGIC AGENTS	Tertiary amines	0.0775018	0.99522	0.847538	0.00699706	0.204523	0.0855562	0.0110745	0.637584	0.961054	0.48479	0.0857244	0.020699	0.461345	0.0116323	0.999876	0.00075527	0.00958187	0.022001	0.00820646	0.00392606	0.0322545	0.00031622	0.909085	0.449204	0.0692699	0.000190194	0.0126987	0.0225108	0.000720291	0.668726	0.923975	-4.67764	56.4159	6.05244	0.248695	-5.58295	2.93667	2.46994	72.0957	-4.21587	-1.45186	311.469
Bisacodyl	DB09020	CC(=O)Oc1ccc(C(c2ccc(OC(C)=O)cc2)c2ccccn2)cc1	A06AB;A06AG	ALIMENTARY TRACT AND METABOLISM	DRUGS FOR CONSTIPATION	DRUGS FOR CONSTIPATION	Contact laxatives;Enemas	0.187043	0.524112	0.819753	0.0745454	0.384228	0.364808	0.53812	0.0897684	0.023409	0.668897	0.34453	0.379251	0.18235	0.761622	0.989692	0.0409162	0.0346962	0.0411826	0.138872	0.311524	0.373567	0.0438971	0.907893	0.386902	0.197606	0.0507288	0.131083	0.451632	0.311873	0.277719	0.281285	-4.66552	74.3849	42.8654	-23.5046	-7.41483	2.07243	3.19277	91.0739	-5.13255	-2.42805	361.397
Bismuth subcitrate potassium	DB09275;DBSALT001961	O=C([O-])CC([O-])(CC(=O)[O-])C(=O)[O-].O=C([O-])CC([O-])(CC(=O)[O-])C(=O)[O-].[Bi+3].[K+].[K+].[K+].[K+].[K+]	A02BD;A02BX	ALIMENTARY TRACT AND METABOLISM	DRUGS FOR ACID RELATED DISORDERS	DRUGS FOR PEPTIC ULCER AND GASTRO-OESOPHAGEAL REFLUX DISEASE (GORD)	Combinations for eradication of Helicobacter pylori;Other drugs for peptic ulcer and gastro-oesophageal reflux disease (GORD)	0.207218	0.753789	0.43361	0.00018342	0.0369822	0.108196	0.0184397	0.00820654	0.00223387	0.314456	0.000617532	0.160913	0.04179	0.468787	0.0807931	0.0108477	0.0106692	0.000659865	0.00122979	0.0119557	0.0464293	0.00142776	0.0402472	0.0193573	0.0911085	0.00174301	0.0123279	0.000378747	0.00441115	0.499526	0.0294885	-5.90828	-12.4955	-5.75113	-7.61485	-11.3992	2.05522	-2.35613	53.3141	0.0690242	0.44841	780.652
Bismuth subgallate	DB13909	O=C(O)c1cc(O)c2c(c1)O[Bi](O)O2						0.216698	0.40861	0.532611	0.0749306	0.0450715	0.189996	0.161233	0.0516934	0.0973049	0.134	0.0559736	0.0859697	0.104886	0.746009	0.968921	0.0176519	0.036142	0.238231	0.00187084	0.0431483	0.104573	0.0153644	0.0553745	0.0242363	0.200841	0.0102934	0.0753831	0.0520373	0.0298693	0.706689	0.0148892	-5.26619	25.4537	-6.57415	8.75503	-10.0729	2.05835	-0.469466	84.1905	-4.16022	-1.80083	394.091
Bismuth subnitrate	DB13209	O=[N+]([O-])[O-].O=[N+]([O-])[O-].O=[N+]([O-])[O-].O=[N+]([O-])[O-].[Bi+3].[Bi+3].[Bi+3].[Bi+3].[Bi+3].[O-2].[OH-].[OH-].[OH-].[OH-].[OH-].[OH-].[OH-].[OH-].[OH-]	A02BX	ALIMENTARY TRACT AND METABOLISM	DRUGS FOR ACID RELATED DISORDERS	DRUGS FOR PEPTIC ULCER AND GASTRO-OESOPHAGEAL REFLUX DISEASE (GORD)	Other drugs for peptic ulcer and gastro-oesophageal reflux disease (GORD)	0.243542	0.871029	0.58377	0.00209315	0.144309	0.0564898	0.0123901	0.0215862	0.0261406	0.365669	0.000176716	0.213105	0.102688	0.40977	0.409786	0.00117434	0.00134663	0.000302147	0.000420295	0.00269196	0.0164427	4.75e-05	0.30177	0.0352307	0.130027	0.000270756	0.00279098	0.00507364	0.000671895	0.534297	0.0854331	-5.07159	24.54	13.3679	10.2363	-7.35883	1.89169	0.368357	75.2327	-3.90521	2.72116	1461.98
Bismuth subsalicylate	DB01294;DB01402	O=C1O[Bi](O)Oc2ccccc21						0.224443	0.975168	0.866233	0.688316	0.324341	0.376344	0.133855	0.221087	0.186186	0.445411	0.114775	0.100857	0.0874774	0.909249	0.999817	0.0107575	0.0306068	0.444693	0.0102588	0.0133957	0.0621207	0.0562412	0.911258	0.0658131	0.210409	0.0209667	0.115787	0.152545	0.0938048	0.657439	0.060672	-4.26376	33.2108	12.9986	15.748	-5.61294	2.5476	1.26806	85.8618	-4.0435	0.249561	362.093
Bisoctrizole	DB11262	CC(C)(C)CC(C)(C)c1cc(Cc2cc(C(C)(C)CC(C)(C)C)cc(-n3nc4ccccc4n3)c2O)c(O)c(-n2nc3ccccc3n2)c1						0.187393	0.191336	0.710674	0.0164005	0.31034	0.359822	0.342956	0.0503325	0.00944953	0.90248	0.111247	0.463348	0.114247	0.790975	0.993544	0.00317794	0.00141152	0.110094	0.132704	0.158161	0.167211	0.0924298	0.712029	0.885735	0.463312	0.047204	0.500034	0.485857	0.128723	0.328845	0.801357	-5.38471	18.1222	67.6527	3.97874	-6.31353	2.3202	4.56861	111.819	-7.63017	0.864427	658.891
Bisoprolol	DB00612	CC(C)NCC(O)COc1ccc(COCCOC(C)C)cc1	C07AB;C07BB;C07FB;C07FX;C09BX	CARDIOVASCULAR SYSTEM	AGENTS ACTING ON THE RENIN-ANGIOTENSIN SYSTEM;BETA BLOCKING AGENTS	ACE INHIBITORS, COMBINATIONS;BETA BLOCKING AGENTS;BETA BLOCKING AGENTS AND THIAZIDES;BETA BLOCKING AGENTS, OTHER COMBINATIONS	ACE inhibitors, other combinations;Beta blocking agents and calcium channel blockers;Beta blocking agents, other combinations;Beta blocking agents, selective;Beta blocking agents, selective, and thiazides	0.0773291	0.384147	0.841081	0.0786011	0.0898647	0.0538508	0.0121798	0.753798	0.312608	0.479452	0.0448902	0.258434	0.0727262	0.0151449	0.990817	0.00331284	0.0122319	0.0436942	0.0115287	0.00911603	0.0858012	0.00272921	0.865303	0.163207	0.047566	0.00054013	0.0109019	0.0110574	0.00129821	0.464259	0.777231	-4.84028	21.3711	5.75802	0.624412	-9.76263	2.28537	0.01263	41.6536	-0.849449	4.58337	325.449
Bisoxatin	DB09219	O=C1Nc2ccccc2OC1(c1ccc(O)cc1)c1ccc(O)cc1	A06AB	ALIMENTARY TRACT AND METABOLISM	DRUGS FOR CONSTIPATION	DRUGS FOR CONSTIPATION	Contact laxatives	0.434001	0.479852	0.841888	0.0620424	0.426491	0.468415	0.41535	0.0756317	0.0382719	0.720557	0.153273	0.351589	0.055258	0.850131	0.996162	0.00591619	0.0333976	0.186919	0.0766073	0.147839	0.538316	0.0194661	0.58239	0.120078	0.269084	0.0414806	0.0530561	0.645015	0.269973	0.394708	0.514572	-4.89419	71.5595	17.6305	-19.9844	-9.3655	2.06285	2.81936	92.4511	-4.73241	-8.87672	333.343
Bisphenol A diglycidyl ether	DB14083	CC(C)(c1ccc(OCC2CO2)cc1)c1ccc(OCC2CO2)cc1						0.905956	0.512174	0.908621	0.112531	0.51789	0.127232	0.205048	0.189525	0.047464	0.793357	0.33436	0.397961	0.0879158	0.527329	0.9982	0.00569823	0.0105615	0.0770831	0.519142	0.0982935	0.219401	0.126061	0.900201	0.495849	0.808957	0.0654343	0.46231	0.545155	0.276556	0.806147	0.667677	-4.87642	87.1665	46.2971	-14.9473	-5.5085	2.12707	3.8701	102.314	-5.38666	6.1643	340.419
Bithionol	DB04813	Oc1c(Cl)cc(Cl)cc1Sc1cc(Cl)cc(Cl)c1O	D10AB;P02BX	ANTIPARASITIC PRODUCTS, INSECTICIDES AND REPELLENTS;DERMATOLOGICALS	ANTHELMINTICS;ANTI-ACNE PREPARATIONS	ANTI-ACNE PREPARATIONS FOR TOPICAL USE;ANTITREMATODALS	Other antitrematodal agents;Preparations containing sulfur	0.0426367	0.241794	0.639186	0.951185	0.536074	0.318963	0.936246	0.171988	0.060041	0.683384	0.0845869	0.468182	0.00147653	0.854957	0.999853	0.00953962	0.0169084	0.390454	0.395396	0.237688	0.281821	0.476917	0.694837	0.126126	0.895976	0.0221517	0.780781	0.996496	0.889571	0.922983	0.37469	-4.67281	93.8614	50.8702	42.0968	-8.04274	3.64583	4.12477	102.884	-5.38434	-0.818954	356.057
Bivalirudin	DB00006;DB02351	CC[C@H](C)[C@H](NC(=O)[C@H](CCC(=O)O)NC(=O)[C@H](CCC(=O)O)NC(=O)[C@H](Cc1ccccc1)NC(=O)[C@H](CC(=O)O)NC(=O)CNC(=O)[C@H](CC(N)=O)NC(=O)CNC(=O)CNC(=O)CNC(=O)CNC(=O)[C@@H]1CCCN1C(=O)[C@H](CCCNC(=N)N)NC(=O)[C@@H]1CCCN1C(=O)[C@H](N)Cc1ccccc1)C(=O)N1CCC[C@H]1C(=O)N[C@@H](CCC(=O)O)C(=O)N[C@@H](CCC(=O)O)C(=O)N[C@@H](Cc1ccc(O)cc1)C(=O)N[C@@H](CC(C)C)C(=O)O	B01AE	BLOOD AND BLOOD FORMING ORGANS	ANTITHROMBOTIC AGENTS	ANTITHROMBOTIC AGENTS	Direct thrombin inhibitors	0.31081	0.0578531	0.257911	0.00257678	0.0225605	0.0344535	0.0038881	0.132853	0.180797	0.688971	0.0865328	0.0344909	0.117576	0.15799	0.0235456	0.0146677	0.0658616	0.00195185	0.00126944	0.184525	0.252905	0.00813855	0.0485048	0.0745947	0.0971053	0.0128138	0.00699371	0.00212592	0.0179666	0.183789	0.203566	-7.43029	13.1162	26.8426	-11.2377	-13.6035	2.92053	-0.402629	62.0644	-3.11083	-3.39791	2180.32
Bleomycin	DB00290	Cc1c(N)nc([C@H](CC(N)=O)NC[C@H](N)C(N)=O)nc1C(=O)N[C@H](C(=O)N[C@H](C)[C@@H](O)[C@H](C)C(=O)N[C@H](C(=O)NCCc1nc(-c2nc(C(=O)NCCC[S+](C)C)cs2)cs1)[C@@H](C)O)[C@@H](OC1OC(CO)C(O)C(O)C1OC1OC(CO)C(O)C(OC(N)=O)C1O)c1c[nH]cn1	L01DC	ANTINEOPLASTIC AND IMMUNOMODULATING AGENTS	ANTINEOPLASTIC AGENTS	CYTOTOXIC ANTIBIOTICS AND RELATED SUBSTANCES	Other cytotoxic antibiotics	0.38993	0.0946022	0.324071	0.00124479	0.0137286	0.0374678	0.0243645	0.0245115	0.0213411	0.628972	0.382112	0.048126	0.37799	0.696823	0.306098	0.0400715	0.116657	0.0121074	0.0345636	0.0518143	0.0894893	0.00794865	0.0655058	0.166941	0.174645	0.083721	0.00955007	0.0374777	0.26466	0.07392	0.780539	-6.62324	48.6247	65.4071	-24.5795	-17.8268	2.08044	1.10779	65.7325	-2.25036	-1.93719	1415.58
Boceprevir	DB08873;DB05665	CC(C)(C)NC(=O)N[C@H](C(=O)N1C[C@H]2[C@@H]([C@H]1C(=O)NC(CC1CCC1)C(=O)C(N)=O)C2(C)C)C(C)(C)C	J05AP	ANTIINFECTIVES FOR SYSTEMIC USE	ANTIVIRALS FOR SYSTEMIC USE	DIRECT ACTING ANTIVIRALS	Antivirals for treatment of HCV infections	0.149082	0.863659	0.654905	0.000749494	0.193109	0.147392	0.0751482	0.128726	0.034795	0.870848	0.627904	0.150084	0.193825	0.345022	0.994024	0.00203019	0.00647312	0.00436829	0.00664255	0.00893933	0.0239585	0.00416614	0.938498	0.182581	0.363253	0.0032094	0.0418905	0.0657781	0.0191293	0.266609	0.300124	-5.32047	54.1524	79.2452	-8.82202	-8.33488	4.00383	2.96977	88.9697	-5.25099	7.30309	519.687
Boric acid	DB11326	OB(O)O	S02AA	SENSORY ORGANS	OTOLOGICALS	ANTIINFECTIVES	Antiinfectives	0.289767	0.848549	0.252827	0.106551	0.267896	0.134879	0.111093	0.0409953	0.155331	0.090266	6.21e-05	0.080212	0.079621	0.0781601	0.0427286	0.000721353	0.00151667	0.0121421	0.000551026	0.0528076	0.094068	4.73e-05	0.0119312	0.00158008	0.249723	0.00203807	0.0012797	0.171903	0.120484	0.375047	0.0588592	-5.29507	6.51468	22.7933	6.15585	-8.68104	0.253302	2.24144	30.0915	0.369963	-17.4935	61.833
Bortezomib	DB00188;DB07475	CC(C)C[C@H](NC(=O)[C@H](Cc1ccccc1)NC(=O)c1cnccn1)B(O)O	L01XG	ANTINEOPLASTIC AND IMMUNOMODULATING AGENTS	ANTINEOPLASTIC AGENTS	OTHER ANTINEOPLASTIC AGENTS	Proteasome inhibitors	0.50876	0.484189	0.864678	0.0727534	0.283634	0.46803	0.381118	0.150333	0.0559571	0.555338	0.791664	0.301731	0.57768	0.754509	0.983218	0.0181668	0.0230737	0.206499	0.156911	0.0884041	0.0907879	0.0527707	0.533977	0.152068	0.269053	0.067425	0.119055	0.103522	0.159622	0.374425	0.3327	-5.42105	54.9947	37.6457	21.0791	-11.4524	2.85102	1.28993	78.842	-2.77623	4.24234	384.245
Bortezomib D-mannitol	DB16741	CC(C)C[C@H](NC(=O)[C@H](Cc1ccccc1)NC(=O)c1cnccn1)B1O[C@H]([C@H](O)CO)[C@@H]([C@H](O)CO)O1						0.333495	0.055591	0.465129	0.00295454	0.033361	0.136622	0.0546937	0.0385925	0.0118531	0.489167	0.447189	0.0814042	0.382988	0.795952	0.597485	0.0172136	0.0367306	0.0257617	0.0470313	0.0551738	0.0898101	0.0153333	0.226438	0.268311	0.24379	0.0260778	0.0232609	0.0364634	0.116044	0.13124	0.378261	-6.00764	53.0756	55.4403	30.9006	-14.665	3.13466	1.26694	76.8473	-3.00472	1.24744	530.387
Boscalid	DB12792	O=C(Nc1ccccc1-c1ccc(Cl)cc1)c1cccnc1Cl						0.483077	0.910769	0.947093	0.881946	0.859874	0.620089	0.557677	0.148565	0.0703041	0.727574	0.237459	0.60286	0.101199	0.968248	0.99992	0.0199768	0.0300296	0.662191	0.36705	0.0590182	0.318984	0.1529	0.971851	0.232426	0.710238	0.18962	0.218899	0.800162	0.431544	0.430448	0.458547	-4.55671	79.8742	69.7595	81.6897	-10.451	2.02021	3.67026	101.54	-5.73499	9.44133	343.213
Bosentan	DB00559	COc1ccccc1Oc1c(NS(=O)(=O)c2ccc(C(C)(C)C)cc2)nc(-c2ncccn2)nc1OCCO	C02KX;G01AE	CARDIOVASCULAR SYSTEM;GENITO URINARY SYSTEM AND SEX HORMONES	ANTIHYPERTENSIVES;GYNECOLOGICAL ANTIINFECTIVES AND ANTISEPTICS	ANTIINFECTIVES AND ANTISEPTICS, EXCL. COMBINATIONS WITH CORTICOSTEROIDS;OTHER ANTIHYPERTENSIVES	Antihypertensives for pulmonary arterial hypertension;Sulfonamides	0.0190238	0.304345	0.87312	0.280739	0.828233	0.673692	0.936687	0.0895621	0.0524652	0.684641	0.865284	0.35033	0.0659877	0.988935	0.999654	0.00262449	0.0104761	0.0939465	0.114603	0.00269037	0.0147891	0.0472061	0.95227	0.848472	0.489903	0.0061032	0.0243379	0.521425	0.0320812	0.0715146	0.87375	-5.23608	21.0451	67.0136	43.9299	-10.1887	2.16334	1.56534	102.408	-4.59824	2.17508	551.625
Bosutinib	DB06616	COc1cc(Nc2c(C#N)cnc3cc(OCCCN4CCN(C)CC4)c(OC)cc23)c(Cl)cc1Cl	L01EA	ANTINEOPLASTIC AND IMMUNOMODULATING AGENTS	ANTINEOPLASTIC AGENTS	PROTEIN KINASE INHIBITORS	BCR-ABL tyrosine kinase inhibitors	0.417772	0.778019	0.814396	0.119689	0.232645	0.193511	0.135771	0.632851	0.218622	0.835326	0.676099	0.40192	0.775605	0.907624	0.98537	0.009613	0.0110081	0.555434	0.212408	0.0234397	0.0148094	0.0140412	0.892878	0.943549	0.534977	0.0251993	0.0430239	0.467802	0.449409	0.392254	0.984515	-5.03184	48.3009	34.3453	59.5029	-9.8631	3.05262	3.15683	95.725	-5.19213	16.9603	530.456
Bretylium	DB01158	CC[N+](C)(C)Cc1ccccc1Br	C01BD	CARDIOVASCULAR SYSTEM	CARDIAC THERAPY	ANTIARRHYTHMICS, CLASS I AND III	Antiarrhythmics, class III	0.00510602	0.829648	0.471576	0.00784526	0.0129368	0.196229	9.43e-05	0.486325	0.129353	0.373442	4.65e-05	0.0941611	0.001045	0.0026245	0.0832442	0.000263486	0.00246402	3.49e-05	0.00469425	0.00324136	0.0700887	2.99e-05	0.581976	0.0128717	0.0905825	2.88e-05	0.0003081	0.0062906	6.79e-05	0.985648	0.721003	-4.3971	75.2155	19.8668	-7.68259	-5.05392	2.99855	1.02653	31.6115	-1.68496	7.45277	243.168
Brexanolone	DB11859	CC(=O)[C@H]1CC[C@H]2[C@@H]3CC[C@H]4C[C@H](O)CC[C@]4(C)[C@H]3CC[C@]12C						0.0323961	0.734814	0.890989	0.0417588	0.118416	0.368159	0.0657337	0.426632	0.00393118	0.713672	0.00405217	0.0218238	0.0102251	0.0835127	0.998542	0.236212	0.391073	0.0118152	0.0390499	0.405804	0.689212	0.00579435	0.988544	0.548935	0.252584	0.0018038	0.0263262	0.204333	0.0255196	0.355779	0.514043	-4.52873	92.8836	4.83997	7.24658	-5.18059	2.2148	3.55324	83.7826	-4.52148	-0.137408	318.501
Brexpiprazole	DB09128	O=c1ccc2ccc(OCCCCN3CCN(c4cccc5sccc45)CC3)cc2[nH]1	N05AX	NERVOUS SYSTEM	PSYCHOLEPTICS	ANTIPSYCHOTICS	Other antipsychotics	0.351375	0.829761	0.539999	0.621121	0.578376	0.260719	0.352891	0.675886	0.75776	0.755946	0.716817	0.232512	0.6656	0.797196	0.987999	0.0662672	0.0343075	0.662973	0.178662	0.0757189	0.148443	0.0355035	0.669901	0.83619	0.588845	0.112482	0.162614	0.352286	0.533265	0.452481	0.948838	-5.20309	86.5224	51.4873	-25.0467	-11.1921	2.75515	3.17712	103.919	-4.15176	1.56568	433.577
Brigatinib	DB12267	COc1cc(N2CCC(N3CCN(C)CC3)CC2)ccc1Nc1ncc(Cl)c(Nc2ccccc2P(C)(C)=O)n1	L01ED	ANTINEOPLASTIC AND IMMUNOMODULATING AGENTS	ANTINEOPLASTIC AGENTS	PROTEIN KINASE INHIBITORS	Anaplastic lymphoma kinase (ALK) inhibitors	0.103044	0.77821	0.776229	0.154576	0.296666	0.163832	0.0649416	0.440591	0.516276	0.82165	0.536332	0.271696	0.66685	0.858166	0.99261	0.00536287	0.00829881	0.362645	0.182616	0.0229847	0.0290115	0.0101252	0.930323	0.888009	0.607842	0.016137	0.1012	0.368939	0.19571	0.25521	0.95075	-5.35143	0.158594	41.5265	37.6915	-9.27775	2.75888	3.11592	97.2084	-4.00148	13.923	584.105
Brilliant blue G	DB15594	CCOc1ccc(Nc2ccc(/C(=C3/C=C/C(=[N+](/CC)Cc4cccc(S(=O)(=O)[O-])c4)C=C3C)c3ccc(N(CC)Cc4cccc(S(=O)(=O)[O-])c4)cc3C)cc2)cc1.[Na+]						0.503336	0.389358	0.682175	0.349036	0.755711	0.266961	0.379481	0.149903	0.4826	0.73604	0.648771	0.779928	0.16624	0.887617	0.927219	0.0134349	0.017663	0.0365696	0.18698	0.0136792	0.0538139	0.0409941	0.578022	0.925189	0.641918	0.009105	0.142324	0.532287	0.0988259	0.423754	0.889507	-5.17897	29.8006	58.5907	177.11	-9.114	2.94609	2.65845	96.9521	-2.58341	-4.49329	854.039
Brilliant green cation	DB11279	CCN(CC)c1ccc(C(=C2C=CC(=[N+](CC)CC)C=C2)c2ccccc2)cc1						0.648124	0.869744	0.460841	0.655456	0.573217	0.126175	0.152861	0.178588	0.708815	0.532469	0.412053	0.525881	0.0867776	0.45276	0.949442	0.210285	0.0128906	0.398665	0.788619	0.199038	0.141303	0.153656	0.834275	0.927111	0.872433	0.254418	0.764569	0.867549	0.524295	0.92941	0.943467	-4.80784	68.6924	59.4083	114.762	-5.77816	2.3356	3.12747	101.165	-5.19934	35.4144	385.575
Brimonidine	DB00484	Brc1c(NC2=NCCN2)ccc2nccnc12	D11AX;S01EA;S01GA	DERMATOLOGICALS;SENSORY ORGANS	OPHTHALMOLOGICALS;OTHER DERMATOLOGICAL PREPARATIONS	ANTIGLAUCOMA PREPARATIONS AND MIOTICS;DECONGESTANTS AND ANTIALLERGICS;OTHER DERMATOLOGICAL PREPARATIONS	Other dermatologicals;Sympathomimetics in glaucoma therapy;Sympathomimetics used as decongestants	0.725978	0.793941	0.939098	0.45358	0.0132042	0.0830461	0.00550348	0.303417	0.117326	0.416131	0.014394	0.0907078	0.0397307	0.89529	0.998189	0.0246704	0.0394084	0.457382	0.00624372	0.0112448	0.17894	0.00373746	0.477918	0.0262199	0.180394	0.0887933	0.0196794	0.0231619	0.180431	0.705881	0.237014	-5.08368	4.9232	4.66696	18.9293	-12.9944	2.99146	0.294111	46.8486	-1.88485	-1.91289	292.14
Brincidofovir	DB12151;DB05176	CCCCCCCCCCCCCCCCOCCCOP(=O)(O)CO[C@H](CO)Cn1ccc(N)nc1=O	J05AB	ANTIINFECTIVES FOR SYSTEMIC USE	ANTIVIRALS FOR SYSTEMIC USE	DIRECT ACTING ANTIVIRALS	Nucleosides and nucleotides excl. reverse transcriptase inhibitors	0.19802	0.823885	0.465671	0.00842186	0.10446	0.0653482	0.134306	0.115656	0.0561635	0.645766	0.584063	0.126673	0.181072	0.274678	0.950417	0.012334	0.0309753	0.040096	0.241001	0.0246249	0.0499494	0.0170608	0.65794	0.962788	0.275663	0.00575016	0.041784	0.117503	0.101356	0.423224	0.896277	-5.31449	72.9632	82.8721	71.0726	-9.19554	2.57175	3.20215	94.8474	-4.86178	8.79779	561.701
Brinzolamide	DB01194	CCN[C@H]1CN(CCCOC)S(=O)(=O)c2sc(S(N)(=O)=O)cc21	G01AE;S01EC	GENITO URINARY SYSTEM AND SEX HORMONES;SENSORY ORGANS	GYNECOLOGICAL ANTIINFECTIVES AND ANTISEPTICS;OPHTHALMOLOGICALS	ANTIGLAUCOMA PREPARATIONS AND MIOTICS;ANTIINFECTIVES AND ANTISEPTICS, EXCL. COMBINATIONS WITH CORTICOSTEROIDS	Carbonic anhydrase inhibitors;Sulfonamides	0.668384	0.78179	0.742598	0.0130593	0.0662166	0.245218	0.0133007	0.127461	0.0477016	0.74021	0.103684	0.444607	0.227099	0.803006	0.994782	0.00846412	0.0120157	0.0178555	0.0397246	0.0162627	0.0347691	0.00231675	0.859773	0.0650337	0.0837882	0.00169758	0.010309	0.0228727	0.026703	0.531785	0.321467	-5.72298	112.94	14.6165	47.355	-10.0644	2.90589	0.196321	52.7409	-2.22008	4.51335	383.517
Brivaracetam	DB05541	CCC[C@@H]1CC(=O)N([C@@H](CC)C(N)=O)C1	N03AX	NERVOUS SYSTEM	ANTIEPILEPTICS	ANTIEPILEPTICS	Other antiepileptics	0.449419	0.991465	0.961685	0.00534554	0.0326811	0.091378	0.00160315	0.0896667	0.00152805	0.501579	0.00691986	0.106544	0.0537801	0.0676536	0.999917	0.00180067	0.00884306	0.0023692	0.00131398	0.00264452	0.0425047	0.000355588	0.943108	0.00197093	0.00750759	0.000302205	0.00187201	9.03e-05	0.00116913	0.47219	0.0334798	-4.50265	43.2454	4.49662	8.11657	-11.8051	2.12366	0.90229	38.3344	-1.39982	5.14535	212.293
Brivudine	DB03312;DB05041	O=c1[nH]c(=O)n([C@H]2C[C@H](O)[C@@H](CO)O2)cc1/C=C/Br	J05AB	ANTIINFECTIVES FOR SYSTEMIC USE	ANTIVIRALS FOR SYSTEMIC USE	DIRECT ACTING ANTIVIRALS	Nucleosides and nucleotides excl. reverse transcriptase inhibitors	0.847986	0.504678	0.785737	0.010369	0.00668757	0.137556	0.00480845	0.0269561	0.000608527	0.0876746	0.000210147	0.193036	0.240359	0.950205	0.895747	0.012611	0.00984256	0.00901997	0.0144142	0.0208521	0.10051	0.00980906	0.0684222	0.00732711	0.128064	0.0156642	0.0274395	0.0321055	0.367995	0.690429	0.0448402	-5.42429	24.9319	-33.5405	5.36411	-21.156	2.33831	-0.640321	54.41	-2.30757	2.48664	333.138
Bromazepam	DB01558	O=C1CN=C(c2ccccn2)c2cc(Br)ccc2N1	N05BA	NERVOUS SYSTEM	PSYCHOLEPTICS	ANXIOLYTICS	Benzodiazepine derivatives	0.0462279	0.994744	0.969202	0.871709	0.376226	0.369411	0.130984	0.119122	0.0635908	0.797515	0.113028	0.073324	0.0523684	0.886711	0.999973	0.0261408	0.122154	0.315786	0.0313608	0.00486662	0.134174	0.00804216	0.959193	0.0695833	0.265551	0.274409	0.0237994	0.0764321	0.161063	0.299197	0.224037	-4.44694	18.363	13.8103	45.1801	-11.6391	2.2369	2.47937	85.1983	-3.17544	-1.00021	316.158
Bromfenac	DB00963	Nc1c(CC(=O)O)cccc1C(=O)c1ccc(Br)cc1	S01BC	SENSORY ORGANS	OPHTHALMOLOGICALS	ANTIINFLAMMATORY AGENTS	Antiinflammatory agents, non-steroids	0.076479	0.817055	0.957472	0.0784329	0.24726	0.578031	0.240825	0.029795	0.036233	0.218846	0.0305332	0.420949	0.16119	0.936597	0.99523	0.016966	0.0617482	0.12747	0.0316653	0.0261202	0.174507	0.303414	0.338369	0.0190981	0.131577	0.0427094	0.0184718	0.0431464	0.053216	0.329481	0.0382455	-4.79555	29.3743	3.56593	-8.76192	-10.1568	2.59651	0.0596445	85.5015	-4.24437	-1.5198	334.169
Bromhexine	DB09019	CN(Cc1cc(Br)cc(Br)c1N)C1CCCCC1	R05CB	RESPIRATORY SYSTEM	COUGH AND COLD PREPARATIONS	EXPECTORANTS, EXCL. COMBINATIONS WITH COUGH SUPPRESSANTS	Mucolytics	0.25187	0.996783	0.941762	0.289434	0.344366	0.228024	0.0156675	0.571892	0.979565	0.485498	0.0496272	0.268472	0.428855	0.197451	0.999738	0.0013436	0.00543296	0.0606455	0.0478491	0.00628443	0.0408248	0.000885969	0.894528	0.234267	0.113332	0.00121803	0.0196903	0.124564	0.00813371	0.867162	0.958558	-4.72276	82.7499	44.2351	67.4181	-6.52298	2.72477	3.21784	87.0517	-3.79115	18.3598	376.136
Bromocriptine	DB01200	CC(C)C[C@H]1C(=O)N2CCC[C@H]2[C@]2(O)O[C@](NC(=O)[C@@H]3C=C4c5cccc6[nH]c(Br)c(c56)C[C@H]4N(C)C3)(C(C)C)C(=O)N12	G02CB;N04BC	GENITO URINARY SYSTEM AND SEX HORMONES;NERVOUS SYSTEM	ANTI-PARKINSON DRUGS;OTHER GYNECOLOGICALS	DOPAMINERGIC AGENTS;OTHER GYNECOLOGICALS	Dopamine agonists;Prolactine inhibitors	0.498972	0.401077	0.538066	0.0287908	0.666229	0.137154	0.461165	0.082078	0.07133	0.923308	0.936648	0.101692	0.640192	0.885755	0.997494	0.010334	0.0188159	0.138048	0.38482	0.0434057	0.0873656	0.0441287	0.781937	0.848227	0.674839	0.124045	0.0985264	0.633433	0.346802	0.228834	0.814158	-5.1721	49.5559	76.6746	59.2791	-12.7312	4.61278	3.63092	95.554	-3.96367	6.87388	654.606
Bromodiphenhydramine	DB01237	CN(C)CCOC(c1ccccc1)c1ccc(Br)cc1	R06AA	RESPIRATORY SYSTEM	ANTIHISTAMINES FOR SYSTEMIC USE	ANTIHISTAMINES FOR SYSTEMIC USE	Aminoalkyl ethers	0.0792698	0.969648	0.929975	0.326629	0.393212	0.345783	0.0286483	0.618337	0.841651	0.60593	0.0283087	0.111323	0.24032	0.0632432	0.998463	0.00196539	0.0098066	0.00701698	0.0255051	0.0183481	0.099332	0.00307233	0.96622	0.183347	0.0430676	0.0012942	0.0111424	0.0577806	0.00233452	0.844404	0.917296	-4.5504	87.0261	12.0039	57.1261	-6.98365	2.6283	2.29242	74.8735	-4.17078	6.88511	334.257
Bromothalonil	DB14199	N#CCCC(Br)(C#N)CBr						0.150679	0.93521	0.735612	0.230289	0.431751	0.138626	0.143978	0.101851	0.0173057	0.591482	0.177512	0.628418	0.045062	0.262384	0.998407	0.0314767	0.00115632	0.00295232	0.113039	0.0603205	0.00998274	0.203012	0.892629	0.0120342	0.714177	0.102648	0.449097	0.0621902	0.217268	0.93323	0.164336	-4.46538	50.1345	15.4052	18.8649	-5.17257	2.75497	2.24619	67.8797	-2.26598	6.21837	265.936
Bromotheophylline	DB14018	Cn1c(=O)c2[nH]c(Br)nc2n(C)c1=O	R03DA	RESPIRATORY SYSTEM	DRUGS FOR OBSTRUCTIVE AIRWAY DISEASES	OTHER SYSTEMIC DRUGS FOR OBSTRUCTIVE AIRWAY DISEASES	Xanthines	0.288637	0.918039	0.929271	0.414506	0.0142948	0.393326	0.0107339	0.255154	0.0019327	0.527715	0.00562699	0.0786931	0.0754742	0.940281	0.999643	0.00784781	0.01639	0.119153	0.00197921	0.00393536	0.0351305	0.00226407	0.672077	0.158409	0.0577182	0.0306698	0.0258942	0.00306811	0.0231339	0.755119	0.188363	-4.53762	-0.744997	4.81714	-5.57764	-14.9251	3.27707	0.703735	58.116	-2.31288	-5.41605	259.063
Bromperidol	DB12401	O=C(CCCN1CCC(O)(c2ccc(Br)cc2)CC1)c1ccc(F)cc1	N05AD	NERVOUS SYSTEM	PSYCHOLEPTICS	ANTIPSYCHOTICS	Butyrophenone derivatives	0.0759635	0.981848	0.870028	0.132398	0.194272	0.141869	0.0982546	0.73438	0.942506	0.574215	0.0815216	0.0949998	0.497411	0.0872815	0.998523	0.0420758	0.0325161	0.0400338	0.0265014	0.00717707	0.106908	0.00270422	0.927633	0.940321	0.151126	0.00262682	0.0168032	0.0631028	0.0110041	0.442245	0.958567	-4.95769	45.6856	12.1609	31.2383	-8.1239	2.96183	3.16029	86.9494	-3.92069	9.89889	420.322
Brompheniramine	DB00835	CN(C)CCC(c1ccc(Br)cc1)c1ccccn1	R06AB	RESPIRATORY SYSTEM	ANTIHISTAMINES FOR SYSTEMIC USE	ANTIHISTAMINES FOR SYSTEMIC USE	Substituted alkylamines	0.0375267	0.966365	0.922949	0.110119	0.187716	0.321733	0.0274151	0.566474	0.655765	0.659799	0.0478821	0.0466334	0.346303	0.0447984	0.999105	0.00204677	0.0226708	0.00537616	0.0281529	0.0113922	0.0737238	0.000810168	0.957529	0.129889	0.110714	0.000479848	0.00945212	0.0333094	0.00147755	0.796247	0.848544	-4.56611	58.078	6.34892	35.5794	-6.83242	3.05638	1.56382	60.0697	-3.13555	5.70235	319.246
Bronopol	DB13960	O=[N+]([O-])C(Br)(CO)CO						0.450159	0.754254	0.722233	0.0150643	0.109292	0.10956	0.0368223	0.0233539	0.00221954	0.278585	0.00616816	0.727804	0.0678858	0.133337	0.763734	0.037026	0.00578536	0.000695904	0.002427	0.0136634	0.0174458	0.0119651	0.309541	0.00425505	0.844052	0.00636855	0.0410969	0.00690746	0.0118086	0.917593	0.0137608	-5.04482	21.7242	6.28835	19.2029	-10.7075	2.82119	1.11188	45.1663	0.0989284	6.59068	199.988
Bucetin	DB13278	CCOc1ccc(NC(=O)CC(C)O)cc1	N02BE	NERVOUS SYSTEM	ANALGESICS	OTHER ANALGESICS AND ANTIPYRETICS	Anilides	0.309499	0.797494	0.903472	0.521684	0.333884	0.306289	0.127197	0.206711	0.0372915	0.428219	0.0134373	0.335118	0.0346907	0.424665	0.999208	0.00850571	0.0608061	0.191121	0.0279382	0.00594373	0.162358	0.00685619	0.872078	0.0148448	0.0795068	0.0146725	0.0121613	0.0407342	0.032186	0.209669	0.160334	-4.37047	29.7952	7.62187	1.46292	-12.547	1.90429	0.736845	49.9438	-1.45098	2.31011	223.272
Buclizine	DB00354	CC(C)(C)c1ccc(CN2CCN(C(c3ccccc3)c3ccc(Cl)cc3)CC2)cc1	R06AE	RESPIRATORY SYSTEM	ANTIHISTAMINES FOR SYSTEMIC USE	ANTIHISTAMINES FOR SYSTEMIC USE	Piperazine derivatives	0.0426408	0.91379	0.631802	0.0762688	0.671832	0.16582	0.205314	0.16126	0.958367	0.639503	0.317395	0.263785	0.208537	0.135398	0.9996	0.000460576	0.000569363	0.0083635	0.135721	0.0156485	0.0309861	0.00407196	0.950243	0.899074	0.470522	6.38e-05	0.126477	0.394897	0.00314821	0.935114	0.987474	-5.05188	52.818	36.6134	-0.0862312	-5.20404	2.39912	4.37702	111.655	-5.45683	1.55794	433.039
Budesonide	DB01222	CCCC1O[C@@H]2C[C@H]3[C@@H]4CCC5=CC(=O)C=C[C@]5(C)[C@H]4[C@@H](O)C[C@]3(C)[C@]2(C(=O)CO)O1	A07EA;D07AC;R01AD;R03AK;R03AL;R03BA	ALIMENTARY TRACT AND METABOLISM;DERMATOLOGICALS;RESPIRATORY SYSTEM	ANTIDIARRHEALS, INTESTINAL ANTIINFLAMMATORY/ANTIINFECTIVE AGENTS;CORTICOSTEROIDS, DERMATOLOGICAL PREPARATIONS;DRUGS FOR OBSTRUCTIVE AIRWAY DISEASES;NASAL PREPARATIONS	ADRENERGICS, INHALANTS;CORTICOSTEROIDS, PLAIN;DECONGESTANTS AND OTHER NASAL PREPARATIONS FOR TOPICAL USE;INTESTINAL ANTIINFLAMMATORY AGENTS;OTHER DRUGS FOR OBSTRUCTIVE AIRWAY DISEASES, INHALANTS	Adrenergics in combination with anticholinergics incl. triple combinations with corticosteroids;Adrenergics in combination with corticosteroids or other drugs, excl. anticholinergics;Corticosteroids;Corticosteroids acting locally;Corticosteroids, potent (group III);Glucocorticoids	0.200801	0.902618	0.715925	0.00167523	0.093113	0.0154592	0.0434611	0.0231781	0.0115181	0.82548	0.386274	0.0115887	0.1308	0.217077	0.999888	0.500787	0.908071	0.0103917	0.340301	0.0289587	0.355074	0.00922988	0.931131	0.49122	0.455941	0.0284334	0.0159771	0.129583	0.0445839	0.173046	0.210114	-5.1384	96.3052	30.5377	26.4157	-8.63423	4.00413	2.41192	85.5051	-4.39891	-1.15133	430.541
Bufexamac	DB13346	CCCCOc1ccc(CC(=O)NO)cc1	M01AB;M02AA	MUSCULO-SKELETAL SYSTEM	ANTIINFLAMMATORY AND ANTIRHEUMATIC PRODUCTS;TOPICAL PRODUCTS FOR JOINT AND MUSCULAR PAIN	ANTIINFLAMMATORY AND ANTIRHEUMATIC PRODUCTS, NON-STEROIDS;TOPICAL PRODUCTS FOR JOINT AND MUSCULAR PAIN	Acetic acid derivatives and related substances;Antiinflammatory preparations, non-steroids for topical use	0.871491	0.825241	0.928781	0.625419	0.505078	0.200761	0.121683	0.168422	0.0179545	0.661388	0.0769396	0.570825	0.148357	0.519678	0.999739	0.00332879	0.0133004	0.0971783	0.0317484	0.0131623	0.168901	0.0259781	0.93918	0.0142954	0.296951	0.073817	0.0381953	0.0281722	0.144584	0.666642	0.15487	-4.61299	63.1706	20.9368	7.41818	-9.00862	1.8609	2.02972	94.9337	-2.51241	1.97918	223.272
Bumadizone	DB13286	CCCCC(C(=O)O)C(=O)N(Nc1ccccc1)c1ccccc1	M01AB	MUSCULO-SKELETAL SYSTEM	ANTIINFLAMMATORY AND ANTIRHEUMATIC PRODUCTS	ANTIINFLAMMATORY AND ANTIRHEUMATIC PRODUCTS, NON-STEROIDS	Acetic acid derivatives and related substances	0.125566	0.614258	0.970988	0.131677	0.446085	0.827002	0.701112	0.0423163	0.0204985	0.280598	0.158879	0.870451	0.130634	0.946345	0.993536	0.00445376	0.0502707	0.495765	0.0811213	0.0283973	0.319134	0.301929	0.579109	0.0408103	0.277716	0.0510791	0.046966	0.39251	0.0394286	0.419831	0.159604	-4.70856	34.1688	6.24795	9.98901	-9.30918	2.56103	0.405577	89.1361	-3.64535	3.80631	326.396
Bumetanide	DB00887	CCCCNc1cc(C(=O)O)cc(S(N)(=O)=O)c1Oc1ccccc1	C03CA;C03CB;C03EB;G01AE	CARDIOVASCULAR SYSTEM;GENITO URINARY SYSTEM AND SEX HORMONES	DIURETICS;GYNECOLOGICAL ANTIINFECTIVES AND ANTISEPTICS	ANTIINFECTIVES AND ANTISEPTICS, EXCL. COMBINATIONS WITH CORTICOSTEROIDS;DIURETICS AND POTASSIUM-SPARING AGENTS IN COMBINATION;HIGH-CEILING DIURETICS	High-ceiling diuretics and potassium-sparing agents;Sulfonamides;Sulfonamides and potassium in combination;Sulfonamides, plain	0.0497326	0.479969	0.912291	0.119776	0.0716282	0.446807	0.311262	0.0636965	0.0223385	0.12691	0.0378459	0.591399	0.134338	0.956202	0.979589	0.0356349	0.144695	0.0237343	0.0100367	0.00639787	0.0489906	0.0193859	0.301122	0.138444	0.0737782	0.00626404	0.00704083	0.0401471	0.00783	0.10566	0.0891784	-5.38129	94.8293	8.74012	-7.24985	-8.98863	2.14755	0.160942	93.0041	-3.48953	0.550084	364.423
Bupivacaine	DB00297	CCCCN1CCCCC1C(=O)Nc1c(C)cccc1C	N01BB	NERVOUS SYSTEM	ANESTHETICS	ANESTHETICS, LOCAL	Amides	0.138389	0.998552	0.832321	0.190171	0.545429	0.128688	0.0852828	0.566394	0.744069	0.74411	0.200386	0.0687951	0.485025	0.0748592	0.999984	0.00117593	0.0103037	0.078757	0.0123986	0.00183993	0.0406791	0.000819054	0.990989	0.20086	0.0703811	0.00122808	0.0101041	0.0084052	0.00435802	0.753036	0.945106	-4.42487	60.355	36.3173	1.21316	-7.46876	2.76775	2.74143	76.098	-3.29857	1.75791	288.435
Buprenorphine	DB00921	CO[C@]12CC[C@@]3(C[C@@H]1[C@](C)(O)C(C)(C)C)[C@H]1Cc4ccc(O)c5c4[C@@]3(CCN1CC1CC1)[C@H]2O5	N02AE;N07BC	NERVOUS SYSTEM	ANALGESICS;OTHER NERVOUS SYSTEM DRUGS	DRUGS USED IN ADDICTIVE DISORDERS;OPIOIDS	Drugs used in opioid dependence;Oripavine derivatives	0.274927	0.958653	0.585555	0.0096272	0.0319927	0.0832745	0.0321882	0.627643	0.532188	0.91179	0.216508	0.0117154	0.487589	0.0225525	0.998792	0.00918012	0.0133172	0.0609344	0.118043	0.102342	0.154167	0.00339318	0.938792	0.573844	0.117648	0.0210955	0.124824	0.173092	0.0696633	0.370926	0.914264	-5.25237	52.2736	53.0278	-10.9813	-6.87851	3.73233	2.31546	81.6254	-5.17377	2.83864	467.65
Bupropion	DB01156	CC(NC(C)(C)C)C(=O)c1cccc(Cl)c1	A08AA;N06AX	ALIMENTARY TRACT AND METABOLISM;NERVOUS SYSTEM	ANTIOBESITY PREPARATIONS, EXCL. DIET PRODUCTS;PSYCHOANALEPTICS	ANTIDEPRESSANTS;ANTIOBESITY PREPARATIONS, EXCL. DIET PRODUCTS	Centrally acting antiobesity products;Other antidepressants	0.0325023	0.955507	0.934366	0.281944	0.508954	0.224974	0.0203549	0.303049	0.350839	0.738093	0.0931498	0.340324	0.0292055	0.0699299	0.999977	0.000637818	0.00232939	0.0297701	0.0139953	0.0280969	0.150201	0.00115578	0.991694	0.0111662	0.0254157	0.000672748	0.00771807	0.0459402	0.000757192	0.719163	0.105495	-4.22844	64.7527	18.8507	38.9352	-6.25192	2.71526	2.12817	48.8302	-2.76129	11.8937	239.746
Buserelin	DB06719	CCNC(=O)[C@@H]1CCCN1C(=O)[C@H](CCCNC(=N)N)NC(=O)[C@H](CC(C)C)NC(=O)[C@@H](COC(C)(C)C)NC(=O)[C@H](Cc1ccc(O)cc1)NC(=O)[C@H](CO)NC(=O)[C@H](Cc1c[nH]c2ccccc12)NC(=O)[C@H](Cc1cnc[nH]1)NC(=O)[C@@H]1CCC(=O)N1	L02AE	ANTINEOPLASTIC AND IMMUNOMODULATING AGENTS	ENDOCRINE THERAPY	HORMONES AND RELATED AGENTS	Gonadotropin releasing hormone analogues	0.450056	0.0224637	0.217483	0.0036602	0.123234	0.0501018	0.048292	0.111547	0.17422	0.876715	0.685898	0.0488761	0.110686	0.306569	0.780797	0.00778342	0.0120855	0.0283567	0.0156927	0.0351127	0.0566754	0.00220897	0.251777	0.459781	0.0872914	0.0129522	0.0176811	0.0289713	0.0352958	0.102122	0.765892	-7.38132	26.0089	59.489	-9.7739	-15.9723	2.67452	0.411619	58.167	-2.01828	-1.11413	1239.45
Buspirone	DB00490	O=C1CC2(CCCC2)CC(=O)N1CCCCN1CCN(c2ncccn2)CC1	N05BE	NERVOUS SYSTEM	PSYCHOLEPTICS	ANXIOLYTICS	Azaspirodecanedione derivatives	0.0974767	0.995345	0.331354	0.0288091	0.276949	0.207661	0.251152	0.65645	0.334081	0.837707	0.220645	0.0291351	0.646828	0.169146	0.998756	0.00441817	0.0178848	0.0263965	0.0196529	0.00742343	0.0582115	0.0012242	0.941566	0.184548	0.261708	0.00529568	0.0146528	0.00639685	0.00931095	0.453667	0.818769	-4.97412	54.7177	53.4948	-53.647	-8.19141	2.95848	1.81401	76.2319	-2.33336	7.66934	385.512
Busulfan	DB01008	CS(=O)(=O)OCCCCOS(C)(=O)=O	L01AB	ANTINEOPLASTIC AND IMMUNOMODULATING AGENTS	ANTINEOPLASTIC AGENTS	ALKYLATING AGENTS	Alkyl sulfonates	0.98972	0.994301	0.96419	0.027727	0.0238987	0.123928	0.00356345	0.125359	0.000335236	0.694416	0.000351145	0.867416	0.0139131	0.832214	0.994941	0.00198029	0.000820512	0.00450096	0.00712608	0.00286153	0.0379497	0.00459092	0.953931	0.0275697	0.10078	0.00217806	0.00441918	0.0062961	0.00816491	0.965807	0.205232	-4.75627	3.28062	-13.6839	28.0901	-7.03118	3.27626	0.878473	41.167	-1.61315	1.30137	246.306
Butabarbital	DB00237	CCC(C)C1(CC)C(=O)NC(=O)NC1=O	N05CB	NERVOUS SYSTEM	PSYCHOLEPTICS	HYPNOTICS AND SEDATIVES	Barbiturates, combinations	0.070767	0.99014	0.955868	0.0108066	0.0343697	0.326755	0.0528728	0.0169638	6.57e-05	0.227839	0.000626995	0.356889	0.0276475	0.791452	0.999693	0.000684232	0.011794	0.00974638	0.00844203	0.00230836	0.0332973	0.0017848	0.704468	0.000404111	0.0161872	0.000981563	0.00554169	0.00769315	0.0087164	0.698917	0.0094854	-4.36674	-26.3674	-6.14713	21.3886	-11.3143	3.36538	1.02493	72.1888	-2.06591	0.345481	212.249
Butacaine	DB11502	CCCCN(CCCC)CCCOC(=O)c1ccc(N)cc1						0.302859	0.967806	0.774654	0.558397	0.182982	0.110022	0.0674145	0.594856	0.91939	0.428018	0.0961192	0.415837	0.416027	0.108602	0.993988	0.0117711	0.022696	0.145473	0.0535575	0.0173531	0.079444	0.00392942	0.874184	0.216397	0.0342606	0.0401353	0.0166369	0.0386537	0.0160874	0.835589	0.96745	-4.80227	115.082	61.6592	25.28	-7.81619	2.61673	1.59282	62.9159	-3.62648	14.3997	306.45
Butalbital	DB00241	C=CCC1(CC(C)C)C(=O)NC(=O)NC1=O	N05CB	NERVOUS SYSTEM	PSYCHOLEPTICS	HYPNOTICS AND SEDATIVES	Barbiturates, combinations	0.261509	0.991217	0.946875	0.0591691	0.09965	0.238033	0.077433	0.0338121	0.000300135	0.195831	0.00787355	0.491457	0.0652414	0.729727	0.99965	0.00169863	0.00988501	0.0199409	0.0119817	0.00386392	0.034413	0.00471726	0.660609	0.00106328	0.0657059	0.00261924	0.0381898	0.0120507	0.0205078	0.855627	0.0133117	-4.51626	-19.8622	-0.890247	16.1389	-9.85574	3.26483	1.42428	80.4104	-2.05203	2.5937	224.26
Butamben	DB11148	CCCCOC(=O)c1ccc(N)cc1						0.205801	0.943834	0.80564	0.972149	0.834532	0.130122	0.545998	0.189217	0.100646	0.393341	0.0979621	0.236232	0.00717427	0.654219	0.999986	0.00442219	0.0967663	0.720107	0.0657966	0.0479374	0.649915	0.00687759	0.975404	0.0130461	0.0756416	0.374248	0.029883	0.137214	0.013208	0.574299	0.30862	-4.35809	153.187	74.8941	18.1201	-7.4318	2.13559	2.23052	80.9865	-3.02853	5.97047	193.246
Butaperazine	DB13213	CCCC(=O)c1ccc2c(c1)N(CCCN1CCN(C)CC1)c1ccccc1S2	N05AB	NERVOUS SYSTEM	PSYCHOLEPTICS	ANTIPSYCHOTICS	Phenothiazines with piperazine structure	0.0981422	0.996736	0.581986	0.317763	0.261804	0.315321	0.0479187	0.847235	0.912924	0.631518	0.388378	0.10901	0.50986	0.53051	0.998474	0.00859731	0.0120055	0.187938	0.0375116	0.00333136	0.0215201	0.00428979	0.964625	0.953512	0.2805	0.00211985	0.0309167	0.0710253	0.0313075	0.685531	0.980757	-4.49395	85.0434	38.7301	47.8797	-6.983	2.7636	3.68293	99.1396	-3.86322	11.7965	409.599
Butenafine	DB01091	CN(Cc1ccc(C(C)(C)C)cc1)Cc1cccc2ccccc12	D01AE	DERMATOLOGICALS	ANTIFUNGALS FOR DERMATOLOGICAL USE	ANTIFUNGALS FOR TOPICAL USE	Other antifungals for topical use	0.0809556	0.973051	0.687861	0.523327	0.489606	0.283769	0.0354659	0.421265	0.870735	0.649985	0.0894693	0.34902	0.155654	0.178856	0.998841	0.000986397	0.00170727	0.0260668	0.101927	0.0325592	0.0713787	0.00612009	0.956676	0.77607	0.15103	0.000907663	0.0672011	0.383965	0.00595162	0.893364	0.968673	-4.65208	80.8322	49.3043	49.3365	-4.37194	2.36695	4.23024	104.814	-6.01631	7.85615	317.476
Butobarbital	DB01353	CCCCC1(CC)C(=O)NC(=O)NC1=O	N05CA	NERVOUS SYSTEM	PSYCHOLEPTICS	HYPNOTICS AND SEDATIVES	Barbiturates, plain	0.106043	0.994634	0.971241	0.0998647	0.0538866	0.353417	0.096268	0.0412806	0.000117352	0.173721	0.00141962	0.343251	0.0504883	0.849453	0.999775	0.00110116	0.0150635	0.0137244	0.0124031	0.00211189	0.034408	0.00318829	0.757739	0.000635445	0.0260006	0.00240994	0.00821307	0.0274705	0.0184531	0.702335	0.0177208	-4.3905	-17.9894	-1.84054	25.6112	-10.7613	3.14339	1.43391	75.6444	-2.34998	1.47308	212.249
Butoconazole	DB00639	Clc1ccc(CCC(Cn2ccnc2)Sc2c(Cl)cccc2Cl)cc1	G01AF	GENITO URINARY SYSTEM AND SEX HORMONES	GYNECOLOGICAL ANTIINFECTIVES AND ANTISEPTICS	ANTIINFECTIVES AND ANTISEPTICS, EXCL. COMBINATIONS WITH CORTICOSTEROIDS	Imidazole derivatives	0.0825439	0.682792	0.801118	0.99286	0.999431	0.0682365	0.996726	0.0235686	0.995195	0.357105	0.995735	0.04872	0.0384953	0.471963	0.999999	0.00123716	0.00163174	0.366656	0.90811	0.0271697	0.122064	0.0367853	0.933697	0.743679	0.644256	0.00141502	0.818546	0.814353	0.0272179	0.768618	0.959512	-5.14507	86.5569	42.5896	22.2152	-6.10873	2.04372	3.71251	93.9679	-5.72588	10.9899	411.785
Butorphanol	DB00611	Oc1ccc2c(c1)[C@@]13CCCC[C@@]1(O)[C@@H](C2)N(CC1CCC1)CC3	N02AF	NERVOUS SYSTEM	ANALGESICS	OPIOIDS	Morphinan derivatives	0.101728	0.973941	0.690247	0.0584635	0.0702504	0.326081	0.0172896	0.893656	0.664779	0.745689	0.0345002	0.0241092	0.394941	0.0254992	0.999607	0.00993	0.0353161	0.0818741	0.0210973	0.0799504	0.253855	0.0011497	0.817777	0.185645	0.0582036	0.00509436	0.028363	0.0813556	0.0175977	0.561113	0.859757	-5.14976	55.1254	25.3945	-6.37549	-8.10573	3.16401	1.82801	65.8415	-3.85948	2.37175	327.468
Butylene glycol	DB14110	CC(O)CCO						0.0798126	0.821535	0.717559	0.00176503	0.00265862	0.0805626	0.00295039	0.0793453	0.000311975	0.172402	1.62e-05	0.380571	0.00330753	0.0349061	0.984676	0.00250543	0.00619735	0.000823587	0.000636057	0.00190674	0.0341289	0.00125324	0.426974	0.00675228	0.032671	8.48e-05	0.00345523	0.00202216	0.000599247	0.237685	0.0148556	-4.36123	17.1076	-22.2797	23.6208	-7.54441	0.971007	-0.687845	0.329937	1.20896	8.0745	90.122
Butylparaben	DB14084	CCCCOC(=O)c1ccc(O)cc1						0.0227322	0.438565	0.287682	0.973372	0.767688	0.2052	0.633323	0.199034	0.152002	0.504622	0.0584436	0.0708884	0.00153661	0.341694	0.999963	0.00236297	0.0606681	0.220881	0.0898242	0.675446	0.859957	0.0217625	0.971357	0.0178972	0.124621	0.355337	0.0894348	0.731788	0.0500771	0.555143	0.165017	-4.52869	206.819	116.908	-13.051	-8.25809	1.70706	3.31514	93.2102	-2.85493	3.28306	194.23
Butylscopolamine	DB09300;DB11535	CCCC[N+]1(C)[C@@H]2C[C@@H](OC(=O)[C@H](CO)c3ccccc3)C[C@H]1[C@@H]1O[C@@H]12	A03BB;A03DB	ALIMENTARY TRACT AND METABOLISM	DRUGS FOR FUNCTIONAL GASTROINTESTINAL DISORDERS	ANTISPASMODICS IN COMBINATION WITH ANALGESICS;BELLADONNA AND DERIVATIVES, PLAIN	Belladonna alkaloids, semisynthetic, quaternary ammonium compounds;Belladonna and derivatives in combination with analgesics	0.128898	0.156073	0.100045	0.000264937	0.00581755	0.0169098	0.000568543	0.162717	0.0466833	0.360648	0.00124341	0.00934278	0.0123766	0.00747808	0.0504596	0.0393801	0.180684	0.00354829	0.0104594	0.0195978	0.254548	0.000593972	0.504222	0.10114	0.0254038	0.00118149	0.00147812	0.00570082	0.00488886	0.777125	0.672263	-5.44623	79.8468	-0.293541	1.27038	-11.6566	2.31334	-0.525529	28.6652	-1.39102	4.68695	360.474
Cabazitaxel	DB06772	CO[C@H]1C(=O)[C@]2(C)[C@@H](OC)C[C@H]3OC[C@@]3(OC(C)=O)[C@H]2[C@H](OC(=O)c2ccccc2)[C@]2(O)C[C@H](OC(=O)[C@H](O)[C@@H](NC(=O)OC(C)(C)C)c3ccccc3)C(C)=C1C2(C)C	L01CD	ANTINEOPLASTIC AND IMMUNOMODULATING AGENTS	ANTINEOPLASTIC AGENTS	PLANT ALKALOIDS AND OTHER NATURAL PRODUCTS	Taxanes	0.425035	0.655167	0.847855	0.003687	0.0998096	0.0572496	0.10456	0.0313276	0.0244798	0.762721	0.709738	0.0615823	0.334542	0.74068	0.997605	0.0559154	0.211242	0.0842834	0.195654	0.0135997	0.0837101	0.0410646	0.844249	0.812616	0.237106	0.159818	0.0147754	0.794865	0.24926	0.0563354	0.660959	-5.26657	125.96	133.895	21.1645	-9.41838	4.15319	3.48002	103.451	-6.58314	16.2459	835.944
Cabergoline	DB00248	C=CCN1C[C@H](C(=O)N(CCCN(C)C)C(=O)NCC)C[C@@H]2c3cccc4[nH]cc(c34)C[C@H]21	G02CB;N04BC	GENITO URINARY SYSTEM AND SEX HORMONES;NERVOUS SYSTEM	ANTI-PARKINSON DRUGS;OTHER GYNECOLOGICALS	DOPAMINERGIC AGENTS;OTHER GYNECOLOGICALS	Dopamine agonists;Prolactine inhibitors	0.199634	0.988203	0.431806	0.177365	0.0791908	0.0638573	0.0504634	0.685437	0.756313	0.693376	0.708224	0.0756637	0.807335	0.198554	0.997553	0.00757239	0.0117119	0.162847	0.0223176	0.00909775	0.0422981	0.000441477	0.801024	0.318042	0.154521	0.0084918	0.0127032	0.030375	0.0329475	0.453166	0.921787	-5.35152	33.693	28.1406	1.88674	-10.4828	3.15958	2.4906	84.8102	-3.37026	3.72349	451.615
Cabotegravir	DB11751	C[C@H]1CO[C@@H]2Cn3cc(C(=O)NCc4ccc(F)cc4F)c(=O)c(O)c3C(=O)N12	J05AJ	ANTIINFECTIVES FOR SYSTEMIC USE	ANTIVIRALS FOR SYSTEMIC USE	DIRECT ACTING ANTIVIRALS	Integrase inhibitors	0.697331	0.714065	0.937293	0.0171281	0.0499001	0.170364	0.0767544	0.0349083	0.0180725	0.556743	0.0906215	0.113255	0.308227	0.948897	0.997572	0.0228477	0.0340009	0.022691	0.0746588	0.0105011	0.0703615	0.00859324	0.839462	0.163942	0.124473	0.0305475	0.00555549	0.0225453	0.0821894	0.166671	0.328471	-4.70377	40.5318	26.1815	-3.24831	-13.4243	3.10855	0.820051	75.7197	-4.0534	-2.29325	405.357
Cabozantinib	DB08875;DB05153	COc1cc2nccc(Oc3ccc(NC(=O)C4(C(=O)Nc5ccc(F)cc5)CC4)cc3)c2cc1OC	L01EX	ANTINEOPLASTIC AND IMMUNOMODULATING AGENTS	ANTINEOPLASTIC AGENTS	PROTEIN KINASE INHIBITORS	Other protein kinase inhibitors	0.443496	0.607545	0.942105	0.0702178	0.433306	0.372108	0.54107	0.0652989	0.0726155	0.812446	0.698033	0.412367	0.242325	0.967687	0.997891	0.0130435	0.0203706	0.590418	0.195785	0.0142887	0.0754484	0.0601904	0.815165	0.906684	0.828227	0.271705	0.132254	0.816154	0.516821	0.0831011	0.840689	-4.84035	31.38	69.9303	49.693	-10.3174	3.23905	3.2435	96.315	-5.74736	7.7947	501.514
Caffeine	DB00201	Cn1c(=O)c2c(ncn2C)n(C)c1=O	D11AX;N06BC;R03DA;V04CG	DERMATOLOGICALS;NERVOUS SYSTEM;RESPIRATORY SYSTEM;VARIOUS	DIAGNOSTIC AGENTS;DRUGS FOR OBSTRUCTIVE AIRWAY DISEASES;OTHER DERMATOLOGICAL PREPARATIONS;PSYCHOANALEPTICS	OTHER DERMATOLOGICAL PREPARATIONS;OTHER DIAGNOSTIC AGENTS;OTHER SYSTEMIC DRUGS FOR OBSTRUCTIVE AIRWAY DISEASES;PSYCHOSTIMULANTS, AGENTS USED FOR ADHD AND NOOTROPICS	Other dermatologicals;Tests for gastric secretion;Xanthine derivatives;Xanthines	0.181893	0.969772	0.93629	0.12056	0.00427831	0.42702	0.00256326	0.162191	0.000680778	0.487529	0.00205512	0.0433108	0.0715833	0.874603	0.99951	0.00362857	0.019444	0.00886316	0.00173292	0.0016421	0.0199615	0.000421253	0.862599	0.10529	0.0112861	0.00340081	0.00316552	0.000186908	0.00186099	0.666243	0.114922	-4.11044	6.04775	23.6572	5.18305	-12.6064	2.60793	0.0476102	29.1686	-0.894236	0.892734	194.194
Calcifediol	DB00146	C=C1CC[C@H](O)C/C1=C/C=C1\CCC[C@]2(C)[C@@H]([C@H](C)CCCC(C)(C)O)CC[C@@H]12	A11CC;H05BX	ALIMENTARY TRACT AND METABOLISM;SYSTEMIC HORMONAL PREPARATIONS, EXCL. SEX HORMONES AND INSULINS	CALCIUM HOMEOSTASIS;VITAMINS	ANTI-PARATHYROID AGENTS;VITAMIN A AND D, INCL. COMBINATIONS OF THE TWO	Other anti-parathyroid agents;Vitamin D and analogues	0.221684	0.804438	0.671487	0.00746954	0.0837117	0.107602	0.0539561	0.139404	0.0937843	0.776554	0.15646	0.219196	0.101471	0.127525	0.999069	0.0160682	0.0270109	0.0200065	0.0645325	0.0721804	0.188228	0.0329468	0.922377	0.885666	0.746204	0.00876084	0.601504	0.502888	0.076976	0.628112	0.497265	-4.9127	59.1947	53.945	-4.29518	-4.19771	4.25197	3.94884	98.3771	-5.4146	7.01126	400.647
Calcipotriol	DB02300	C=C1/C(=C\C=C2/CCC[C@]3(C)[C@@H]([C@H](C)/C=C/[C@@H](O)C4CC4)CC[C@@H]23)C[C@@H](O)C[C@@H]1O	D05AX	DERMATOLOGICALS	ANTIPSORIATICS	ANTIPSORIATICS FOR TOPICAL USE	Other antipsoriatics for topical use	0.256595	0.62779	0.620903	0.010279	0.142319	0.0676845	0.0761387	0.0794007	0.0777374	0.79225	0.299917	0.21025	0.159091	0.224823	0.998281	0.0448254	0.061852	0.0182286	0.155679	0.0944188	0.250738	0.050504	0.869777	0.81362	0.830278	0.0321468	0.611135	0.604977	0.175728	0.581329	0.387634	-5.01019	46.5925	34.6611	-1.27497	-5.79143	4.69049	3.54971	99.7653	-5.28791	2.71202	412.614
Calcitriol	DB00136;DB05314	C=C1/C(=C\C=C2/CCC[C@]3(C)[C@@H]([C@H](C)CCCC(C)(C)O)CC[C@@H]23)C[C@@H](O)C[C@@H]1O	A11CC;D05AX	ALIMENTARY TRACT AND METABOLISM;DERMATOLOGICALS	ANTIPSORIATICS;VITAMINS	ANTIPSORIATICS FOR TOPICAL USE;VITAMIN A AND D, INCL. COMBINATIONS OF THE TWO	Other antipsoriatics for topical use;Vitamin D and analogues	0.315505	0.748402	0.673657	0.00693664	0.0976025	0.0729157	0.0596164	0.103353	0.0810504	0.793071	0.224445	0.218099	0.14649	0.163181	0.998733	0.014689	0.0255154	0.0293387	0.102645	0.0598835	0.159942	0.0406564	0.906574	0.857114	0.745306	0.0145982	0.601156	0.576831	0.137091	0.602158	0.453726	-4.91641	51.7032	45.7782	-4.20671	-4.96638	4.65667	3.5571	95.9696	-5.06889	4.1917	416.646
Calcium Phosphate	DB11348;DB11052;DB11053	O=P([O-])([O-])[O-].O=P([O-])([O-])[O-].[Ca+2].[Ca+2].[Ca+2]	A11GB;A12AA	ALIMENTARY TRACT AND METABOLISM	MINERAL SUPPLEMENTS;VITAMINS	ASCORBIC ACID (VITAMIN C), INCL. COMBINATIONS;CALCIUM	Ascorbic acid (vitamin C), combinations;Calcium	0.000768625	0.680849	0.309298	0.00428264	0.0517962	0.00629739	1.46e-05	0.0847368	0.20584	0.0976684	3.65e-07	0.0614794	0.000326748	0.632528	0.52259	0.000510229	0.0015334	0.000893125	2.03e-05	0.00171317	0.539068	6.77e-08	0.222305	0.0466	0.00209381	1.37e-05	0.000101238	0.00426204	0.000130674	0.0179312	0.00307017	-5.42854	-8.08094	-17.612	84.29	-8.70689	2.61257	0.589038	51.8424	-2.93651	6.78176	310.174
Calcium acetate	DB00258	CC(=O)[O-].CC(=O)[O-].[Ca+2]	A11GB;V03AE	ALIMENTARY TRACT AND METABOLISM;VARIOUS	ALL OTHER THERAPEUTIC PRODUCTS;VITAMINS	ALL OTHER THERAPEUTIC PRODUCTS;ASCORBIC ACID (VITAMIN C), INCL. COMBINATIONS	Ascorbic acid (vitamin C), combinations;Drugs for treatment of hyperkalemia and hyperphosphatemia	0.0932255	0.946279	0.572374	0.00172533	0.044078	0.0991374	0.00231561	0.0224606	0.0222627	0.0855282	4.61e-06	0.127585	0.0156999	0.633482	0.649918	0.00117814	0.0041726	0.00116978	7.36e-05	0.00325935	0.274473	7.98e-05	0.20093	0.0261267	0.0246754	0.000230709	0.00262318	0.00136065	0.00182112	0.277934	0.00426273	-5.00755	-38.9706	-25.648	-11.0826	-10.7966	1.11428	-2.1097	46.5118	0.169799	6.32888	158.166
Calcium ascorbate	DB14483;DBSALT002425	O=C1O[C@H]([C@@H](O)CO)C([O-])=C1O.O=C1O[C@H]([C@@H](O)CO)C([O-])=C1O.[Ca+2]						0.251092	0.26851	0.40037	0.0163657	0.0378674	0.0305118	0.0109726	0.0150884	0.0184681	0.084609	0.0032312	0.0866149	0.15675	0.575699	0.21011	0.0831681	0.021768	0.00390538	0.0136909	0.0324796	0.0871863	0.0182693	0.101514	0.0441526	0.181534	0.0639284	0.0225739	0.0288612	0.162321	0.615619	0.153395	-6.3228	18.4242	-17.6351	12.3253	-14.8416	1.77601	-0.531555	52.0208	-1.18627	1.11603	390.31
Calcium carbimide	DB09116	[Ca+2].[N-]=C=[N-]	N07BB	NERVOUS SYSTEM	OTHER NERVOUS SYSTEM DRUGS	DRUGS USED IN ADDICTIVE DISORDERS	Drugs used in alcohol dependence	0.994164	0.914256	0.706949	0.00177341	0.0214492	0.0318655	0.000401218	0.0497144	0.0011446	0.157536	4.56e-06	0.493514	0.00465154	0.316274	0.447147	0.000475857	0.000208404	0.000768339	0.000307909	0.00145349	0.0983313	6.09e-06	0.311241	0.0101368	0.0188511	2.73e-05	0.00125716	0.00125887	0.000673698	0.963653	0.00630191	-4.81641	14.392	4.94332	20.4846	-6.32588	1.90959	0.823121	63.1419	-2.46242	4.68318	80.103
Calcium carbonate	DB06724	O=C([O-])[O-].[Ca+2]	A02AC;A11GB;A12AA	ALIMENTARY TRACT AND METABOLISM	DRUGS FOR ACID RELATED DISORDERS;MINERAL SUPPLEMENTS;VITAMINS	ANTACIDS;ASCORBIC ACID (VITAMIN C), INCL. COMBINATIONS;CALCIUM	Ascorbic acid (vitamin C), combinations;Calcium;Calcium compounds	0.2171	0.986686	0.606686	0.00105442	0.0106291	0.0683448	0.00562223	0.0186729	0.0167121	0.0709449	2.08e-06	0.249383	0.00985452	0.903402	0.902841	0.00141322	0.00299944	0.000972222	1.82e-05	0.00034891	0.0623349	2.46e-06	0.2374	0.0311459	0.0200687	4.84e-05	0.000454108	0.00168507	0.00134971	0.301168	0.00198475	-4.28485	18.2554	-2.79769	-2.19086	-7.48698	2.20924	0.231998	73.7252	-2.58221	6.23866	100.086
Calcium chloride	DB01164	[Ca+2].[Cl-].[Cl-]	A11GB;A12AA;B05XA;G04BA	ALIMENTARY TRACT AND METABOLISM;BLOOD AND BLOOD FORMING ORGANS;GENITO URINARY SYSTEM AND SEX HORMONES	BLOOD SUBSTITUTES AND PERFUSION SOLUTIONS;MINERAL SUPPLEMENTS;UROLOGICALS;VITAMINS	ASCORBIC ACID (VITAMIN C), INCL. COMBINATIONS;CALCIUM;I.V. SOLUTION ADDITIVES;UROLOGICALS	Acidifiers;Ascorbic acid (vitamin C), combinations;Calcium;Electrolyte solutions	0.555073	0.992194	0.975349	0.000999268	0.000335298	0.0688938	0.000237031	0.144345	0.00156474	0.102678	5.04e-06	0.561659	0.106175	0.0811849	0.990925	0.00023151	0.000660177	0.000850588	0.000173661	3.35e-05	0.00114478	6.54e-06	0.449611	0.00359655	0.00574091	0.000255204	0.000110586	0.000270524	7.58e-05	0.643337	0.174169	-4.66749	27.2058	19.5958	38.5116	-3.54062	2.71701	1.92204	62.8926	0.358492	9.88931	110.984
Calcium citrate	DB11093	O=C([O-])CC(O)(CC(=O)[O-])C(=O)[O-].O=C([O-])CC(O)(CC(=O)[O-])C(=O)[O-].[Ca+2].[Ca+2].[Ca+2]	A11GB;A12AA	ALIMENTARY TRACT AND METABOLISM	MINERAL SUPPLEMENTS;VITAMINS	ASCORBIC ACID (VITAMIN C), INCL. COMBINATIONS;CALCIUM	Ascorbic acid (vitamin C), combinations;Calcium	0.327723	0.58006	0.363358	0.00189755	0.0160469	0.0810056	0.0127221	0.0133113	0.0100747	0.121192	0.000983136	0.175335	0.173094	0.37782	0.0604495	0.0202914	0.0287792	0.00205621	0.00179009	0.0139517	0.0980622	0.0019133	0.0181	0.0143277	0.0483825	0.00734023	0.0116028	0.00256225	0.0287913	0.392263	0.037183	-6.30871	-22.8702	-6.3192	-11.8813	-13.3223	2.02254	-2.46968	50.7049	-1.52775	0.809391	498.432
Calcium glubionate anhydrous	DB13142	O=C(O[Ca]OC(=O)[C@H](O)[C@@H](O)[C@H](O[C@@H]1O[C@H](CO)[C@H](O)[C@H](O)[C@H]1O)[C@H](O)CO)[C@H](O)[C@@H](O)[C@H](O)[C@H](O)CO	A12AA	ALIMENTARY TRACT AND METABOLISM	MINERAL SUPPLEMENTS	CALCIUM	Calcium	0.133947	0.301633	0.0558024	0.00471039	0.0578532	0.014759	0.0132536	0.0224038	0.0559793	0.268144	0.00518887	0.00715512	0.0340946	0.139872	0.00955286	0.154283	0.138415	0.00378878	0.00687243	0.302022	0.419647	0.0018941	0.126158	0.058108	0.175768	0.018207	0.00473475	0.00744188	0.0874918	0.281629	0.224891	-6.71298	40.9588	48.3559	6.57676	-17.1985	0.826561	0.106259	63.5188	-1.78513	-12.2903	592.513
Calcium glucoheptonate	DB00326	O=C([O-])C(O)[C@H](O)[C@@H](O)[C@H](O)[C@H](O)CO.O=C([O-])C(O)[C@H](O)[C@@H](O)[C@H](O)[C@H](O)CO.[Ca+2]	A12AA	ALIMENTARY TRACT AND METABOLISM	MINERAL SUPPLEMENTS	CALCIUM	Calcium	0.0519415	0.162982	0.0923185	0.00811341	0.023549	0.0381139	0.00481013	0.0303567	0.0272272	0.0859273	0.00026909	0.0112577	0.0504204	0.0716347	0.00306121	0.0287924	0.0399614	0.00149514	0.000922225	0.0900138	0.202706	0.00138929	0.0131743	0.00365324	0.033406	0.00215328	0.000887578	0.00227899	0.0128292	0.117115	0.070211	-7.269	14.4108	3.68353	-13.8241	-21.4586	0.749533	-1.67272	51.4655	-0.999767	-2.08403	490.424
Calcium gluconate	DB11126	O=C([O-])[C@H](O)[C@@H](O)[C@H](O)[C@H](O)CO.O=C([O-])[C@H](O)[C@@H](O)[C@H](O)[C@H](O)CO.[Ca+2]	A12AA;D11AX	ALIMENTARY TRACT AND METABOLISM;DERMATOLOGICALS	MINERAL SUPPLEMENTS;OTHER DERMATOLOGICAL PREPARATIONS	CALCIUM;OTHER DERMATOLOGICAL PREPARATIONS	Calcium;Other dermatologicals	0.0724206	0.201915	0.1287	0.0085954	0.0252939	0.0465735	0.00536042	0.031663	0.0237529	0.0807659	0.000190363	0.0147512	0.0658356	0.076899	0.00553697	0.0235835	0.0365098	0.00197435	0.000877069	0.0708614	0.166961	0.0014237	0.0142168	0.00255084	0.0350783	0.00227012	0.000799697	0.00214107	0.0160046	0.131839	0.053087	-7.10207	14.1498	-4.30659	-12.5434	-21.6523	0.853337	-1.91071	46.2822	-0.843967	-1.20682	430.372
Calcium glycerophosphate	DB11264;DBSALT002553	O=P([O-])([O-])OC(CO)CO.[Ca+2]						0.0469179	0.605757	0.419819	0.0011225	0.00715785	0.0441665	0.000358698	0.036149	0.00531267	0.0712733	3.68e-06	0.0673128	0.00416165	0.135127	0.398571	0.00396681	0.00923805	0.00290361	0.000339839	0.00243494	0.269849	3.53e-05	0.16574	0.00307292	0.0108714	0.000119219	0.000172006	0.00261406	0.00101554	0.153498	0.0113995	-5.72276	22.6793	-29.1369	-4.6827	-14.9016	2.20253	0.627973	38.9245	-0.814176	9.04332	210.135
Calcium lactate	DB13231	CC(O)C(=O)[O-].CC(O)C(=O)[O-].[Ca+2]	A12AA	ALIMENTARY TRACT AND METABOLISM	MINERAL SUPPLEMENTS	CALCIUM	Calcium	0.288634	0.495776	0.503941	0.00243102	0.0100865	0.150072	0.00284038	0.0197789	0.00378617	0.0813122	4e-05	0.236077	0.0463027	0.2761	0.412642	0.0123652	0.0156446	0.00196743	0.000735429	0.00526667	0.0656456	0.00389441	0.0160058	0.00310487	0.0354115	0.00243228	0.00412229	0.00149687	0.010856	0.315685	0.00777107	-5.87227	-32.7523	-38.0255	-17.1521	-15.0903	1.37049	-2.45968	42.3632	-0.616305	-1.13955	218.218
Calcium levulinate	DB13800	CC(=O)CCC(=O)[O-].CC(=O)CCC(=O)[O-].[Ca+2]	A12AA	ALIMENTARY TRACT AND METABOLISM	MINERAL SUPPLEMENTS	CALCIUM	Calcium	0.0697009	0.714565	0.568007	0.000603201	0.011326	0.113765	0.00257623	0.0396405	0.00565229	0.162941	1.95e-05	0.0803628	0.013305	0.461678	0.36098	0.0134859	0.0193615	0.00169009	0.000545416	0.0100274	0.337694	0.00132052	0.111764	0.0251247	0.022357	0.000708296	0.00556436	0.00313972	0.00387498	0.216451	0.0040255	-5.22889	0.0109673	-10.9535	-25.1908	-11.7831	1.58894	-2.1611	57.0152	-0.594674	1.74625	270.294
Calcium phosphate dihydrate	DB14481;DBSALT001593	O.O.O=P([O-])([O-])O.[Ca+2]						0.000957023	0.608891	0.151305	0.000245752	0.0153073	0.0171129	0.000235633	0.0151965	0.194517	0.0540818	8.83e-07	0.0316441	0.00431806	0.363217	0.192156	0.000587517	0.00131077	0.00142946	3.42e-05	0.0012208	0.218471	7.97e-07	0.193292	0.00879192	0.00671438	2.76e-05	0.000373967	0.0084283	0.000357887	0.0236698	0.00755967	-5.5392	-9.49884	-11.2924	100.727	-9.35143	1.65003	1.13466	53.3217	-2.14208	4.18166	172.086
Calcium saccharate	DB13962	O=C([O-])[C@@H](O)[C@@H](O)[C@H](O)[C@@H](O)C(=O)[O-].[Ca+2]						0.123778	0.552204	0.326151	0.0189951	0.0243789	0.123748	0.00647187	0.0266197	0.0161181	0.0504016	5.49e-05	0.0700151	0.120736	0.251855	0.125833	0.0107501	0.020464	0.00494375	0.000526008	0.00888595	0.0639727	0.000955249	0.0102358	0.00227154	0.0523791	0.00227589	0.00137467	0.00403096	0.0183544	0.183262	0.0144196	-6.33391	-0.910705	-24.8543	0.124948	-20.7614	1.40243	-2.58081	42.107	-1.07947	-1.90004	248.2
Calcium threonate	DB11168	O=C([O-])[C@H](O)[C@@H](O)CO.O=C([O-])[C@H](O)[C@@H](O)CO.[Ca+2]						0.0798922	0.329612	0.283246	0.00461063	0.0133694	0.0822547	0.00358815	0.0255028	0.00508627	0.039128	6.82e-05	0.0632182	0.0581354	0.158673	0.0554744	0.011315	0.0175271	0.00191581	0.000415714	0.0108762	0.0631169	0.00163357	0.00947834	0.00192621	0.0655038	0.00193496	0.00156022	0.00235935	0.0134035	0.165862	0.0124296	-6.63128	-0.247711	-25.0715	-6.84322	-19.9805	1.28642	-2.25177	38.548	-0.711788	0.496997	310.268
Calcium undecylenate	DB15678	C=CCCCCCCCCC(=O)[O-].C=CCCCCCCCCC(=O)[O-].[Ca+2]						0.0822982	0.734204	0.502912	0.392545	0.125588	0.200457	0.1546	0.110871	0.227927	0.386806	0.0795358	0.299319	0.0921236	0.445291	0.962193	0.00808031	0.023226	0.0054242	0.0143906	0.0445323	0.204961	0.359625	0.507861	0.592987	0.16492	0.00388958	0.153781	0.0391167	0.0437122	0.822566	0.339583	-5.27521	68.4533	37.6658	-14.5451	-5.35643	1.09524	2.67484	105.43	-4.48009	-2.97553	406.62
Camphor	DB01744	CC1(C)[C@@H]2CC[C@@]1(C)C(=O)C2	C01EB	CARDIOVASCULAR SYSTEM	CARDIAC THERAPY	OTHER CARDIAC PREPARATIONS	Other cardiac preparations	0.0224911	0.996597	0.941603	0.00396284	0.0849598	0.374498	0.0121748	0.378017	0.00321551	0.761143	0.00661849	0.0635269	0.00260655	0.0416353	0.999986	0.00012586	0.00280497	0.00717899	0.0125287	0.0053085	0.0290092	0.000142961	0.99476	0.0149767	0.00692698	4.98e-05	0.00205562	0.009401	9.65e-05	0.588828	0.0887466	-3.8701	87.1491	32.2822	-5.52892	-3.49575	1.82137	2.57969	57.4903	-2.34262	-5.49032	152.237
Canagliflozin	DB08907	Cc1ccc([C@@H]2O[C@H](CO)[C@@H](O)[C@H](O)[C@H]2O)cc1Cc1ccc(-c2ccc(F)cc2)s1	A10BD;A10BK	ALIMENTARY TRACT AND METABOLISM	DRUGS USED IN DIABETES	BLOOD GLUCOSE LOWERING DRUGS, EXCL. INSULINS	Combinations of oral blood glucose lowering drugs;Sodium-glucose co-transporter 2 (SGLT2) inhibitors	0.34026	0.374281	0.750154	0.0355019	0.423125	0.279968	0.17213	0.115981	0.102393	0.694778	0.22005	0.147166	0.221237	0.611056	0.909041	0.0264938	0.0601563	0.0953834	0.166221	0.0587082	0.182072	0.0493949	0.563005	0.897086	0.170428	0.0311599	0.0498859	0.245733	0.153225	0.165884	0.79844	-5.43122	57.5256	27.9077	26.8903	-11.4807	3.68078	3.00217	96.6977	-3.6259	-2.31099	444.524
Candesartan cilexetil	DB00796	CCOc1nc2cccc(C(=O)OC(C)OC(=O)OC3CCCCC3)c2n1Cc1ccc(-c2ccccc2-c2nnn[nH]2)cc1						0.245609	0.627755	0.750023	0.31539	0.986025	0.288881	0.984898	0.040489	0.322584	0.667665	0.959528	0.162292	0.201551	0.957811	0.999884	0.00292337	0.00520167	0.130069	0.21987	0.0123518	0.0427425	0.066963	0.716077	0.927069	0.591804	0.0263859	0.0648831	0.768549	0.0860607	0.251261	0.849605	-4.97368	109.135	126.466	-25.4721	-8.9328	2.39597	3.97631	109.512	-6.90263	3.16205	610.671
Candicidin	DB01152	CC1/C=C/C=C/C=C/C=C/C=C/C=C/C=C/C(OC2O[C@H](C)[C@@H](O)[C@H](N)[C@@H]2O)CC(O)C(C(=O)O)C(O)CC(=O)CC(O)CC(O)CC(O)CC(=O)CCCC(=O)CC(=O)OC1C(C)CC(C)C(O)CC(=O)c1ccc(N)cc1	G01AA	GENITO URINARY SYSTEM AND SEX HORMONES	GYNECOLOGICAL ANTIINFECTIVES AND ANTISEPTICS	ANTIINFECTIVES AND ANTISEPTICS, EXCL. COMBINATIONS WITH CORTICOSTEROIDS	Antibiotics	0.0794757	0.163754	0.50847	0.000514704	0.0438642	0.0199354	0.0359846	0.00348921	0.00558136	0.264946	0.0983447	0.128661	0.0720514	0.839929	0.252876	0.0741387	0.0981602	0.0103636	0.136417	0.0256304	0.170589	0.109237	0.134046	0.484079	0.442893	0.0357327	0.0653032	0.190707	0.103381	0.24381	0.102447	-6.18444	40.3636	7.50634	4.67597	-11.1904	2.98508	0.210446	80.9336	-4.55839	-6.26278	1109.32
Cangrelor	DB06441	CSCCNc1nc(SCCC(F)(F)F)nc2c1ncn2[C@@H]1O[C@H](COP(=O)(O)OP(=O)(O)C(Cl)(Cl)P(=O)(O)O)[C@@H](O)[C@H]1O	B01AC	BLOOD AND BLOOD FORMING ORGANS	ANTITHROMBOTIC AGENTS	ANTITHROMBOTIC AGENTS	Platelet aggregation inhibitors excl. heparin	0.457461	0.734466	0.375732	0.0135539	0.1255	0.0494052	0.122354	0.0458755	0.378011	0.337848	0.162675	0.0648975	0.578378	0.602191	0.556413	0.0114471	0.0244359	0.0268199	0.297631	0.0762557	0.116629	0.00524489	0.376676	0.278613	0.523821	0.0140118	0.00423226	0.0692086	0.143303	0.212969	0.835434	-5.97786	23.4723	31.4674	79.2672	-12.6322	2.60293	2.35304	86.8588	-1.48221	-7.99117	776.366
Cannabidiol	DB09061	C=C(C)[C@@H]1CCC(C)=C[C@H]1c1c(O)cc(CCCCC)cc1O	N03AX	NERVOUS SYSTEM	ANTIEPILEPTICS	ANTIEPILEPTICS	Other antiepileptics	0.197997	0.671319	0.592024	0.81915	0.692985	0.408296	0.612804	0.434966	0.320058	0.827023	0.519183	0.496663	0.0373822	0.0968927	0.999901	0.00503957	0.0138359	0.128204	0.313221	0.28689	0.408158	0.101467	0.885931	0.718203	0.643352	0.0105598	0.693136	0.952602	0.314933	0.893322	0.80663	-5.00183	110.484	71.027	2.61751	-4.10185	2.44685	3.9091	101.569	-5.07874	8.38001	314.469
Canrenoic acid	DB09015	C[C@]12CCC(=O)C=C1C=C[C@@H]1[C@@H]2CC[C@@]2(C)[C@H]1CC[C@@]2(O)CCC(=O)O	C03DA	CARDIOVASCULAR SYSTEM	DIURETICS	ALDOSTERONE ANTAGONISTS AND OTHER POTASSIUM-SPARING AGENTS	Aldosterone antagonists	0.0133314	0.394471	0.737897	0.00472363	0.0413444	0.0983424	0.0146461	0.0381305	0.0110225	0.683736	0.0118027	0.0278424	0.0684455	0.165681	0.995707	0.652453	0.883952	0.00375827	0.0590702	0.220495	0.709193	0.0495237	0.801203	0.229862	0.534771	0.0032126	0.0234816	0.0181412	0.0157649	0.252075	0.0224707	-4.9336	4.84122	-29.7941	-1.41328	-7.54337	2.86698	0.793741	83.0721	-3.73803	-6.52133	358.478
Cantharidin	DB12328	C[C@@]12C(=O)OC(=O)[C@]1(C)[C@H]1CC[C@@H]2O1						0.905448	0.853121	0.943226	0.123817	0.0770745	0.0640237	0.0356237	0.0361024	0.000468795	0.507285	0.128406	0.0964051	0.118968	0.829769	0.999011	0.0960232	0.0308328	0.03944	0.414694	0.18105	0.211295	0.528962	0.932083	0.0286973	0.596641	0.566484	0.215937	0.167381	0.650804	0.944378	0.0659118	-4.24213	36.0541	-0.306087	19.4605	-6.88765	2.13984	0.716372	50.4375	-2.96035	3.17875	196.202
Capecitabine	DB01101	CCCCCOC(=O)Nc1nc(=O)n([C@@H]2O[C@H](C)[C@@H](O)[C@H]2O)cc1F	L01BC	ANTINEOPLASTIC AND IMMUNOMODULATING AGENTS	ANTINEOPLASTIC AGENTS	ANTIMETABOLITES	Pyrimidine analogues	0.613609	0.741754	0.778405	0.027672	0.0790263	0.188156	0.106437	0.0368806	0.0131404	0.253015	0.0240036	0.120355	0.65174	0.933049	0.973737	0.0323544	0.0719873	0.0228133	0.153908	0.0342918	0.106369	0.0364927	0.514307	0.155131	0.372703	0.0919209	0.0106457	0.0756305	0.532021	0.229998	0.376863	-5.05831	51.1518	21.3116	10.0671	-15.099	2.49905	0.753198	64.9768	-2.51753	5.51742	359.354
Capmatinib	DB11791	CNC(=O)c1ccc(-c2cnc3ncc(Cc4ccc5ncccc5c4)n3n2)cc1F	L01EX	ANTINEOPLASTIC AND IMMUNOMODULATING AGENTS	ANTINEOPLASTIC AGENTS	PROTEIN KINASE INHIBITORS	Other protein kinase inhibitors	0.624963	0.599016	0.932169	0.254983	0.359024	0.457183	0.468804	0.148197	0.0916425	0.611698	0.790574	0.400328	0.667022	0.962179	0.998769	0.0123934	0.030237	0.358343	0.246112	0.0141435	0.0819659	0.0356523	0.886285	0.633018	0.418605	0.0981945	0.0237167	0.164894	0.0889671	0.212123	0.877528	-5.08858	30.0034	49.8796	26.1036	-12.4916	2.7635	2.50407	88.1391	-4.23455	-6.01027	412.428
Capreomycin	DB00314	C[C@@H]1NC(=O)[C@@H](N)CNC(=O)[C@H]([C@H]2CCN=C(N)N2)NC(=O)/C(=C\NC(N)=O)NC(=O)[C@H](CNC(=O)C[C@@H](N)CCCN)NC1=O.NCCC[C@H](N)CC(=O)NC[C@@H]1NC(=O)[C@H](CO)NC(=O)[C@@H](N)CNC(=O)[C@H]([C@H]2CCN=C(N)N2)NC(=O)/C(=C\NC(N)=O)NC1=O	J04AB	ANTIINFECTIVES FOR SYSTEMIC USE	ANTIMYCOBACTERIALS	DRUGS FOR TREATMENT OF TUBERCULOSIS	Antibiotics	0.558143	0.0407251	0.136621	0.00118795	0.0027127	0.00852638	0.000833948	0.0255434	0.100212	0.271815	0.00940895	0.0334398	0.175885	0.271294	0.0139603	0.0815166	0.246554	0.000495654	0.00226049	0.135042	0.276982	0.00280162	0.0560534	0.0468642	0.154311	0.0393538	0.00648316	0.0101753	0.168046	0.25699	0.255381	-7.19301	-33.1253	32.8799	62.7675	-17.4475	3.47377	-0.652821	37.3247	-2.45387	4.9564	1321.43
Capsaicin	DB06774;DB05674;DB05318	COc1cc(CNC(=O)CCCC/C=C/C(C)C)ccc1O	M02AB;N01BX	MUSCULO-SKELETAL SYSTEM;NERVOUS SYSTEM	ANESTHETICS;TOPICAL PRODUCTS FOR JOINT AND MUSCULAR PAIN	ANESTHETICS, LOCAL;TOPICAL PRODUCTS FOR JOINT AND MUSCULAR PAIN	Capsaicin and similar agents;Other local anesthetics	0.248914	0.863522	0.616975	0.738629	0.838151	0.198013	0.512494	0.428845	0.406188	0.815037	0.921662	0.217426	0.0571325	0.080195	0.99995	0.00319888	0.00791182	0.126489	0.103688	0.0824262	0.108875	0.0189873	0.958598	0.345351	0.345327	0.0130971	0.230844	0.269932	0.0523417	0.601148	0.623792	-4.81053	130.674	76.0709	-31.2942	-7.54843	2.12279	2.90331	87.2936	-3.49094	-6.29332	305.418
Captopril	DB01197	C[C@H](CS)C(=O)N1CCC[C@H]1C(=O)O	C09AA;C09BA	CARDIOVASCULAR SYSTEM	AGENTS ACTING ON THE RENIN-ANGIOTENSIN SYSTEM	ACE INHIBITORS, COMBINATIONS;ACE INHIBITORS, PLAIN	ACE inhibitors and diuretics;ACE inhibitors, plain	0.164092	0.77425	0.836573	0.00139288	0.0188769	0.158914	0.00558671	0.0804702	0.00444379	0.239078	0.000948156	0.1281	0.117402	0.572343	0.97513	0.00429418	0.0140328	0.0143691	0.00125128	0.00267477	0.0398012	0.00798341	0.168492	0.00102265	0.0793332	0.00339574	0.00489692	0.000176463	0.0207822	0.533593	0.00516339	-4.80689	18.0359	-7.52827	-7.72253	-12.9055	1.67351	-1.75534	64.9596	-0.916402	7.27801	217.29
Carbamazepine	DB00564	NC(=O)N1c2ccccc2C=Cc2ccccc21	N03AF	NERVOUS SYSTEM	ANTIEPILEPTICS	ANTIEPILEPTICS	Carboxamide derivatives	0.285204	0.988307	0.968745	0.5308	0.0997062	0.682946	0.0678146	0.271891	0.0162747	0.450701	0.0177745	0.400493	0.151618	0.905076	0.999813	0.0424343	0.126944	0.305008	0.0117223	0.0133651	0.169846	0.0146541	0.886593	0.0333786	0.114204	0.0435081	0.00955988	0.249785	0.0699249	0.418048	0.226046	-4.27299	2.18471	17.6957	26.2203	-9.85044	2.0825	1.86822	71.0399	-3.54737	1.72795	236.274
Carbamide peroxide	DB11129	NC(N)=O.OO						0.445073	0.957768	0.600788	0.00059267	0.00381387	0.0230686	0.00762754	0.0290925	0.00168349	0.0186173	1.28e-05	0.12979	0.0280693	0.227214	0.484607	0.00161717	0.00661616	0.00523976	0.000123277	0.00668467	0.0613489	2.8e-06	0.0274832	0.00448024	0.013741	2.97e-05	0.00176952	0.0071335	0.00176454	0.229794	0.0094569	-5.81483	-40.9113	-44.7279	5.99057	-13.8986	0.527538	-0.764483	-17.0296	-0.151404	-3.31971	94.07
Carbamoylcholine	DB00411;DB02487	C[N+](C)(C)CCOC(N)=O	N07AB;S01EB	NERVOUS SYSTEM;SENSORY ORGANS	OPHTHALMOLOGICALS;OTHER NERVOUS SYSTEM DRUGS	ANTIGLAUCOMA PREPARATIONS AND MIOTICS;PARASYMPATHOMIMETICS	Choline esters;Parasympathomimetics	0.0911407	0.713317	0.373429	4.38e-05	9.26e-06	0.0749543	1.32e-07	0.245149	0.000145858	0.222755	4.75e-08	0.0335237	0.000563768	0.00115128	0.000890015	0.000215263	0.00924274	4.98e-06	4.63e-05	0.002345	0.113691	4.57e-07	0.331395	0.000203731	0.0050432	9.12e-06	3.64e-06	1.53e-05	5.69e-06	0.920329	0.223276	-4.95513	-5.25047	-24.465	-51.0267	-14.8073	1.68947	-2.03712	-38.3409	0.70624	-5.84613	147.198
Carbenicillin	DB00578	CC1(C)S[C@@H]2[C@H](NC(=O)C(C(=O)O)c3ccccc3)C(=O)N2[C@H]1C(=O)O	J01CA;J01CR	ANTIINFECTIVES FOR SYSTEMIC USE	ANTIBACTERIALS FOR SYSTEMIC USE	BETA-LACTAM ANTIBACTERIALS, PENICILLINS	Combinations of penicillins, incl. beta-lactamase inhibitors;Penicillins with extended spectrum	0.0109733	0.0683841	0.655083	0.000159249	0.00447665	0.136971	0.000857803	0.00555015	0.00230981	0.169819	0.000347762	0.176757	0.0220016	0.8211	0.035665	0.00721904	0.0610454	0.00199851	0.000539061	0.00678691	0.0839146	0.0017984	0.0240105	0.00463172	0.0666127	0.00051649	0.00286285	0.00017754	0.00153675	0.453922	0.00217747	-6.21186	-9.62416	20.6621	-4.42825	-13.1697	2.03432	-1.70003	65.4791	-2.47609	-0.548111	378.406
Carbetocin	DB01282	CC[C@H](C)[C@@H]1NC(=O)[C@H](Cc2ccc(OC)cc2)NC(=O)CCCSC[C@@H](C(=O)N2CCC[C@H]2C(=O)N[C@@H](CC(C)C)C(=O)NCC(N)=O)NC(=O)[C@H](CC(N)=O)NC(=O)[C@H](CCC(N)=O)NC1=O	H01BB	SYSTEMIC HORMONAL PREPARATIONS, EXCL. SEX HORMONES AND INSULINS	PITUITARY AND HYPOTHALAMIC HORMONES AND ANALOGUES	POSTERIOR PITUITARY LOBE HORMONES	Oxytocin and analogues	0.147808	0.0445851	0.605457	0.000870052	0.0233908	0.0727714	0.00724417	0.0855051	0.00782435	0.792968	0.66693	0.0889835	0.0777576	0.544532	0.305072	0.037161	0.0502098	0.00269552	0.00516309	0.135727	0.170836	0.035359	0.300156	0.269323	0.198222	0.0344966	0.0180999	0.0146646	0.155801	0.0919292	0.17617	-6.25521	25.198	86.5522	9.49373	-11.828	3.24435	1.00407	72.1985	-4.3327	4.11324	988.179
Carbidopa	DB00190	C[C@@](Cc1ccc(O)c(O)c1)(NN)C(=O)O						0.692063	0.234463	0.895714	0.00246644	0.00506338	0.279071	0.0108303	0.093572	0.0111686	0.119317	0.0964065	0.695635	0.167264	0.0529781	0.983731	0.00330155	0.0174355	0.149675	0.0021202	0.0175757	0.0315863	0.00251009	0.0240843	0.00094013	0.00886027	0.00092974	0.00693307	0.00118109	0.00128667	0.699229	0.0116582	-6.00064	17.5359	-36.4141	4.34786	-14.1421	1.98623	-0.794191	58.872	-1.08774	5.10501	226.232
Carbimazole	DB00389	CCOC(=O)n1ccn(C)c1=S	H03BB	SYSTEMIC HORMONAL PREPARATIONS, EXCL. SEX HORMONES AND INSULINS	THYROID THERAPY	ANTITHYROID PREPARATIONS	Sulfur-containing imidazole derivatives	0.0522797	0.97271	0.747495	0.226662	0.198375	0.268386	0.0457597	0.0438827	0.0109914	0.309603	0.00277381	0.0668531	0.0125492	0.736686	0.999944	0.0034372	0.0139888	0.0442459	0.00657469	0.00489326	0.0471233	0.000502835	0.968965	0.0326558	0.0163995	0.0039355	0.0164475	0.000695976	0.00213991	0.277181	0.00957423	-3.70277	66.5846	68.2016	-12.6524	-9.34625	2.63769	1.30147	60.3885	-1.39944	-0.579672	186.236
Carbinoxamine	DB00748	CN(C)CCOC(c1ccc(Cl)cc1)c1ccccn1	R06AA	RESPIRATORY SYSTEM	ANTIHISTAMINES FOR SYSTEMIC USE	ANTIHISTAMINES FOR SYSTEMIC USE	Aminoalkyl ethers	0.1008	0.935173	0.949241	0.153176	0.310749	0.223656	0.0117339	0.388452	0.407796	0.703336	0.0691987	0.0604261	0.385729	0.0666791	0.998988	0.00312577	0.0165347	0.00880433	0.0302429	0.0142953	0.0890917	0.00137465	0.978263	0.0349178	0.0493944	0.00125612	0.00578328	0.00510818	0.000984962	0.684623	0.502144	-4.47299	87.0385	14.8967	90.2853	-8.55432	2.70116	1.1819	47.8701	-2.81678	27.2354	290.794
Carbocisteine	DB04339;DB02476	N[C@@H](CSCC(=O)O)C(=O)O	R05CB	RESPIRATORY SYSTEM	COUGH AND COLD PREPARATIONS	EXPECTORANTS, EXCL. COMBINATIONS WITH COUGH SUPPRESSANTS	Mucolytics	0.456037	0.749636	0.895204	0.00309116	0.00964573	0.1527	0.00397648	0.0624794	0.00740686	0.0612174	0.000693374	0.204739	0.137038	0.165667	0.933875	0.00265879	0.00990819	0.00650037	0.000139785	0.00433943	0.0246178	0.00229839	0.0172519	0.00113897	0.0112171	0.00162591	0.00247228	0.000214584	0.00242783	0.416289	0.00386035	-5.80849	-3.24835	-29.0462	-10.809	-12.5561	1.46296	-1.54582	42.0014	-1.14343	3.21037	179.197
Carbocromen	DB13279	CCOC(=O)COc1ccc2c(C)c(CCN(CC)CC)c(=O)oc2c1	C01DX	CARDIOVASCULAR SYSTEM	CARDIAC THERAPY	VASODILATORS USED IN CARDIAC DISEASES	Other vasodilators used in cardiac diseases	0.323857	0.962633	0.873328	0.887807	0.253487	0.294121	0.0746825	0.718729	0.725393	0.746794	0.292548	0.173256	0.457156	0.486995	0.997075	0.0412631	0.0535045	0.0936206	0.0197334	0.021687	0.0731942	0.011383	0.984289	0.613915	0.0394989	0.0213429	0.00808802	0.0113169	0.0109362	0.479655	0.893871	-4.43023	100.494	85.6501	83.5562	-7.55387	3.01676	1.94586	60.5506	-2.75443	12.6333	361.438
Carbon dioxide	DB09157	O=C=O	V03AN	VARIOUS	ALL OTHER THERAPEUTIC PRODUCTS	ALL OTHER THERAPEUTIC PRODUCTS	Medical gases	0.984394	0.986154	0.625457	0.00132198	0.00408042	0.0137687	0.000264916	0.00829952	0.000807822	0.127919	1.14e-05	0.843501	0.00917123	0.861098	0.60747	0.000874523	0.000539198	0.000106324	0.000204853	0.00130028	0.049157	5.27e-05	0.346683	0.0220259	0.0326964	0.000102426	0.00140087	0.000949679	0.0161551	0.949371	0.0034646	-4.0772	-39.7503	2.61533	31.3873	-4.01999	1.69398	0.32566	54.1736	-1.62283	-2.37294	44.009
Carboprost tromethamine	DB00429	CCCCC[C@](C)(O)/C=C/[C@@H]1[C@@H](C/C=C\CCCC(=O)O)[C@@H](O)C[C@H]1O.NC(CO)(CO)CO	G02AD	GENITO URINARY SYSTEM AND SEX HORMONES	OTHER GYNECOLOGICALS	UTEROTONICS	Prostaglandins	0.0303436	0.267694	0.305003	0.00416971	0.0154785	0.0214906	0.00931485	0.0535232	0.0786109	0.406168	0.0392266	0.0265968	0.0909021	0.0117202	0.278965	0.0111974	0.027358	0.003078	0.00446663	0.0387305	0.141926	0.0047314	0.14152	0.0511166	0.106207	0.00142315	0.0183878	0.00827962	0.00376338	0.331377	0.193051	-6.19642	35.628	9.06145	-32.4644	-11.009	2.44614	0.36074	69.7283	-2.65882	-4.80118	489.65
Carboxin	DB04657	CC1=C(C(=O)Nc2ccccc2)SCCO1						0.365956	0.977592	0.895494	0.978365	0.931232	0.320829	0.542575	0.165076	0.05509	0.59116	0.0965242	0.209051	0.00771223	0.877368	0.99999	0.0114343	0.0137874	0.57282	0.110943	0.014761	0.596721	0.157028	0.988663	0.016721	0.525157	0.275281	0.278936	0.356601	0.168878	0.911263	0.18666	-4.43973	114.837	86.3483	-13.1954	-9.16796	2.22925	2.42551	69.5708	-3.36526	-12.795	235.308
Carfilzomib	DB08889	CC(C)C[C@H](NC(=O)[C@H](CCc1ccccc1)NC(=O)CN1CCOCC1)C(=O)N[C@@H](Cc1ccccc1)C(=O)N[C@@H](CC(C)C)C(=O)[C@@]1(C)CO1	L01XG	ANTINEOPLASTIC AND IMMUNOMODULATING AGENTS	ANTINEOPLASTIC AGENTS	OTHER ANTINEOPLASTIC AGENTS	Proteasome inhibitors	0.523503	0.134181	0.756315	0.00212761	0.271299	0.0565438	0.113918	0.0556409	0.0359966	0.875427	0.953282	0.220092	0.37581	0.660753	0.956794	0.0218986	0.0166518	0.0505245	0.0553016	0.043491	0.074828	0.146509	0.668262	0.839046	0.734234	0.213724	0.166393	0.241281	0.344451	0.201799	0.512495	-5.31842	76.0291	83.8757	58.204	-9.71616	3.64314	2.74198	92.27	-3.658	4.24537	719.924
Carglumic acid	DB06775	NC(=O)N[C@@H](CCC(=O)O)C(=O)O	A16AA	ALIMENTARY TRACT AND METABOLISM	OTHER ALIMENTARY TRACT AND METABOLISM PRODUCTS	OTHER ALIMENTARY TRACT AND METABOLISM PRODUCTS	Amino acids and derivatives	0.145453	0.903031	0.605212	0.000199641	0.00142889	0.0806623	0.000880126	0.0202673	0.00604352	0.0365327	1.23e-05	0.0698994	0.0352012	0.269707	0.393265	0.00220726	0.0377963	0.000630688	4e-05	0.00363581	0.0582105	3.59e-05	0.00434769	0.00084515	0.00781319	8.5e-05	0.00066026	0.000165626	0.00129706	0.123585	0.0025781	-6.15585	-47.8387	-40.7595	3.80533	-16.5258	1.53021	-2.67344	31.0431	-1.00744	3.53815	190.155
Carindacillin	DB09319	CC1(C)S[C@@H]2[C@H](NC(=O)C(C(=O)Oc3ccc4c(c3)CCC4)c3ccccc3)C(=O)N2[C@H]1C(=O)O	J01CA;J01CR	ANTIINFECTIVES FOR SYSTEMIC USE	ANTIBACTERIALS FOR SYSTEMIC USE	BETA-LACTAM ANTIBACTERIALS, PENICILLINS	Combinations of penicillins, incl. beta-lactamase inhibitors;Penicillins with extended spectrum	0.0203622	0.0473225	0.732679	0.00915778	0.221732	0.181277	0.0870583	0.0112712	0.0464419	0.440351	0.13809	0.217493	0.0174812	0.94245	0.436675	0.0107285	0.0666129	0.0104725	0.0106747	0.0313283	0.136576	0.0601428	0.248958	0.245589	0.365095	0.00914988	0.0271737	0.0184177	0.010601	0.29039	0.0385158	-6.10838	7.97408	70.8263	4.24334	-10.0289	2.46668	0.605616	87.3964	-3.49305	2.94899	494.569
Cariprazine	DB06016	CN(C)C(=O)N[C@H]1CC[C@H](CCN2CCN(c3cccc(Cl)c3Cl)CC2)CC1	N05AX	NERVOUS SYSTEM	PSYCHOLEPTICS	ANTIPSYCHOTICS	Other antipsychotics	0.142432	0.973799	0.699197	0.0825263	0.331542	0.335333	0.0948873	0.665212	0.752959	0.759056	0.611729	0.180065	0.598154	0.270295	0.997401	0.0079122	0.0184297	0.137386	0.0481144	0.0214361	0.0803369	0.00545673	0.934852	0.499912	0.371747	0.00966212	0.0397467	0.241533	0.0474575	0.521603	0.928084	-4.76786	17.2393	29.8596	0.292782	-7.53563	2.85924	3.22131	93.9418	-3.99557	0.956504	427.42
Carisoprodol	DB00395	CCCC(C)(COC(N)=O)COC(=O)NC(C)C	M03BA	MUSCULO-SKELETAL SYSTEM	MUSCLE RELAXANTS	MUSCLE RELAXANTS, CENTRALLY ACTING AGENTS	Carbamic acid esters	0.312398	0.980431	0.936009	0.0425293	0.0144526	0.174972	0.00518946	0.292936	0.0124005	0.384607	0.00404928	0.362246	0.057858	0.071424	0.998792	0.00302421	0.00623282	0.00231322	0.00140566	0.0175689	0.066451	0.00395247	0.914437	0.00259403	0.0074038	0.00120471	0.00267704	0.000903861	0.00239039	0.437741	0.185349	-4.53157	76.647	41.233	8.71532	-10.7358	2.2484	1.82264	63.1643	-2.4629	9.31756	260.334
Carmustine	DB00262	O=NN(CCCl)C(=O)NCCCl	L01AD	ANTINEOPLASTIC AND IMMUNOMODULATING AGENTS	ANTINEOPLASTIC AGENTS	ALKYLATING AGENTS	Nitrosoureas	0.999023	0.982338	0.967637	0.296055	0.356114	0.27443	0.0439579	0.246753	0.00372883	0.513838	0.0434006	0.989182	0.106815	0.669511	0.999231	0.0108482	0.00037078	0.0366607	0.00400633	0.0123892	0.0952237	0.0398533	0.688678	0.00334106	0.595558	0.157032	0.160913	0.00748985	0.4279	0.983247	0.103523	-4.11592	12.0477	32.0028	3.49377	-8.68948	4.18083	1.99194	54.5567	-1.80329	-1.04869	214.052
Carprofen	DB00821	CC(C(=O)O)c1ccc2c(c1)[nH]c1ccc(Cl)cc12						0.0609508	0.613451	0.939568	0.743849	0.139555	0.516328	0.108621	0.0664234	0.0483	0.312358	0.0372762	0.183988	0.202692	0.978414	0.999559	0.0280813	0.0264606	0.634044	0.0284469	0.0536801	0.0964189	0.423951	0.555427	0.0206523	0.295257	0.0944815	0.0969754	0.134762	0.23437	0.309383	0.0202901	-4.85162	-16.0453	-17.8741	38.023	-11.9246	3.07864	1.55348	108.905	-4.74099	8.33493	273.719
Carteolol	DB00521	CC(C)(C)NCC(O)COc1cccc2c1CCC(=O)N2	C07AA;S01ED	CARDIOVASCULAR SYSTEM;SENSORY ORGANS	BETA BLOCKING AGENTS;OPHTHALMOLOGICALS	ANTIGLAUCOMA PREPARATIONS AND MIOTICS;BETA BLOCKING AGENTS	Beta blocking agents;Beta blocking agents, non-selective	0.118859	0.875518	0.909354	0.020049	0.0211641	0.11701	0.00280768	0.725848	0.252365	0.332444	0.00360005	0.137376	0.205889	0.0405812	0.996292	0.0036777	0.0411215	0.0469155	0.00110426	0.00309698	0.0793995	0.000199717	0.725168	0.0326817	0.0112826	0.000384185	0.00171112	0.00218133	0.0015785	0.229802	0.427281	-5.02379	-14.174	-8.87587	30.9858	-13.3737	2.40492	-0.21001	41.5169	-1.52588	4.67243	292.379
Carvedilol	DB01136	COc1ccccc1OCCNCC(O)COc1cccc2[nH]c3ccccc3c12	C07AG;C07FX	CARDIOVASCULAR SYSTEM	BETA BLOCKING AGENTS	BETA BLOCKING AGENTS;BETA BLOCKING AGENTS, OTHER COMBINATIONS	Alpha and beta blocking agents;Beta blocking agents, other combinations	0.22075	0.563947	0.765069	0.932436	0.927422	0.302939	0.664897	0.731742	0.831061	0.743948	0.925073	0.190029	0.350969	0.748869	0.999374	0.0117834	0.0158083	0.834723	0.314393	0.0124736	0.0444073	0.0512417	0.86583	0.96682	0.435183	0.0236832	0.165844	0.538846	0.100643	0.276791	0.984986	-5.51121	28.1609	31.3418	29.6653	-13.0027	2.7118	2.70381	96.2313	-4.35461	6.98793	406.482
Caspofungin	DB00520	CC[C@H](C)C[C@H](C)CCCCCCCCC(=O)N[C@H]1C[C@@H](O)[C@@H](NCCN)NC(=O)[C@@H]2[C@@H](O)CCN2C(=O)[C@H]([C@H](O)CCN)NC(=O)[C@H]([C@H](O)[C@@H](O)c2ccc(O)cc2)NC(=O)[C@@H]2C[C@@H](O)CN2C(=O)[C@H]([C@@H](C)O)NC1=O	J02AX	ANTIINFECTIVES FOR SYSTEMIC USE	ANTIMYCOTICS FOR SYSTEMIC USE	ANTIMYCOTICS FOR SYSTEMIC USE	Other antimycotics for systemic use	0.451501	0.0175569	0.175964	0.00233979	0.0111614	0.028962	0.00546474	0.0891296	0.0341932	0.750167	0.262751	0.0382822	0.160708	0.320329	0.0792705	0.0694507	0.0999339	0.0156394	0.0205864	0.178662	0.238617	0.0138453	0.077997	0.236028	0.207971	0.125209	0.020762	0.0750088	0.347852	0.174572	0.545052	-6.70031	19.8647	75.604	21.4936	-12.3197	3.071	0.846798	86.797	-4.0712	-0.347014	1093.33
Cedazuridine	DB15694	O=C1N[C@H](O)CCN1[C@@H]1O[C@H](CO)[C@@H](O)C1(F)F						0.917288	0.846494	0.896372	0.00107973	0.00593361	0.0837448	0.000947907	0.0171233	0.000638663	0.162027	0.000271824	0.145089	0.340488	0.490501	0.900046	0.0388061	0.040278	0.000569802	0.0133987	0.012378	0.104053	0.00404791	0.210016	0.00280158	0.155364	0.0128594	0.00148454	0.00223912	0.254591	0.394882	0.0541921	-5.43863	18.7423	-19.647	26.5152	-18.2604	2.71122	-1.69468	15.4849	0.0578371	-1.14962	268.216
Cefaclor	DB00833	N[C@@H](C(=O)N[C@@H]1C(=O)N2C(C(=O)O)=C(Cl)CS[C@H]12)c1ccccc1	J01DC	ANTIINFECTIVES FOR SYSTEMIC USE	ANTIBACTERIALS FOR SYSTEMIC USE	OTHER BETA-LACTAM ANTIBACTERIALS	Second-generation cephalosporins	0.136554	0.0837025	0.861608	0.00873904	0.020599	0.172371	0.00401159	0.0204956	0.0124985	0.143967	0.00726778	0.313808	0.102174	0.834006	0.583313	0.0125337	0.0480853	0.0261621	0.00438765	0.0184763	0.0852161	0.0110213	0.0527471	0.00402487	0.123976	0.00741073	0.00733898	0.000863594	0.00644583	0.672944	0.0137086	-6.082	1.05731	3.61351	-8.77517	-13.6515	2.09238	-1.38351	62.362	-2.09836	1.06847	367.814
Cefadroxil	DB01140	CC1=C(C(=O)O)N2C(=O)[C@@H](NC(=O)[C@H](N)c3ccc(O)cc3)[C@H]2SC1	J01DB	ANTIINFECTIVES FOR SYSTEMIC USE	ANTIBACTERIALS FOR SYSTEMIC USE	OTHER BETA-LACTAM ANTIBACTERIALS	First-generation cephalosporins	0.0605485	0.040607	0.748411	0.00468275	0.0121881	0.199585	0.00493071	0.0334768	0.00875467	0.211409	0.0052369	0.172734	0.0659935	0.6371	0.425681	0.0135023	0.036938	0.0217202	0.00155751	0.0245691	0.121238	0.00227168	0.0184565	0.00258208	0.0375016	0.00222353	0.0054288	0.000802636	0.00316018	0.51183	0.0176501	-6.44481	10.7048	-2.20694	-4.55483	-14.535	1.8585	-1.34011	60.2787	-1.98112	0.655155	363.395
Cefalotin	DB00456	CC(=O)OCC1=C(C(=O)O)N2C(=O)[C@@H](NC(=O)Cc3cccs3)[C@H]2SC1	J01DB	ANTIINFECTIVES FOR SYSTEMIC USE	ANTIBACTERIALS FOR SYSTEMIC USE	OTHER BETA-LACTAM ANTIBACTERIALS	First-generation cephalosporins	0.0416938	0.201068	0.461961	0.00732576	0.0497089	0.153995	0.0115183	0.0170357	0.0263469	0.174207	0.00638099	0.0529556	0.051988	0.932893	0.195388	0.0180964	0.0299593	0.00343406	0.00252461	0.0175198	0.0885855	0.00937001	0.0779082	0.016089	0.133456	0.0047767	0.0152127	0.000484262	0.0120797	0.654786	0.0128801	-6.07005	55.4677	35.8592	-3.9415	-13.3546	2.09554	-1.96456	65.5378	-2.49462	-0.24599	396.446
Cefamandole	DB01326	Cn1nnnc1SCC1=C(C(=O)O)N2C(=O)[C@@H](NC(=O)[C@H](O)c3ccccc3)[C@H]2SC1	J01DC	ANTIINFECTIVES FOR SYSTEMIC USE	ANTIBACTERIALS FOR SYSTEMIC USE	OTHER BETA-LACTAM ANTIBACTERIALS	Second-generation cephalosporins	0.00981934	0.0643779	0.677393	0.00087758	0.0132017	0.260645	0.0031262	0.00509139	0.0055966	0.136817	0.00770158	0.0618081	0.0214142	0.977773	0.32387	0.00590576	0.0243737	0.00183486	0.0016111	0.00245912	0.0422429	0.00312059	0.044947	0.0337671	0.0788589	0.000730329	0.00239938	0.000741929	0.00191483	0.281577	0.00709477	-6.69232	25.9213	33.4764	1.50918	-14.7477	1.78968	-1.69568	67.6929	-2.00113	-1.98501	462.513
Cefamandole nafate	DB14725	Cn1nnnc1SCC1=C(C(=O)O)N2C(=O)[C@@H](NC(=O)[C@H](OC=O)c3ccccc3)[C@H]2SC1						0.0441592	0.136953	0.649861	0.00212596	0.0316183	0.174807	0.0107324	0.00660933	0.0170617	0.189005	0.0474125	0.071626	0.052454	0.983323	0.23084	0.0040356	0.0123291	0.00229089	0.00232669	0.00673163	0.0477418	0.00812158	0.0857766	0.0685026	0.164986	0.00178834	0.00580035	0.00052548	0.00703975	0.392173	0.0166678	-6.32769	43.7747	49.0144	-1.24835	-12.7025	2.02045	-1.441	77.1178	-2.60224	-2.22937	490.523
Cefapirin	DB01139	CC(=O)OCC1=C(C(=O)O)N2C(=O)[C@@H](NC(=O)CSc3ccncc3)[C@H]2SC1	J01DB	ANTIINFECTIVES FOR SYSTEMIC USE	ANTIBACTERIALS FOR SYSTEMIC USE	OTHER BETA-LACTAM ANTIBACTERIALS	First-generation cephalosporins	0.0146433	0.121333	0.591805	0.0126827	0.0804543	0.162062	0.0521482	0.0190717	0.0216088	0.133093	0.0522861	0.0242315	0.0657364	0.960412	0.426668	0.0111796	0.0113558	0.0109467	0.00565487	0.0113054	0.0532045	0.00707217	0.105041	0.0179399	0.103447	0.00230226	0.0158394	0.000529011	0.00710805	0.494965	0.0174527	-6.13482	45.8449	32.8683	-6.10092	-14.4189	1.57439	-2.04516	57.1453	-2.51584	3.7579	423.472
Cefazolin	DB01327	Cc1nnc(SCC2=C(C(=O)O)N3C(=O)[C@@H](NC(=O)Cn4cnnn4)[C@H]3SC2)s1	J01DB	ANTIINFECTIVES FOR SYSTEMIC USE	ANTIBACTERIALS FOR SYSTEMIC USE	OTHER BETA-LACTAM ANTIBACTERIALS	First-generation cephalosporins	0.056074	0.118515	0.700137	0.000403486	0.0121474	0.109728	0.00330619	0.00510924	0.00375544	0.142524	0.0127372	0.0444448	0.0356701	0.977853	0.17737	0.00497234	0.00823695	0.0014029	0.00135593	0.0077683	0.0610548	0.00822994	0.0722984	0.0244596	0.262753	0.000605246	0.00414744	0.000224669	0.00220315	0.760049	0.00321955	-6.55377	21.5421	37.554	-18.1951	-13.6481	1.55394	-2.72253	68.3878	-2.68338	-1.86729	454.519
Cefdinir	DB00535	C=CC1=C(C(=O)O)N2C(=O)[C@@H](NC(=O)/C(=N\O)c3csc(N)n3)[C@H]2SC1	J01DD	ANTIINFECTIVES FOR SYSTEMIC USE	ANTIBACTERIALS FOR SYSTEMIC USE	OTHER BETA-LACTAM ANTIBACTERIALS	Third-generation cephalosporins	0.0460341	0.198499	0.511609	0.00674421	0.0273929	0.167914	0.0122052	0.00761779	0.00626504	0.0435628	0.0128891	0.070351	0.0723471	0.965682	0.44222	0.00725592	0.0246756	0.0161062	0.00317201	0.0163615	0.143012	0.00356544	0.0218888	0.0529243	0.186326	0.00443752	0.0188309	0.00589558	0.00758665	0.756766	0.0222556	-5.87409	-4.16759	14.5566	-9.64961	-14.093	2.28212	-0.80197	66.7893	-2.99971	-3.05698	395.422
Cefditoren	DB01066	CO/N=C(\C(=O)N[C@@H]1C(=O)N2C(C(=O)O)=C(/C=C\c3scnc3C)CS[C@H]12)c1csc(N)n1	J01DD	ANTIINFECTIVES FOR SYSTEMIC USE	ANTIBACTERIALS FOR SYSTEMIC USE	OTHER BETA-LACTAM ANTIBACTERIALS	Third-generation cephalosporins	0.0342097	0.137973	0.555423	0.00432387	0.0328134	0.167756	0.0173313	0.00761825	0.00909959	0.107777	0.124577	0.078142	0.0341102	0.983715	0.427819	0.00689694	0.0237622	0.020067	0.0103426	0.015315	0.114135	0.00978785	0.103174	0.242048	0.299901	0.00965718	0.0209602	0.00736986	0.00714346	0.503272	0.0759027	-5.92412	-15.7293	36.1847	-2.11882	-13.457	2.35034	-0.444623	73.4105	-2.58192	-4.97503	506.591
Cefepime	DB01413	CO/N=C(\C(=O)N[C@@H]1C(=O)N2C(C(=O)[O-])=C(C[N+]3(C)CCCC3)CS[C@H]12)c1csc(N)n1	J01DE;J01RA	ANTIINFECTIVES FOR SYSTEMIC USE	ANTIBACTERIALS FOR SYSTEMIC USE	COMBINATIONS OF ANTIBACTERIALS;OTHER BETA-LACTAM ANTIBACTERIALS	Combinations of antibacterials;Fourth-generation cephalosporins	0.0717966	0.0295866	0.0844479	8.79e-05	0.000943425	0.0265667	0.000128262	0.0140201	0.0149739	0.162327	0.00167204	0.0523556	0.00130939	0.469096	0.000853649	0.00724502	0.0243202	0.00111806	0.000387745	0.0130811	0.106036	7.37e-05	0.00854311	0.00980383	0.0157387	0.000794715	0.00111412	0.000145323	0.000812135	0.478061	0.0536077	-6.27116	-10.8717	10.7404	-1.21162	-15.7094	2.14332	-1.93468	40.8575	-0.442538	3.54409	480.572
Cefiderocol	DB14879	CC(C)(O/N=C(\C(=O)N[C@@H]1C(=O)N2C(C(=O)[O-])=C(C[N+]3(CCNC(=O)c4ccc(O)c(O)c4Cl)CCCC3)CS[C@H]12)c1csc(N)n1)C(=O)O	J01DI	ANTIINFECTIVES FOR SYSTEMIC USE	ANTIBACTERIALS FOR SYSTEMIC USE	OTHER BETA-LACTAM ANTIBACTERIALS	Other cephalosporins and penems	0.166893	0.0212034	0.0662401	0.00321907	0.00782578	0.0288968	0.00224166	0.0279307	0.133307	0.35727	0.0664134	0.0497045	0.00398288	0.474656	0.00326291	0.0281655	0.0260245	0.00476549	0.0030418	0.0779512	0.154572	0.000539736	0.00877064	0.0272684	0.0552325	0.00664453	0.00560962	0.00159161	0.00470465	0.446394	0.248949	-6.63933	-21.9458	12.1156	-7.71165	-13.7552	2.2817	-0.641754	69.5879	-1.27772	1.17402	752.228
Cefixime	DB00671	C=CC1=C(C(=O)O)N2C(=O)[C@@H](NC(=O)/C(=N\OCC(=O)O)c3csc(N)n3)[C@H]2SC1	J01DD;J01RA	ANTIINFECTIVES FOR SYSTEMIC USE	ANTIBACTERIALS FOR SYSTEMIC USE	COMBINATIONS OF ANTIBACTERIALS;OTHER BETA-LACTAM ANTIBACTERIALS	Combinations of antibacterials;Third-generation cephalosporins	0.0498965	0.25968	0.382297	0.00440192	0.0267183	0.154133	0.0111257	0.00780603	0.0164586	0.0561616	0.021459	0.0717284	0.0967224	0.972563	0.180596	0.00837074	0.0289299	0.00575024	0.00303868	0.0177292	0.111656	0.00310557	0.0208486	0.104032	0.173739	0.00411952	0.0125699	0.00291096	0.0080746	0.58348	0.0341662	-6.10808	8.26652	29.3565	-10.1409	-13.5628	2.07563	-0.969746	64.6937	-2.73363	-1.11743	453.458
Cefmenoxime	DB00267	CO/N=C(\C(=O)N[C@@H]1C(=O)N2C(C(=O)O)=C(CSc3nnnn3C)CS[C@H]12)c1csc(N)n1	J01DD	ANTIINFECTIVES FOR SYSTEMIC USE	ANTIBACTERIALS FOR SYSTEMIC USE	OTHER BETA-LACTAM ANTIBACTERIALS	Third-generation cephalosporins	0.0540839	0.238743	0.495387	0.00158374	0.0303645	0.133765	0.00899218	0.00657887	0.0130399	0.11641	0.0929827	0.0433476	0.0347205	0.980663	0.328495	0.00465953	0.0122263	0.00449056	0.0046688	0.0121606	0.078041	0.00486357	0.0584927	0.144196	0.19979	0.00281953	0.00736926	0.00268136	0.0068309	0.546766	0.0460764	-6.26633	17.4471	39.5849	-2.85784	-13.2697	2.06013	-0.944625	70.3198	-2.58839	0.188184	511.571
Cefmetazole	DB00274	CO[C@@]1(NC(=O)CSCC#N)C(=O)N2C(C(=O)O)=C(CSc3nnnn3C)CS[C@@H]21	J01DC	ANTIINFECTIVES FOR SYSTEMIC USE	ANTIBACTERIALS FOR SYSTEMIC USE	OTHER BETA-LACTAM ANTIBACTERIALS	Second-generation cephalosporins	0.116542	0.0854445	0.534274	0.00134758	0.0163795	0.0600791	0.0055903	0.00953909	0.00196327	0.362728	0.048558	0.025229	0.0476818	0.953695	0.276689	0.00426167	0.0020798	0.00221161	0.00711748	0.0222712	0.0209602	0.0163576	0.176131	0.0326807	0.143631	0.00620355	0.00838053	0.000263566	0.0329397	0.663948	0.0316314	-5.92321	29.0271	47.7437	-18.5877	-13.0264	2.01271	-2.02265	74.4863	-3.1263	-0.57147	471.546
Cefonicid	DB01328	O=C(O)C1=C(CSc2nnnn2CS(=O)(=O)O)CS[C@@H]2[C@H](NC(=O)[C@H](O)c3ccccc3)C(=O)N12	J01DC	ANTIINFECTIVES FOR SYSTEMIC USE	ANTIBACTERIALS FOR SYSTEMIC USE	OTHER BETA-LACTAM ANTIBACTERIALS	Second-generation cephalosporins	0.0210233	0.0439909	0.348805	0.00104606	0.0198068	0.160839	0.00579056	0.00625394	0.0186508	0.112029	0.0117707	0.117829	0.0398748	0.972829	0.0554851	0.010541	0.0268181	0.00108761	0.0017624	0.00463578	0.0588624	0.00386284	0.0169753	0.0241507	0.176728	0.000694174	0.00346078	0.00118729	0.00360676	0.32365	0.0102591	-6.98803	2.6033	16.7009	47.8063	-15.7067	1.34604	-2.33281	69.0382	-1.53038	-0.583243	542.577
Cefoperazone	DB01329	CCN1CCN(C(=O)N[C@@H](C(=O)N[C@@H]2C(=O)N3C(C(=O)O)=C(CSc4nnnn4C)CS[C@H]23)c2ccc(O)cc2)C(=O)C1=O	J01DD	ANTIINFECTIVES FOR SYSTEMIC USE	ANTIBACTERIALS FOR SYSTEMIC USE	OTHER BETA-LACTAM ANTIBACTERIALS	Third-generation cephalosporins	0.0258078	0.151252	0.510491	0.00116718	0.0227262	0.464451	0.0117962	0.0172242	0.00667438	0.29054	0.0573409	0.0662032	0.024492	0.973578	0.239244	0.00227066	0.0147747	0.00154653	0.000693594	0.0115848	0.0837229	0.00505395	0.045821	0.0397968	0.0732318	0.000705006	0.00494404	0.000937157	0.00214555	0.2495	0.0267485	-6.36063	10.3011	45.1424	11.7548	-12.2292	1.74993	-0.320746	88.9879	-3.21656	0.38242	645.68
Ceforanide	DB00923	NCc1ccccc1CC(=O)N[C@@H]1C(=O)N2C(C(=O)O)=C(CSc3nnnn3CC(=O)O)CS[C@H]12	J01DC	ANTIINFECTIVES FOR SYSTEMIC USE	ANTIBACTERIALS FOR SYSTEMIC USE	OTHER BETA-LACTAM ANTIBACTERIALS	Second-generation cephalosporins	0.0930621	0.069446	0.472818	0.00229855	0.0440083	0.104615	0.0120261	0.0145794	0.0528289	0.152857	0.0920576	0.0755365	0.084352	0.912247	0.069514	0.00885044	0.0153141	0.00294127	0.00205527	0.0173402	0.0809276	0.00818744	0.0246599	0.0383868	0.171563	0.00190927	0.00784923	0.000669033	0.00493684	0.476636	0.0245887	-6.82516	15.7438	19.7235	10.8159	-14.4214	1.63046	-1.91649	63.1323	-2.16732	0.498165	519.565
Cefotaxime	DB00493	CO/N=C(\C(=O)N[C@@H]1C(=O)N2C(C(=O)O)=C(COC(C)=O)CS[C@H]12)c1csc(N)n1	J01DD	ANTIINFECTIVES FOR SYSTEMIC USE	ANTIBACTERIALS FOR SYSTEMIC USE	OTHER BETA-LACTAM ANTIBACTERIALS	Third-generation cephalosporins	0.0347976	0.301882	0.392305	0.00542379	0.0358974	0.127415	0.0124071	0.0132624	0.0159063	0.094117	0.0299382	0.0422434	0.0408736	0.958182	0.275792	0.0104291	0.0221543	0.00879906	0.00521409	0.0195013	0.107654	0.00339549	0.0423223	0.168679	0.127802	0.00617051	0.0163024	0.00247088	0.00845465	0.544596	0.0539718	-5.99047	19.8334	32.5158	-3.46738	-13.6427	2.01859	-1.09606	59.3039	-2.65641	-0.572324	455.474
Cefotetan	DB01330	CO[C@@]1(NC(=O)C2SC(=C(C(N)=O)C(=O)O)S2)C(=O)N2C(C(=O)O)=C(CSc3nnnn3C)CS[C@@H]21	J01DC	ANTIINFECTIVES FOR SYSTEMIC USE	ANTIBACTERIALS FOR SYSTEMIC USE	OTHER BETA-LACTAM ANTIBACTERIALS	Second-generation cephalosporins	0.121345	0.114309	0.532893	0.00231913	0.0368302	0.0741476	0.0176682	0.00484393	0.0105	0.186363	0.0432215	0.0339552	0.0456327	0.971947	0.136401	0.00352514	0.00416713	0.00166705	0.00422496	0.033321	0.0455826	0.0134399	0.106026	0.0943883	0.284151	0.00393499	0.0193298	0.00070204	0.0194101	0.624689	0.0370873	-6.39876	1.57102	46.0481	5.82887	-13.8923	1.91303	-1.5405	68.914	-3.18407	-0.2846	575.632
Cefotiam	DB00229	CN(C)CCn1nnnc1SCC1=C(C(=O)O)N2C(=O)[C@@H](NC(=O)Cc3csc(N)n3)[C@H]2SC1	J01DC	ANTIINFECTIVES FOR SYSTEMIC USE	ANTIBACTERIALS FOR SYSTEMIC USE	OTHER BETA-LACTAM ANTIBACTERIALS	Second-generation cephalosporins	0.142154	0.185883	0.524168	0.000188902	0.00670504	0.0903819	0.001345	0.00771689	0.013012	0.180314	0.032848	0.0645411	0.108982	0.897814	0.0630668	0.00647682	0.0161197	0.00179423	0.00127516	0.00842388	0.0563892	0.0013384	0.0262662	0.014198	0.0652869	0.000643981	0.00185686	0.000300716	0.00326819	0.471702	0.0203552	-6.68768	15.4462	24.8857	-20.0623	-16.2844	1.59131	-2.11905	47.8965	-1.38879	1.56851	525.642
Cefoxitin	DB01331	CO[C@@]1(NC(=O)Cc2cccs2)C(=O)N2C(C(=O)O)=C(COC(N)=O)CS[C@@H]21	J01DC	ANTIINFECTIVES FOR SYSTEMIC USE	ANTIBACTERIALS FOR SYSTEMIC USE	OTHER BETA-LACTAM ANTIBACTERIALS	Second-generation cephalosporins	0.104667	0.33086	0.536559	0.00207622	0.00915547	0.195408	0.00538666	0.0178016	0.00947126	0.211166	0.00519853	0.0321794	0.0652679	0.815487	0.199458	0.014355	0.0367191	0.00274082	0.00256718	0.0386588	0.098882	0.00762922	0.0503873	0.0154283	0.0868209	0.00521806	0.00763626	0.00033863	0.0277998	0.393675	0.0376078	-6.23203	28.439	27.1276	-10.6463	-14.5581	2.58695	-1.32692	56.7192	-2.63312	1.45207	427.46
Cefpiramide	DB00430	Cc1cc(O)c(C(=O)N[C@@H](C(=O)N[C@@H]2C(=O)N3C(C(=O)O)=C(CSc4nnnn4C)CS[C@H]23)c2ccc(O)cc2)cn1	J01DD	ANTIINFECTIVES FOR SYSTEMIC USE	ANTIBACTERIALS FOR SYSTEMIC USE	OTHER BETA-LACTAM ANTIBACTERIALS	Third-generation cephalosporins	0.0379344	0.0333334	0.598815	0.00171085	0.0227205	0.267534	0.0126254	0.0172611	0.0197557	0.322125	0.0689878	0.0819174	0.0537313	0.949257	0.103656	0.00600811	0.0113581	0.00457227	0.000837956	0.0162982	0.112154	0.00400254	0.039522	0.0348005	0.0644182	0.00221696	0.00735354	0.00149277	0.0037471	0.229195	0.035971	-6.83517	11.4564	36.2959	3.68317	-12.6384	1.83525	-0.612997	80.8992	-3.07987	-3.06603	612.65
Cefpirome	DB13682	CO/N=C(\C(=O)N[C@@H]1C(=O)N2C(C(=O)[O-])=C(C[n+]3cccc4c3CCC4)CS[C@H]12)c1csc(N)n1	J01DE	ANTIINFECTIVES FOR SYSTEMIC USE	ANTIBACTERIALS FOR SYSTEMIC USE	OTHER BETA-LACTAM ANTIBACTERIALS	Fourth-generation cephalosporins	0.107544	0.132095	0.265061	0.000640212	0.0139275	0.0475109	0.0035858	0.0161938	0.0478782	0.17625	0.0330399	0.137379	0.015752	0.830234	0.0562552	0.0372378	0.042187	0.00591212	0.00716501	0.0251814	0.185816	0.00157917	0.0265251	0.113824	0.134132	0.00670095	0.0101753	0.0067898	0.00830104	0.40844	0.103054	-6.24031	-15.7979	27.4378	5.42027	-13.5838	2.27142	-0.46093	66.2159	-1.67521	2.86837	514.589
Cefpodoxime	DB01416	COCC1=C(C(=O)O)N2C(=O)[C@@H](NC(=O)/C(=N\OC)c3csc(N)n3)[C@H]2SC1	J01DD	ANTIINFECTIVES FOR SYSTEMIC USE	ANTIBACTERIALS FOR SYSTEMIC USE	OTHER BETA-LACTAM ANTIBACTERIALS	Third-generation cephalosporins	0.0380182	0.271489	0.563556	0.00150509	0.00951236	0.156436	0.00342989	0.0104459	0.00269157	0.0749136	0.0104303	0.0405765	0.0459566	0.952755	0.305052	0.00596467	0.0154005	0.00875149	0.00244632	0.00959713	0.0920217	0.00188995	0.0269254	0.0803104	0.0809675	0.00405591	0.00819355	0.000889429	0.00641511	0.461637	0.0372557	-5.92564	-3.28064	17.5189	-2.48364	-14.3076	2.07935	-1.13305	56.5025	-2.53394	0.78121	427.464
Cefprozil	DB01150	CC=CC1=C(C(=O)O)N2C(=O)[C@@H](NC(=O)[C@H](N)c3ccc(O)cc3)[C@H]2SC1	J01DC	ANTIINFECTIVES FOR SYSTEMIC USE	ANTIBACTERIALS FOR SYSTEMIC USE	OTHER BETA-LACTAM ANTIBACTERIALS	Second-generation cephalosporins	0.0830024	0.052348	0.719201	0.00970396	0.0243278	0.20201	0.00958046	0.0266996	0.0138643	0.196333	0.0136225	0.232915	0.0746571	0.725132	0.539031	0.0121427	0.0380797	0.0210886	0.00276538	0.0271298	0.124219	0.00491936	0.0333164	0.00655855	0.0780944	0.00298488	0.0137594	0.0017007	0.00393217	0.562428	0.0239725	-6.40437	15.9597	12.8544	-9.03017	-13.6399	1.97442	-0.927847	68.3084	-2.28682	-0.198658	389.433
Cefradine	DB01333	CC1=C(C(=O)O)N2C(=O)[C@@H](NC(=O)[C@H](N)C3=CCC=CC3)[C@H]2SC1	J01DB	ANTIINFECTIVES FOR SYSTEMIC USE	ANTIBACTERIALS FOR SYSTEMIC USE	OTHER BETA-LACTAM ANTIBACTERIALS	First-generation cephalosporins	0.102736	0.129342	0.736105	0.00658164	0.0318628	0.136251	0.0058534	0.0328337	0.0126269	0.19689	0.0179808	0.158281	0.084078	0.708151	0.756669	0.0136989	0.0572713	0.0235687	0.00664871	0.0223413	0.11055	0.00966323	0.0615965	0.00583084	0.180774	0.0032742	0.015352	0.00183026	0.0066349	0.710637	0.0104622	-6.17214	1.39738	15.8994	-14.7886	-13.716	2.20524	-1.40033	57.7868	-2.1231	1.99033	349.412
Ceftaroline fosamil	DB06590	CCO/N=C(\C(=O)N[C@@H]1C(=O)N2C(C(=O)[O-])=C(Sc3nc(-c4cc[n+](C)cc4)cs3)CS[C@H]12)c1nsc(NP(=O)(O)O)n1	J01DI	ANTIINFECTIVES FOR SYSTEMIC USE	ANTIBACTERIALS FOR SYSTEMIC USE	OTHER BETA-LACTAM ANTIBACTERIALS	Other cephalosporins and penems	0.0563326	0.0399712	0.273087	0.0061378	0.0129291	0.102908	0.00622964	0.0104422	0.0677256	0.0887941	0.0245028	0.164444	0.0655825	0.960372	0.0147119	0.0214548	0.0383403	0.00674176	0.00386334	0.0233335	0.13508	0.00414908	0.0325893	0.115265	0.171348	0.0100893	0.00738699	0.00675035	0.0130008	0.299034	0.070665	-6.26843	-12.5141	17.2057	79.2996	-14.1351	1.90124	-0.78574	74.7476	-1.39265	0.571107	684.7
Ceftazidime	DB00438	CC(C)(O/N=C(\C(=O)N[C@@H]1C(=O)N2C(C(=O)[O-])=C(C[n+]3ccccc3)CS[C@H]12)c1csc(N)n1)C(=O)O	J01DD	ANTIINFECTIVES FOR SYSTEMIC USE	ANTIBACTERIALS FOR SYSTEMIC USE	OTHER BETA-LACTAM ANTIBACTERIALS	Third-generation cephalosporins	0.0687286	0.0840119	0.186709	0.000435838	0.00784115	0.062411	0.00284116	0.00826629	0.0479166	0.130475	0.0285756	0.0845327	0.0257355	0.829572	0.011117	0.0405402	0.0562327	0.0034152	0.00399289	0.0246688	0.138153	0.00131922	0.0150091	0.0744235	0.0811227	0.00348145	0.00558443	0.00178181	0.00466912	0.356171	0.0645521	-6.2363	3.76993	27.012	-16.4071	-13.7378	2.44771	-0.753983	62.381	-1.903	3.33988	546.587
Ceftibuten	DB01415	Nc1nc(/C(=C/CC(=O)O)C(=O)N[C@@H]2C(=O)N3C(C(=O)O)=CCS[C@H]23)cs1	J01DD	ANTIINFECTIVES FOR SYSTEMIC USE	ANTIBACTERIALS FOR SYSTEMIC USE	OTHER BETA-LACTAM ANTIBACTERIALS	Third-generation cephalosporins	0.148669	0.171389	0.504854	0.00129762	0.0100949	0.145677	0.00406029	0.00647266	0.00287476	0.0379137	0.00488168	0.0692181	0.108786	0.965639	0.078044	0.0113641	0.0295797	0.00557425	0.00240331	0.0198156	0.147552	0.0028049	0.0101574	0.0130557	0.135095	0.0053244	0.00643485	0.00156347	0.010837	0.671391	0.0173642	-6.25174	-14.2326	5.33509	-7.51806	-16.724	2.04828	-1.69369	58.1151	-2.69022	-0.55555	410.433
Ceftizoxime	DB01332	CO/N=C(\C(=O)N[C@@H]1C(=O)N2C(C(=O)O)=CCS[C@H]12)c1csc(N)n1	J01DD	ANTIINFECTIVES FOR SYSTEMIC USE	ANTIBACTERIALS FOR SYSTEMIC USE	OTHER BETA-LACTAM ANTIBACTERIALS	Third-generation cephalosporins	0.060949	0.209798	0.568683	0.00372832	0.0151372	0.164015	0.00314265	0.00974533	0.00351204	0.0485779	0.00493698	0.0530207	0.0482704	0.959704	0.469865	0.00751384	0.026764	0.0152363	0.00209869	0.0126427	0.149185	0.00192057	0.0181673	0.0292247	0.133145	0.00398782	0.00849322	0.0027673	0.00584608	0.678988	0.0157226	-5.88899	-3.35065	7.56961	-7.15856	-15.3738	2.13439	-1.05045	59.6103	-2.84787	0.348974	383.411
Ceftobiprole	DB04918	Nc1nc(/C(=N/O)C(=O)N[C@@H]2C(=O)N3C(C(=O)O)=C(/C=C4\CCN([C@@H]5CCNC5)C4=O)CS[C@H]23)ns1						0.0513854	0.129284	0.180007	0.000763896	0.0109917	0.0517101	0.00564466	0.01005	0.0373535	0.134552	0.0280652	0.0464825	0.0564877	0.904814	0.0682967	0.0228714	0.0488973	0.00391147	0.00388553	0.0237304	0.139298	0.00156654	0.0344915	0.0618501	0.172135	0.00553474	0.010649	0.00254478	0.00917509	0.463671	0.0865355	-6.47489	-3.59159	18.0894	0.354176	-14.4066	2.42663	-1.37609	54.2448	-2.17809	-0.275841	534.58
Ceftobiprole medocaril	DB14733	Cc1oc(=O)oc1COC(=O)N1CC[C@@H](N2CC/C(=C\C3=C(C(=O)O)N4C(=O)[C@@H](NC(=O)/C(=N\O)c5nsc(N)n5)[C@H]4SC3)C2=O)C1	J01DI	ANTIINFECTIVES FOR SYSTEMIC USE	ANTIBACTERIALS FOR SYSTEMIC USE	OTHER BETA-LACTAM ANTIBACTERIALS	Other cephalosporins and penems	0.0260152	0.195586	0.220624	0.00109172	0.0230284	0.0750176	0.0198258	0.0108206	0.0696159	0.24039	0.263155	0.054	0.0413702	0.969175	0.166646	0.0136497	0.038731	0.00330589	0.00681669	0.016243	0.11318	0.00518316	0.103331	0.276844	0.268531	0.00772013	0.0115814	0.00405117	0.00829292	0.274472	0.198103	-6.12191	2.85916	43.1861	-3.52939	-13.2586	2.4801	-0.680407	62.5206	-2.54447	-4.22595	690.673
Ceftolozane	DB09050	Cn1c(N)c(NC(=O)NCCN)c[n+]1CC1=C(C(=O)[O-])N2C(=O)[C@@H](NC(=O)/C(=N\OC(C)(C)C(=O)O)c3nsc(N)n3)[C@H]2SC1						0.0739786	0.108549	0.152958	0.00028397	0.00315501	0.0427864	0.00173406	0.00915719	0.0651206	0.120235	0.022494	0.0722601	0.0282112	0.86138	0.00792634	0.0263641	0.0367502	0.0013729	0.00155367	0.0166323	0.103489	0.000385194	0.0104517	0.0323454	0.0541258	0.00179967	0.00168176	0.000646154	0.00314202	0.332146	0.0783938	-6.60573	-8.09533	46.4189	11.6334	-15.3452	2.22578	-1.45904	50.6502	-1.88516	1.84663	666.703
Ceftriaxone	DB01212	CO/N=C(\C(=O)N[C@@H]1C(=O)N2C(C(=O)O)=C(CSc3nc(=O)c(=O)[nH]n3C)CS[C@H]12)c1csc(N)n1	J01DD	ANTIINFECTIVES FOR SYSTEMIC USE	ANTIBACTERIALS FOR SYSTEMIC USE	OTHER BETA-LACTAM ANTIBACTERIALS	Third-generation cephalosporins	0.0304929	0.132618	0.346858	0.00189404	0.0162964	0.183376	0.0116213	0.0176321	0.010149	0.0998891	0.0694065	0.0791155	0.0333046	0.972554	0.0820055	0.00623309	0.0194031	0.0037836	0.00230021	0.0125461	0.098397	0.00255509	0.0186301	0.213852	0.0907536	0.00619494	0.0063814	0.00318716	0.00724977	0.435559	0.102769	-6.51959	-7.77646	18.8947	13.6708	-15.5722	1.97115	-1.01199	66.285	-2.91718	-2.14497	554.592
Cefuroxime	DB01112	CO/N=C(\C(=O)N[C@@H]1C(=O)N2C(C(=O)O)=C(COC(N)=O)CS[C@H]12)c1ccco1	J01DC;J01RA;S01AA	ANTIINFECTIVES FOR SYSTEMIC USE;SENSORY ORGANS	ANTIBACTERIALS FOR SYSTEMIC USE;OPHTHALMOLOGICALS	ANTIINFECTIVES;COMBINATIONS OF ANTIBACTERIALS;OTHER BETA-LACTAM ANTIBACTERIALS	Antibiotics;Combinations of antibacterials;Second-generation cephalosporins	0.0543616	0.275539	0.51691	0.00382493	0.00910548	0.160832	0.00290182	0.0148494	0.013306	0.0947294	0.00344084	0.0385796	0.0405521	0.898477	0.257919	0.00829972	0.0261623	0.00163741	0.00105306	0.0282193	0.109273	0.00412981	0.0317962	0.0646185	0.153812	0.00193665	0.00954636	0.000412816	0.00526849	0.51768	0.0258714	-6.17793	2.78641	23.0348	3.4778	-14.1481	1.83264	-1.02283	66.0992	-2.9606	0.886348	424.391
Celecoxib	DB00482	Cc1ccc(-c2cc(C(F)(F)F)nn2-c2ccc(S(N)(=O)=O)cc2)cc1	C08CA;G01AE;L01XX;M01AH;N02AJ	ANTINEOPLASTIC AND IMMUNOMODULATING AGENTS;CARDIOVASCULAR SYSTEM;GENITO URINARY SYSTEM AND SEX HORMONES;MUSCULO-SKELETAL SYSTEM;NERVOUS SYSTEM	ANALGESICS;ANTIINFLAMMATORY AND ANTIRHEUMATIC PRODUCTS;ANTINEOPLASTIC AGENTS;CALCIUM CHANNEL BLOCKERS;GYNECOLOGICAL ANTIINFECTIVES AND ANTISEPTICS	ANTIINFECTIVES AND ANTISEPTICS, EXCL. COMBINATIONS WITH CORTICOSTEROIDS;ANTIINFLAMMATORY AND ANTIRHEUMATIC PRODUCTS, NON-STEROIDS;OPIOIDS;OTHER ANTINEOPLASTIC AGENTS;SELECTIVE CALCIUM CHANNEL BLOCKERS WITH MAINLY VASCULAR EFFECTS	Coxibs;Dihydropyridine derivatives;Opioids in combination with non-opioid analgesics;Other antineoplastic agents;Sulfonamides	0.124579	0.815695	0.946534	0.753288	0.475883	0.681181	0.343067	0.279037	0.0770408	0.567475	0.518688	0.863724	0.334004	0.954435	0.999215	0.0934993	0.108713	0.0458162	0.139883	0.0432557	0.119304	0.0525108	0.896369	0.659676	0.372512	0.0373049	0.00998572	0.315338	0.0584657	0.0824975	0.605573	-4.88958	24.211	26.6919	-45.2797	-5.50721	2.37826	2.83342	99.6388	-4.48405	-2.70812	381.379
Celiprolol	DB04846	CCN(CC)C(=O)Nc1ccc(OCC(O)CNC(C)(C)C)c(C(C)=O)c1	C07AB	CARDIOVASCULAR SYSTEM	BETA BLOCKING AGENTS	BETA BLOCKING AGENTS	Beta blocking agents, selective	0.159261	0.762783	0.903404	0.0399354	0.0405234	0.267116	0.0128262	0.557469	0.19125	0.284947	0.0319466	0.316371	0.207583	0.118465	0.99399	0.0122203	0.0372927	0.12003	0.00220395	0.00157648	0.0385545	0.000560689	0.901432	0.207278	0.0101374	0.000927892	0.0029016	0.018611	0.00198632	0.0943326	0.464813	-4.974	-1.09355	22.4734	0.360698	-13.1049	2.53761	0.0734056	50.6075	-1.40454	4.44061	379.501
Cenobamate	DB06119	NC(=O)O[C@@H](Cn1ncnn1)c1ccccc1Cl	N03AX	NERVOUS SYSTEM	ANTIEPILEPTICS	ANTIEPILEPTICS	Other antiepileptics	0.829224	0.982336	0.985657	0.0286958	0.105047	0.156216	0.00488723	0.0226306	0.00414238	0.326436	0.0266808	0.375716	0.14668	0.936743	0.999956	0.00174881	0.00110984	0.024619	0.0082017	0.00415604	0.0299802	0.00593762	0.661163	0.0729117	0.0729919	0.00249066	0.00410258	0.00151576	0.0106917	0.648412	0.00436399	-4.7809	58.4505	35.9961	0.564811	-14.2365	2.40053	0.0789796	47.8036	-1.71548	-4.8338	267.676
Cephalexin	DB00567	CC1=C(C(=O)O)N2C(=O)[C@@H](NC(=O)[C@H](N)c3ccccc3)[C@H]2SC1	J01DB	ANTIINFECTIVES FOR SYSTEMIC USE	ANTIBACTERIALS FOR SYSTEMIC USE	OTHER BETA-LACTAM ANTIBACTERIALS	First-generation cephalosporins	0.037165	0.0733289	0.860497	0.00351356	0.0120493	0.243491	0.00293171	0.0256403	0.00722295	0.149973	0.0080996	0.241308	0.0669323	0.799632	0.552986	0.0113052	0.058279	0.0199494	0.00222528	0.0112018	0.0850833	0.00497526	0.0499122	0.00340712	0.0477075	0.00257962	0.00404142	0.000516824	0.00256274	0.517725	0.0105147	-6.0957	1.86551	7.5352	-5.22454	-14.6288	2.05626	-1.88687	54.2063	-2.08552	1.92463	347.396
Cephaloglycin	DB00689	CC(=O)OCC1=C(C(=O)O)N2C(=O)[C@@H](NC(=O)[C@H](N)c3ccccc3)[C@H]2SC1						0.0461469	0.112074	0.735938	0.0138223	0.0386456	0.159917	0.0130165	0.0298463	0.0291357	0.16513	0.0307454	0.152812	0.0742854	0.845118	0.34934	0.0132464	0.0393398	0.0140942	0.00291107	0.0145589	0.0709727	0.00693183	0.0695836	0.0170173	0.061394	0.00448291	0.007442	0.000606363	0.00594544	0.464436	0.0321332	-6.2139	34.206	30.0817	-1.07195	-13.4998	1.95193	-1.76021	54.367	-2.35196	1.84558	405.432
Ceritinib	DB09063	Cc1cc(Nc2ncc(Cl)c(=Nc3ccccc3S(=O)(=O)C(C)C)[nH]2)c(OC(C)C)cc1C1CCNCC1	L01ED	ANTINEOPLASTIC AND IMMUNOMODULATING AGENTS	ANTINEOPLASTIC AGENTS	PROTEIN KINASE INHIBITORS	Anaplastic lymphoma kinase (ALK) inhibitors	0.141465	0.414922	0.83328	0.139912	0.856	0.338897	0.711968	0.200503	0.324138	0.915568	0.922925	0.365056	0.239058	0.821351	0.99886	0.00357505	0.00709138	0.240521	0.259988	0.0316283	0.0540362	0.0735891	0.654862	0.894988	0.6956	0.0367767	0.301977	0.675436	0.161846	0.153629	0.84834	-5.47264	20.8028	36.6228	44.9591	-8.9711	3.11644	2.47246	94.4895	-3.94677	8.57345	558.148
Cerivastatin	DB00439	COCc1c(C(C)C)nc(C(C)C)c(/C=C/[C@@H](O)C[C@@H](O)CC(=O)O)c1-c1ccc(F)cc1	C10AA	CARDIOVASCULAR SYSTEM	LIPID MODIFYING AGENTS	LIPID MODIFYING AGENTS, PLAIN	HMG CoA reductase inhibitors	0.294331	0.713102	0.822831	0.159151	0.188275	0.200267	0.435415	0.0654315	0.148432	0.697651	0.489188	0.171385	0.255756	0.435801	0.989424	0.0204067	0.0293148	0.136952	0.411325	0.0508302	0.0748243	0.215861	0.793467	0.713377	0.164974	0.0153141	0.0818881	0.200246	0.0697397	0.177636	0.571946	-5.22269	5.612	20.5913	7.24808	-8.57646	3.04619	1.54421	92.9367	-4.40827	3.33003	459.558
Ceruletide	DB00403	CSCC[C@H](NC(=O)[C@H](Cc1c[nH]c2ccccc12)NC(=O)CNC(=O)[C@@H](NC(=O)[C@H](Cc1ccc(OS(=O)(=O)O)cc1)NC(=O)[C@H](CC(=O)O)NC(=O)[C@H](CCC(N)=O)NC(=O)[C@@H]1CCC(=O)N1)[C@@H](C)O)C(=O)N[C@@H](CC(=O)O)C(=O)N[C@@H](Cc1ccccc1)C(N)=O	V04CC	VARIOUS	DIAGNOSTIC AGENTS	OTHER DIAGNOSTIC AGENTS	Tests for bile duct patency	0.0820124	0.108132	0.592886	0.0132438	0.077656	0.273849	0.0340821	0.0926897	0.0210095	0.562846	0.239349	0.0895692	0.162948	0.765073	0.158519	0.0176213	0.0753741	0.0075131	0.00857269	0.0564555	0.0916482	0.0246126	0.0474185	0.0999173	0.121676	0.0189327	0.00653749	0.011657	0.0407584	0.0657624	0.266936	-7.14671	-36.4546	38.7957	93.0315	-17.2406	3.14097	-0.225453	69.8601	-2.31855	-6.96323	1352.43
Cetalkonium	DB11583	CCCCCCCCCCCCCCCC[N+](C)(C)Cc1ccccc1						0.00427686	0.660664	0.230914	0.148357	0.03025	0.0895223	0.00199024	0.525962	0.67407	0.579694	0.00667768	0.235035	0.000692959	0.00930376	0.245575	0.000580106	0.00166489	0.00176714	0.588195	0.049233	0.110994	0.00224387	0.835743	0.937688	0.690187	0.000226701	0.0657603	0.828568	0.00534281	0.985327	0.988256	-4.90728	106.024	74.785	88.433	-1.1629	2.56164	2.99064	92.7751	-4.9979	36.6758	360.65
Cetirizine	DB00341	O=C(O)COCCN1CCN(C(c2ccccc2)c2ccc(Cl)cc2)CC1	R06AE;S01GX	RESPIRATORY SYSTEM;SENSORY ORGANS	ANTIHISTAMINES FOR SYSTEMIC USE;OPHTHALMOLOGICALS	ANTIHISTAMINES FOR SYSTEMIC USE;DECONGESTANTS AND ANTIALLERGICS	Other antiallergics;Piperazine derivatives	0.0612928	0.720517	0.775819	0.0237879	0.195824	0.207137	0.0819173	0.127416	0.757731	0.375851	0.0139028	0.119365	0.422477	0.106746	0.835582	0.00377624	0.00823102	0.00458602	0.00900315	0.0145516	0.0990704	0.0269201	0.481789	0.119585	0.248519	0.0010637	0.0148625	0.00809287	0.00358306	0.829978	0.802108	-5.23832	27.3367	-0.907443	-1.1032	-7.88853	2.66052	1.50621	89.1271	-3.05698	-1.1067	388.895
Cetrimonium	DB01718;DB13159	CCCCCCCCCCCCCCCC[N+](C)(C)C	D08AJ;D11AC;R02AA	DERMATOLOGICALS;RESPIRATORY SYSTEM	ANTISEPTICS AND DISINFECTANTS;OTHER DERMATOLOGICAL PREPARATIONS;THROAT PREPARATIONS	ANTISEPTICS AND DISINFECTANTS;OTHER DERMATOLOGICAL PREPARATIONS;THROAT PREPARATIONS	Antiseptics;Medicated shampoos;Quaternary ammonium compounds	0.00132255	0.764171	0.283167	0.123783	0.0152663	0.110797	0.000577824	0.632547	0.111639	0.538976	0.00104083	0.377559	0.000168223	0.00650419	0.183628	0.000141817	0.00242336	0.000557679	0.533091	0.0610854	0.137585	0.00117356	0.842317	0.789751	0.722162	0.000143004	0.0250558	0.727199	0.00294021	0.990286	0.966338	-4.35151	96.7009	46.9801	78.9095	-0.955977	2.39866	2.15803	70.9956	-4.55279	37.5839	284.552
Cetrorelix	DB00050	CC(=O)N[C@H](Cc1ccc2ccccc2c1)C(=O)N[C@H](Cc1ccc(Cl)cc1)C(=O)N[C@H](Cc1cccnc1)C(=O)N[C@@H](CO)C(=O)N[C@@H](Cc1ccc(O)cc1)C(=O)N[C@H](CCCNC(N)=O)C(=O)N[C@@H](CC(C)C)C(=O)N[C@@H](CCCNC(=N)N)C(=O)N1CCC[C@H]1C(=O)N[C@H](C)C(N)=O	H01CC	SYSTEMIC HORMONAL PREPARATIONS, EXCL. SEX HORMONES AND INSULINS	PITUITARY AND HYPOTHALAMIC HORMONES AND ANALOGUES	HYPOTHALAMIC HORMONES	Anti-gonadotropin-releasing hormones	0.276726	0.0772291	0.400199	0.0152456	0.185183	0.0953948	0.0762898	0.287348	0.33033	0.854831	0.77155	0.0769092	0.164455	0.381344	0.902629	0.020334	0.027732	0.021118	0.00948567	0.0706626	0.111686	0.00555224	0.335595	0.489848	0.103015	0.0118543	0.0128826	0.0367557	0.036077	0.0820393	0.769771	-6.79177	16.2303	46.4401	-2.66569	-14.7061	2.91232	1.12278	78.7199	-3.28841	0.199263	1431.06
Cetyl alcohol	DB09494	CCCCCCCCCCCCCCCCO						0.001614	0.968199	0.531398	0.699249	0.119868	0.0813973	0.0303093	0.306797	0.0358452	0.251652	0.00281463	0.638008	0.000471921	0.159168	0.999991	0.000215306	0.0290401	0.00190572	0.0108467	0.0030935	0.0859672	0.00165814	0.929245	0.741939	0.0270108	6.02e-05	0.0205884	0.0210715	0.0036214	0.824458	0.666887	-4.25109	108.928	65.2413	149.307	-1.81332	1.17296	3.79607	101.88	-5.52147	59.532	242.447
Cetylpyridinium	DB11073;DB05748	CCCCCCCCCCCCCCCC[n+]1ccccc1	B05CA;D08AJ;D09AA;R02AA	BLOOD AND BLOOD FORMING ORGANS;DERMATOLOGICALS;RESPIRATORY SYSTEM	ANTISEPTICS AND DISINFECTANTS;BLOOD SUBSTITUTES AND PERFUSION SOLUTIONS;MEDICATED DRESSINGS;THROAT PREPARATIONS	ANTISEPTICS AND DISINFECTANTS;IRRIGATING SOLUTIONS;MEDICATED DRESSINGS;THROAT PREPARATIONS	Antiinfectives;Antiseptics;Medicated dressings with antiinfectives;Quaternary ammonium compounds	0.0293272	0.747128	0.384792	0.350105	0.229864	0.0863324	0.0193658	0.215616	0.640036	0.434158	0.0353798	0.332028	0.0265718	0.0482923	0.903443	0.0200407	0.0175798	0.0111542	0.838133	0.0810941	0.198553	0.0211264	0.867647	0.985709	0.94153	0.00272508	0.292877	0.903304	0.058161	0.968869	0.961652	-4.81514	139.968	73.4115	149.107	-0.549991	2.30439	3.78947	96.9602	-4.98868	59.2562	304.542
Cevimeline	DB00185	CC1O[C@@]2(CS1)CN1CCC2CC1	N07AX	NERVOUS SYSTEM	OTHER NERVOUS SYSTEM DRUGS	PARASYMPATHOMIMETICS	Other parasympathomimetics	0.377489	0.989425	0.964003	0.00142075	0.00291164	0.0765629	0.000320829	0.712183	0.00879059	0.283717	0.000789791	0.0124042	0.296151	0.0383767	0.998954	0.002203	0.0161531	0.00235056	0.00122079	0.00210468	0.0431513	0.000209614	0.907918	0.0125993	0.0104527	0.000240643	0.000580602	8.44e-05	0.000727401	0.847746	0.408092	-4.53232	33.8642	-8.23331	-6.08754	-6.82753	2.54173	-0.305409	16.3182	-1.50171	2.79001	199.319
Chenodeoxycholic acid	DB06777	C[C@H](CCC(=O)O)[C@H]1CC[C@H]2[C@@H]3[C@H](O)C[C@@H]4C[C@H](O)CC[C@]4(C)[C@H]3CC[C@]12C	A05AA	ALIMENTARY TRACT AND METABOLISM	BILE AND LIVER THERAPY	BILE THERAPY	Bile acids and derivatives	0.0141719	0.161505	0.617925	0.00750493	0.0107986	0.134943	0.0165027	0.133942	0.00805257	0.713595	0.00217298	0.00937678	0.027017	0.0812301	0.907097	0.1026	0.192342	0.00425967	0.0281029	0.117498	0.378461	0.0672578	0.729901	0.322232	0.150055	0.00161251	0.0293917	0.0735952	0.0571276	0.241807	0.349353	-5.23092	27.6953	-27.4485	18.8562	-6.99234	2.23016	1.62163	87.9344	-4.85253	-6.87248	392.58
Chloral hydrate	DB01563	OC(O)C(Cl)(Cl)Cl	N05CC	NERVOUS SYSTEM	PSYCHOLEPTICS	HYPNOTICS AND SEDATIVES	Aldehydes and derivatives	0.948391	0.98992	0.928741	0.0116324	0.0357278	0.09912	0.00237328	0.0360734	0.00846029	0.110014	0.000408847	0.85621	0.008796	0.0603368	0.995197	0.00322394	0.00217626	0.000365621	0.000959489	0.00695678	0.0390939	6.14e-05	0.695137	0.0166425	0.0150624	0.000196221	0.00119182	0.0262215	0.0022694	0.758489	0.234814	-5.4006	-3.38297	6.32747	33.2739	-9.22065	2.32796	1.75549	51.362	0.691093	11.2233	165.403
Chlorambucil	DB00291	O=C(O)CCCc1ccc(N(CCCl)CCCl)cc1	L01AA	ANTINEOPLASTIC AND IMMUNOMODULATING AGENTS	ANTINEOPLASTIC AGENTS	ALKYLATING AGENTS	Nitrogen mustard analogues	0.862905	0.693871	0.931529	0.261834	0.425887	0.345448	0.235273	0.151791	0.21483	0.362346	0.0887836	0.727137	0.381976	0.460477	0.944065	0.0533058	0.0215055	0.0657804	0.029567	0.139307	0.347953	0.423875	0.468777	0.0415098	0.672051	0.479026	0.187634	0.0739231	0.529431	0.703726	0.269515	-4.76855	63.654	27.027	16.6225	-7.5619	3.15987	1.24062	79.8288	-3.39149	-0.877252	304.217
Chloramphenicol	DB00446	O=C(N[C@H](CO)[C@H](O)c1ccc([N+](=O)[O-])cc1)C(Cl)Cl	D06AX;D10AF;G01AA;J01BA;S01AA;S02AA;S03AA	ANTIINFECTIVES FOR SYSTEMIC USE;DERMATOLOGICALS;GENITO URINARY SYSTEM AND SEX HORMONES;SENSORY ORGANS	ANTI-ACNE PREPARATIONS;ANTIBACTERIALS FOR SYSTEMIC USE;ANTIBIOTICS AND CHEMOTHERAPEUTICS FOR DERMATOLOGICAL USE;GYNECOLOGICAL ANTIINFECTIVES AND ANTISEPTICS;OPHTHALMOLOGICAL AND OTOLOGICAL PREPARATIONS;OPHTHALMOLOGICALS;OTOLOGICALS	AMPHENICOLS;ANTI-ACNE PREPARATIONS FOR TOPICAL USE;ANTIBIOTICS FOR TOPICAL USE;ANTIINFECTIVES;ANTIINFECTIVES AND ANTISEPTICS, EXCL. COMBINATIONS WITH CORTICOSTEROIDS	Amphenicols;Antibiotics;Antiinfectives;Antiinfectives for treatment of acne;Other antibiotics for topical use	0.856439	0.681162	0.862694	0.0633032	0.165366	0.146382	0.0215687	0.0535888	0.0198522	0.287139	0.0267908	0.69375	0.0683046	0.385327	0.991468	0.0546031	0.0158559	0.0147466	0.0391995	0.0178974	0.102224	0.00400854	0.517172	0.0839165	0.263823	0.00581382	0.021896	0.105217	0.0161643	0.832384	0.110049	-5.41847	51.284	6.70379	14.1721	-13.9203	2.42004	1.29642	62.3614	-2.30872	3.81989	323.132
Chloramphenicol palmitate	DB14658;DBSALT001468	CCCCCCCCCCCCCCCC(=O)OC[C@@H](NC(=O)C(Cl)Cl)[C@H](O)c1ccc([N+](=O)[O-])cc1						0.399739	0.625341	0.352084	0.107502	0.549166	0.0520588	0.33392	0.0948331	0.286407	0.768385	0.646638	0.460579	0.0295193	0.331328	0.993214	0.0262487	0.0351844	0.0235045	0.196979	0.0198194	0.129309	0.0125314	0.801007	0.988279	0.178395	0.00179132	0.075777	0.779893	0.0414813	0.728921	0.885738	-5.11905	110.22	121.658	93.0773	-6.29767	3.19256	4.74951	115.934	-6.85921	13.5765	561.547
Chloramphenicol succinate	DB07565	O=C(O)CCC(=O)OC[C@@H](NC(=O)C(Cl)Cl)[C@H](O)c1ccc([N+](=O)[O-])cc1						0.442802	0.558141	0.684014	0.0550308	0.17509	0.13406	0.047288	0.0399919	0.0861832	0.27087	0.0235115	0.318187	0.103987	0.496417	0.560675	0.0507458	0.04928	0.00861771	0.0227825	0.031759	0.164664	0.00920263	0.220641	0.136527	0.0898326	0.00554136	0.014611	0.0183858	0.0103838	0.494618	0.0879538	-6.15402	35.5018	15.8787	-25.9989	-11.6409	2.02573	-0.684175	65.7309	-2.49731	-1.13728	423.205
Chlorcyclizine	DB08936	CN1CCN(C(c2ccccc2)c2ccc(Cl)cc2)CC1	R06AE	RESPIRATORY SYSTEM	ANTIHISTAMINES FOR SYSTEMIC USE	ANTIHISTAMINES FOR SYSTEMIC USE	Piperazine derivatives	0.0473479	0.980487	0.880655	0.0806608	0.589724	0.24826	0.0324419	0.335254	0.93034	0.442142	0.0473886	0.051773	0.319884	0.0439524	0.999204	0.00067774	0.00582457	0.00276505	0.0141224	0.00572953	0.0368584	0.00203604	0.960211	0.13375	0.148868	0.000141678	0.00602107	0.0275256	0.00130811	0.946723	0.951887	-4.49151	67.7532	-8.59471	-16.0362	-6.65589	2.42076	3.18582	87.3741	-3.87626	2.99176	300.833
Chlordiazepoxide	DB00475	CNC1=Nc2ccc(Cl)cc2C(c2ccccc2)=[N+]([O-])C1	N05BA	NERVOUS SYSTEM	PSYCHOLEPTICS	ANXIOLYTICS	Benzodiazepine derivatives	0.227451	0.937571	0.96171	0.687161	0.367531	0.471843	0.144902	0.394963	0.749304	0.763392	0.414321	0.18557	0.111108	0.803021	0.999924	0.00897612	0.0173707	0.250432	0.0531317	0.00818813	0.0736541	0.0122983	0.945848	0.281925	0.355363	0.0651417	0.00661305	0.238095	0.110547	0.382387	0.516835	-4.99107	9.07965	23.8667	-1.10133	-8.98834	2.7965	2.08955	91.8716	-3.26795	4.88986	299.761
Chlorhexidine	DB00878	N=C(NCCCCCCNC(=N)NC(=N)Nc1ccc(Cl)cc1)NC(=N)Nc1ccc(Cl)cc1	A01AB;B05CA;D08AC;D09AA;R02AA;S01AX;S02AA;S03AA	ALIMENTARY TRACT AND METABOLISM;BLOOD AND BLOOD FORMING ORGANS;DERMATOLOGICALS;RESPIRATORY SYSTEM;SENSORY ORGANS	ANTISEPTICS AND DISINFECTANTS;BLOOD SUBSTITUTES AND PERFUSION SOLUTIONS;MEDICATED DRESSINGS;OPHTHALMOLOGICAL AND OTOLOGICAL PREPARATIONS;OPHTHALMOLOGICALS;OTOLOGICALS;STOMATOLOGICAL PREPARATIONS;THROAT PREPARATIONS	ANTIINFECTIVES;ANTISEPTICS AND DISINFECTANTS;IRRIGATING SOLUTIONS;MEDICATED DRESSINGS;STOMATOLOGICAL PREPARATIONS;THROAT PREPARATIONS	Antiinfectives;Antiinfectives and antiseptics for local oral treatment;Antiseptics;Biguanides and amidines;Medicated dressings with antiinfectives;Other antiinfectives	0.461057	0.536157	0.520341	0.303189	0.494907	0.0776049	0.132133	0.296576	0.786139	0.601225	0.21715	0.331243	0.212124	0.450628	0.539408	0.0270477	0.0478517	0.129653	0.0456129	0.0648155	0.140068	0.0281459	0.401667	0.76901	0.534955	0.0772258	0.133234	0.173884	0.168523	0.701466	0.815053	-6.36637	9.30652	3.85522	133.297	-8.56594	1.85398	0.737839	84.2292	-3.32783	19.1427	505.458
Chloric acid	DB14150	[O-][Cl+2]([O-])O						0.0124508	0.943522	0.634722	0.0645162	0.186252	0.0603992	0.00185209	0.0967982	0.208972	0.219012	1.06e-05	0.0831741	0.0036994	0.38077	0.75644	0.00233734	0.00624629	0.000953199	0.000118125	0.000871843	0.232482	1.01e-05	0.263206	0.0180275	0.0107155	4.83e-05	0.000992266	0.0134511	0.00156179	0.113348	0.0277454	-4.5787	25.3349	5.51868	16.7914	-7.02568	1.75864	1.76752	50.4178	-0.375508	-0.377764	84.458
Chlormerodrin	DB00534	COC(CNC(N)=O)C[Hg]Cl						0.648327	0.847487	0.670464	0.532282	0.863305	0.0530967	0.583404	0.107374	0.285378	0.416438	0.394363	0.332842	0.0776881	0.409015	0.987675	0.502096	0.00560573	0.0194898	0.0671972	0.599787	0.186774	0.823401	0.704112	0.0520817	0.967241	0.796864	0.843844	0.280556	0.804711	0.888025	0.0868535	-5.0671	44.6785	11.9462	6.54585	-9.94263	2.09995	1.11322	46.2921	-1.93679	0.854864	367.198
Chlormerodrin Hg-197	DB09406	COC(C[197Hg+])CNC(N)=O.[Cl-]						0.848659	0.895101	0.711087	0.0709663	0.564919	0.0410155	0.202274	0.10669	0.0818052	0.39068	0.0360747	0.578598	0.0749664	0.205658	0.905812	0.178868	0.0021095	0.00330542	0.00516077	0.15775	0.0242163	0.202887	0.368615	0.0112595	0.906427	0.417117	0.412601	0.00914303	0.200744	0.869847	0.049241	-4.95178	28.3976	-21.5802	1.39496	-11.8659	1.56183	0.832928	36.4712	-1.29803	-1.5105	363.575
Chlormezanone	DB01178	CN1C(=O)CCS(=O)(=O)C1c1ccc(Cl)cc1	M03BB	MUSCULO-SKELETAL SYSTEM	MUSCLE RELAXANTS	MUSCLE RELAXANTS, CENTRALLY ACTING AGENTS	Oxazol, thiazine, and triazine derivatives	0.0446447	0.962396	0.868539	0.0083571	0.465957	0.310122	0.0250707	0.0231092	0.00736292	0.652867	0.039141	0.172767	0.0377957	0.753431	0.99919	0.00949662	0.0192785	0.0078284	0.0331401	0.00462312	0.0523356	0.00577194	0.916318	0.0381281	0.14181	0.00104968	0.00740626	0.0127787	0.00428644	0.487277	0.0212681	-4.43347	24.2946	2.7325	-6.44692	-10.4758	2.43485	0.982142	62.5588	-2.68462	-1.93812	273.741
Chlorobutanol	DB11386	CC(C)(O)C(Cl)(Cl)Cl	A04AD	ALIMENTARY TRACT AND METABOLISM	ANTIEMETICS AND ANTINAUSEANTS	ANTIEMETICS AND ANTINAUSEANTS	Other antiemetics	0.642794	0.993968	0.934355	0.111602	0.673041	0.222513	0.0934789	0.15579	0.0187377	0.491807	0.0555951	0.856969	0.00256057	0.0548243	0.999969	0.000411355	0.000324238	0.00389671	0.0269536	0.0451641	0.0800358	0.000234955	0.98644	0.00531447	0.0168771	0.000240665	0.0280193	0.282508	0.0033672	0.869623	0.508947	-4.50269	42.7328	30.977	29.9115	-5.38643	2.11111	2.31807	57.8165	-1.34601	14.3134	177.458
Chloroform	DB11387	ClC(Cl)Cl	N01AB	NERVOUS SYSTEM	ANESTHETICS	ANESTHETICS, GENERAL	Halogenated hydrocarbons	0.271963	0.999886	0.993645	0.96115	0.402925	0.621272	0.0293102	0.756167	0.0212316	0.173911	0.0176953	0.758462	0.00062937	0.299266	0.999986	0.0117397	0.052644	0.00161791	6.44e-05	0.000312984	0.0482378	9.27e-06	0.995199	0.0529939	0.0015126	0.000496749	0.000284971	0.00102345	0.000118764	0.540209	0.413227	-4.35589	38.0708	24.1588	46.8026	-1.05431	2.01906	2.99878	68.1451	-1.38285	17.6101	119.378
Chloroprocaine	DB01161	CCN(CC)CCOC(=O)c1ccc(N)cc1Cl	N01BA	NERVOUS SYSTEM	ANESTHETICS	ANESTHETICS, LOCAL	Esters of aminobenzoic acid	0.685582	0.980044	0.95649	0.857612	0.188819	0.176758	0.0118832	0.518941	0.831674	0.388841	0.0388361	0.485876	0.539432	0.459817	0.998754	0.0153867	0.0149024	0.106247	0.0142167	0.0106176	0.0933775	0.00395979	0.954251	0.0192029	0.0389862	0.0599111	0.00364589	0.00357624	0.00950905	0.811199	0.744288	-4.59254	124.772	62.4112	78.8888	-10.5864	2.56171	1.27038	40.8514	-3.00168	30.9211	270.76
Chloroquine	DB00608	CCN(CC)CCCC(C)Nc1ccnc2cc(Cl)ccc12	P01BA;P01BB	ANTIPARASITIC PRODUCTS, INSECTICIDES AND REPELLENTS	ANTIPROTOZOALS	ANTIMALARIALS	Aminoquinolines;Biguanides	0.638978	0.992984	0.936957	0.814197	0.193553	0.154172	0.0189534	0.568823	0.906732	0.544697	0.143741	0.370959	0.672946	0.474856	0.999419	0.0146293	0.00929261	0.264815	0.0993098	0.0183992	0.0689593	0.00333267	0.939766	0.340189	0.182139	0.00902219	0.0532875	0.0853669	0.060067	0.782474	0.923241	-4.55291	49.0841	40.7699	363.596	-8.41259	2.91681	1.26913	85.4468	-3.12234	116.615	319.88
Chlorothiazide	DB00880	NS(=O)(=O)c1cc2c(cc1Cl)NC=NS2(=O)=O	C03AA;C03AB;C03AH;G01AE	CARDIOVASCULAR SYSTEM;GENITO URINARY SYSTEM AND SEX HORMONES	DIURETICS;GYNECOLOGICAL ANTIINFECTIVES AND ANTISEPTICS	ANTIINFECTIVES AND ANTISEPTICS, EXCL. COMBINATIONS WITH CORTICOSTEROIDS;LOW-CEILING DIURETICS, THIAZIDES	Sulfonamides;Thiazides and potassium in combination;Thiazides, combinations with psycholeptics and/or analgesics;Thiazides, plain	0.020783	0.214832	0.711593	0.00455623	0.00190132	0.0992567	0.000506373	0.0143896	0.0020614	0.165984	0.000383226	0.79559	0.00555748	0.997723	0.972502	0.00549695	0.00936931	0.00535609	0.000489347	0.000463705	0.0210492	1.07e-05	0.265868	0.0510644	0.0400437	7.68e-05	0.000783801	0.0158776	0.00221541	0.0989705	0.00639813	-5.18442	10.6157	-3.97846	63.9597	-11.1899	2.07536	0.236515	81.6349	-2.51477	4.99025	295.729
Chloroxine	DB01243	Oc1c(Cl)cc(Cl)c2cccnc12						0.337881	0.540942	0.733257	0.930736	0.180853	0.182964	0.25678	0.217417	0.0520311	0.6521	0.148681	0.0499353	0.00598758	0.877689	0.999961	0.0762265	0.0180273	0.788043	0.25862	0.236831	0.087308	0.272479	0.880246	0.118603	0.899991	0.306919	0.653262	0.896414	0.807597	0.831594	0.110428	-4.38288	131.429	84.5426	34.3036	-10.6355	2.32231	2.90356	87.7088	-3.06878	2.35113	214.051
Chloroxylenol	DB11121	Cc1cc(O)cc(C)c1Cl	D08AE	DERMATOLOGICALS	ANTISEPTICS AND DISINFECTANTS	ANTISEPTICS AND DISINFECTANTS	Phenol and derivatives	0.0247356	0.598226	0.948339	0.965607	0.592383	0.334894	0.483256	0.476596	0.0566769	0.627849	0.192388	0.432935	0.000192785	0.412295	0.999999	0.000333774	0.0153082	0.0732107	0.01281	0.0419285	0.0903349	0.00756297	0.922079	0.00355193	0.232486	0.00462254	0.0449463	0.770134	0.0488226	0.821685	0.108511	-4.50048	165.66	92.3535	33.1713	-6.62717	1.82376	3.53334	86.8117	-2.21761	0.881961	156.612
Chlorphenesin	DB00856	OCC(O)COc1ccc(Cl)cc1	D01AE	DERMATOLOGICALS	ANTIFUNGALS FOR DERMATOLOGICAL USE	ANTIFUNGALS FOR TOPICAL USE	Other antifungals for topical use	0.104114	0.769461	0.948814	0.6804	0.30578	0.174614	0.0858496	0.278089	0.0363991	0.327386	0.0075758	0.389704	0.00906104	0.19686	0.999955	0.00168243	0.00625461	0.0123684	0.0139358	0.00225068	0.0224436	0.00863558	0.894147	0.0322366	0.0283029	0.000816609	0.00978276	0.0173087	0.0037072	0.291096	0.0738385	-4.47156	69.4594	6.54766	17.4882	-10.7424	2.10121	1.51344	66.148	-1.43716	6.37411	202.637
Chlorphenesin carbamate	DB14656;DBSALT001343	NC(=O)OCC(O)COc1ccc(Cl)cc1						0.19822	0.967987	0.978517	0.82285	0.32749	0.385424	0.0737705	0.384865	0.0793402	0.419241	0.0124756	0.327883	0.0518205	0.354072	0.999945	0.00986869	0.0304065	0.0368396	0.00751426	0.00325803	0.0403291	0.0171967	0.90454	0.0471699	0.0136178	0.00556949	0.00632578	0.00947408	0.0055457	0.101116	0.134592	-4.54987	54.8535	5.57066	10.6615	-14.3837	2.2225	1.64152	65.4658	-1.92139	6.22736	245.662
Chlorpheniramine	DB01114;DB09440	CN(C)CCC(c1ccc(Cl)cc1)c1ccccn1	R06AB	RESPIRATORY SYSTEM	ANTIHISTAMINES FOR SYSTEMIC USE	ANTIHISTAMINES FOR SYSTEMIC USE	Substituted alkylamines	0.0347025	0.950834	0.9167	0.123112	0.251376	0.26945	0.0237655	0.469768	0.632577	0.724513	0.081555	0.0529418	0.329165	0.0473746	0.999539	0.00214787	0.0213874	0.00598183	0.0496322	0.0215826	0.0860225	0.000970325	0.966138	0.0939671	0.161162	0.000517709	0.0108024	0.0354023	0.00156515	0.814345	0.766306	-4.37942	60.2419	9.47587	41.3209	-6.61883	2.94659	1.59814	59.644	-3.15119	13.5963	274.795
Chlorpromazine	DB00477	CN(C)CCCN1c2ccccc2Sc2ccc(Cl)cc21	N05AA	NERVOUS SYSTEM	PSYCHOLEPTICS	ANTIPSYCHOTICS	Phenothiazines with aliphatic side-chain	0.221879	0.998861	0.880805	0.742063	0.29862	0.339308	0.0178398	0.785209	0.948525	0.761561	0.0633418	0.159908	0.426887	0.494615	0.999641	0.00646238	0.0131422	0.116454	0.0720932	0.00865707	0.031352	0.00446136	0.972305	0.724593	0.190679	0.00125562	0.0290171	0.172159	0.0624046	0.817224	0.968892	-4.22849	104.258	26.1793	47.0546	-5.37735	2.72476	3.13477	99.349	-5.46429	14.0291	318.873
Chlorpropamide	DB00672	CCCNC(=O)NS(=O)(=O)c1ccc(Cl)cc1	A10BB	ALIMENTARY TRACT AND METABOLISM	DRUGS USED IN DIABETES	BLOOD GLUCOSE LOWERING DRUGS, EXCL. INSULINS	Sulfonylureas	0.00193189	0.576917	0.885729	0.0183663	0.10993	0.661754	0.0299183	0.0357541	0.00262056	0.209756	0.00249902	0.509205	0.00651712	0.958911	0.999053	0.007992	0.0195602	0.00110556	0.000283829	0.000681961	0.0294204	0.00042375	0.687957	0.0194317	0.0127344	0.000137862	0.0029434	0.0133324	0.000694274	0.195191	0.00686053	-4.58444	-15.488	-5.43274	34.5714	-11.4091	1.97809	0.364159	89.5492	-3.02625	-0.385664	276.745
Chlorprothixene	DB01239	CN(C)CC/C=C1/c2ccccc2Sc2ccc(Cl)cc21	N05AF	NERVOUS SYSTEM	PSYCHOLEPTICS	ANTIPSYCHOTICS	Thioxanthene derivatives	0.496187	0.996603	0.880794	0.876216	0.258351	0.320753	0.0210593	0.749521	0.864316	0.787599	0.0802681	0.243922	0.493174	0.574497	0.999447	0.0124889	0.0181012	0.10102	0.0919519	0.01783	0.0502994	0.00965065	0.96604	0.760057	0.204577	0.0024741	0.0509532	0.137686	0.0564486	0.871979	0.932927	-4.54529	67.9614	10.1723	66.2745	-5.23461	2.95521	3.20458	97.6632	-5.77267	17.6875	315.869
Chlorquinaldol	DB13306	Cc1ccc2c(Cl)cc(Cl)c(O)c2n1	D08AH;G01AC;P01AA;R02AA	ANTIPARASITIC PRODUCTS, INSECTICIDES AND REPELLENTS;DERMATOLOGICALS;GENITO URINARY SYSTEM AND SEX HORMONES;RESPIRATORY SYSTEM	ANTIPROTOZOALS;ANTISEPTICS AND DISINFECTANTS;GYNECOLOGICAL ANTIINFECTIVES AND ANTISEPTICS;THROAT PREPARATIONS	AGENTS AGAINST AMOEBIASIS AND OTHER PROTOZOAL DISEASES;ANTIINFECTIVES AND ANTISEPTICS, EXCL. COMBINATIONS WITH CORTICOSTEROIDS;ANTISEPTICS AND DISINFECTANTS;THROAT PREPARATIONS	Antiseptics;Hydroxyquinoline derivatives;Quinoline derivatives	0.32535	0.542833	0.818688	0.985464	0.302447	0.249152	0.333778	0.300403	0.0734864	0.737948	0.185177	0.067085	0.0040371	0.891952	0.999987	0.0878267	0.026998	0.795463	0.231071	0.293398	0.142541	0.325573	0.948477	0.184816	0.890897	0.340878	0.611512	0.907463	0.808543	0.809985	0.152989	-4.59856	119.008	91.2068	35.6187	-10.3195	2.51054	3.17974	91.5907	-3.37986	11.7491	228.078
Chlortetracycline	DB09093	CN(C)[C@@H]1C(O)=C(C(N)=O)C(=O)[C@@]2(O)C(O)=C3C(=O)c4c(O)ccc(Cl)c4[C@@](C)(O)[C@H]3C[C@@H]12	A01AB;D06AA;J01AA;S01AA	ALIMENTARY TRACT AND METABOLISM;ANTIINFECTIVES FOR SYSTEMIC USE;DERMATOLOGICALS;SENSORY ORGANS	ANTIBACTERIALS FOR SYSTEMIC USE;ANTIBIOTICS AND CHEMOTHERAPEUTICS FOR DERMATOLOGICAL USE;OPHTHALMOLOGICALS;STOMATOLOGICAL PREPARATIONS	ANTIBIOTICS FOR TOPICAL USE;ANTIINFECTIVES;STOMATOLOGICAL PREPARATIONS;TETRACYCLINES	Antibiotics;Antiinfectives and antiseptics for local oral treatment;Tetracycline and derivatives;Tetracyclines	0.238982	0.18131	0.873485	0.0254787	0.0179656	0.132347	0.0166795	0.0382427	0.0269789	0.729328	0.0296038	0.0970298	0.165399	0.761486	0.962714	0.0744602	0.0525324	0.0281171	0.0312774	0.016051	0.04883	0.00430636	0.41624	0.143503	0.0294772	0.0141748	0.0117066	0.071295	0.0303871	0.16921	0.19362	-6.14827	37.0431	21.346	25.552	-13.1037	2.61002	0.70008	66.5047	-2.68169	6.6189	478.885
Chlorthalidone	DB00310	NS(=O)(=O)c1cc(C2(O)NC(=O)c3ccccc32)ccc1Cl	C03BA;C03BB;C03EA;G01AE	CARDIOVASCULAR SYSTEM;GENITO URINARY SYSTEM AND SEX HORMONES	DIURETICS;GYNECOLOGICAL ANTIINFECTIVES AND ANTISEPTICS	ANTIINFECTIVES AND ANTISEPTICS, EXCL. COMBINATIONS WITH CORTICOSTEROIDS;DIURETICS AND POTASSIUM-SPARING AGENTS IN COMBINATION;LOW-CEILING DIURETICS, EXCL. THIAZIDES	Low-ceiling diuretics and potassium-sparing agents;Sulfonamides;Sulfonamides and potassium in combination;Sulfonamides, plain	0.0243904	0.375677	0.91468	0.00918737	0.027241	0.352505	0.0124761	0.0353196	0.00879583	0.263955	0.0122837	0.565312	0.0431094	0.949712	0.986384	0.0476459	0.103837	0.0071292	0.0029076	0.00259149	0.0433809	0.00042195	0.290167	0.100937	0.0190071	0.000812577	0.00140362	0.0251276	0.00194517	0.100666	0.0284528	-5.56291	7.26287	-9.0985	74.7164	-12.3913	2.16155	0.799129	70.8322	-2.74038	2.86613	338.772
Chlorzoxazone	DB00356	O=c1[nH]c2cc(Cl)ccc2o1	M03BB	MUSCULO-SKELETAL SYSTEM	MUSCLE RELAXANTS	MUSCLE RELAXANTS, CENTRALLY ACTING AGENTS	Oxazol, thiazine, and triazine derivatives	0.00573063	0.903546	0.923096	0.553655	0.0876399	0.329493	0.0273782	0.115077	0.0168107	0.371207	0.00987955	0.055902	0.0449444	0.973788	0.999945	0.0162706	0.0464901	0.191844	0.00260717	0.00280922	0.0258016	0.00813197	0.74587	0.0228714	0.0970641	0.0166537	0.0146975	0.0244704	0.016744	0.318278	0.0138353	-4.19228	9.47263	31.2818	55.5393	-11.7663	2.28817	2.29954	88.8723	-2.74138	28.4787	169.567
Cholecalciferol	DB00169	C=C1CC[C@H](O)C/C1=C/C=C1\CCC[C@]2(C)[C@@H]([C@H](C)CCCC(C)C)CC[C@@H]12	A11CC;M05BB;M05BX	ALIMENTARY TRACT AND METABOLISM;MUSCULO-SKELETAL SYSTEM	DRUGS FOR TREATMENT OF BONE DISEASES;VITAMINS	DRUGS AFFECTING BONE STRUCTURE AND MINERALIZATION;VITAMIN A AND D, INCL. COMBINATIONS OF THE TWO	Bisphosphonates, combinations;Other drugs affecting bone structure and mineralization;Vitamin D and analogues	0.214261	0.83892	0.679715	0.0118447	0.0962423	0.137506	0.0554605	0.15912	0.0936089	0.760869	0.12955	0.262511	0.0646969	0.168703	0.999312	0.0158237	0.0286414	0.0213653	0.0608699	0.052769	0.153462	0.0282739	0.937825	0.921552	0.775395	0.00881507	0.603969	0.469613	0.049968	0.702938	0.601338	-5.02189	70.7478	65.3743	16.9586	-2.62314	3.59456	4.65212	105.762	-6.19104	10.794	384.648
Cholesterol	DB04540	CC(C)CCC[C@@H](C)[C@H]1CC[C@H]2[C@@H]3CC=C4C[C@@H](O)CC[C@]4(C)[C@H]3CC[C@]12C						0.0835348	0.734758	0.74762	0.0213948	0.0863785	0.178809	0.0428597	0.258647	0.0427227	0.642683	0.0379754	0.0639228	0.0197344	0.0653109	0.999167	0.0283676	0.092272	0.0147982	0.0712589	0.126287	0.314695	0.0112586	0.968011	0.911276	0.40648	0.00107074	0.187253	0.372633	0.0185824	0.634499	0.790432	-4.98835	77.8819	49.2048	22.3929	-1.50654	2.53222	4.71348	103.654	-6.54943	7.79799	386.664
Cholic Acid	DB02659	C[C@H](CCC(=O)O)[C@H]1CC[C@H]2[C@@H]3[C@H](O)C[C@@H]4C[C@H](O)CC[C@]4(C)[C@H]3C[C@H](O)[C@]12C	A05AA	ALIMENTARY TRACT AND METABOLISM	BILE AND LIVER THERAPY	BILE THERAPY	Bile acids and derivatives	0.0172754	0.11541	0.579922	0.00429407	0.00647884	0.0673086	0.010711	0.0993347	0.00607904	0.682469	0.00215408	0.00592773	0.0327615	0.066818	0.845489	0.182349	0.288729	0.00296601	0.0212079	0.0735115	0.391425	0.0313084	0.577553	0.132521	0.102777	0.00237452	0.0111375	0.0419008	0.0507032	0.170849	0.275786	-5.36914	25.5951	-39.5468	28.8848	-8.72048	2.40592	0.773912	77.8631	-4.22355	-8.67403	408.579
Choline	DB00122	C[N+](C)(C)CCO						0.00168283	0.375289	0.214414	1.8e-06	2.44e-06	0.107259	3.33e-08	0.36166	9.37e-07	0.151701	2.52e-09	0.0464922	3.34e-05	1.75e-05	3.07e-05	4.09e-05	0.00553002	2.84e-07	1.9e-05	0.000519306	0.0893789	4.53e-08	0.261796	9.97e-05	0.0110703	2.07e-07	5.97e-07	1.28e-05	5.93e-07	0.978744	0.266351	-4.89643	-15.4372	-61.1176	-58.5057	-10.3533	1.39899	-3.38853	-81.5292	1.16928	5.98507	104.173
Choline C 11	DB09277	C[N+](C)([11CH3])CCO.[Cl-]						0.00522374	0.263273	0.286064	2.68e-06	6.35e-06	0.0910637	1.06e-07	0.409536	7.98e-06	0.146919	3.72e-09	0.0915998	7.2e-05	2.79e-05	3.63e-05	5.91e-05	0.0051943	5.34e-07	1.87e-05	0.000365497	0.0941211	9.78e-08	0.235794	0.000156261	0.0120256	7.36e-07	8.6e-07	1.25e-05	8.21e-07	0.954324	0.247229	-5.3107	-17.0194	-63.0153	-36.4076	-10.6311	1.72391	-2.90864	-61.2929	1.06925	13.9583	138.626
Choline C-11	DB09563	C[N+](C)([11CH3])CCO						0.00168375	0.375231	0.214336	1.8e-06	2.44e-06	0.107173	3.33e-08	0.361658	9.38e-07	0.151611	2.51e-09	0.0464588	3.34e-05	1.75e-05	3.07e-05	4.08e-05	0.00552473	2.83e-07	1.9e-05	0.000520076	0.0894318	4.52e-08	0.261774	9.97e-05	0.0110693	2.06e-07	5.97e-07	1.28e-05	5.92e-07	0.978741	0.266402	-4.89655	-15.4556	-61.1244	-58.5127	-10.3525	1.39917	-3.38874	-81.5398	1.17007	5.98179	103.173
Choline magnesium trisalicylate	DB01401	C[N+](C)(C)CCO.O=C([O-])c1ccccc1O.O=C([O-])c1ccccc1O.O=C([O-])c1ccccc1O.[Mg+2]						0.0433211	0.0195141	0.204253	0.00990071	0.00317952	0.129972	0.00181394	0.0740638	0.0635683	0.27462	0.000483933	0.0686387	0.00930676	0.174615	0.00683997	0.00476781	0.0275815	0.00474622	0.00222843	0.0113583	0.109242	0.00101466	0.0535027	0.105981	0.00371226	0.000424073	0.00295991	0.00440184	0.000618468	0.20893	0.325073	-6.41344	-1.36674	-18.3882	-34.8416	-14.507	1.28049	-1.44562	56.3043	-0.950259	-3.37938	539.82
Choline salicylate	DB14006;DBSALT001576	C[N+](C)(C)CCO.O=C([O-])c1ccccc1O	N02BA	NERVOUS SYSTEM	ANALGESICS	OTHER ANALGESICS AND ANTIPYRETICS	Salicylic acid and derivatives	0.00939323	0.0929009	0.207432	5.69e-05	5.48e-05	0.111767	9.36e-06	0.190776	0.000761083	0.146033	4.57e-07	0.0310438	0.00038324	0.00352005	0.00656118	0.000579774	0.0176501	0.000165128	5.72e-05	0.00210596	0.0996787	1.4e-05	0.0873409	0.00261004	0.0015281	1.31e-05	5.31e-05	9.27e-05	1.79e-05	0.57833	0.0229167	-5.85327	-1.32043	-41.6675	-37.0098	-15.104	1.59877	-2.92846	-7.82687	-0.390578	1.08385	241.287
Chromic chloride	DB09129	[Cl-].[Cl-].[Cl-].[Cr+3]						0.459022	0.976978	0.96207	8.47e-05	0.00104195	0.0507975	0.000134201	0.0605945	0.000862908	0.135519	3e-06	0.563838	0.0719349	0.0236899	0.993166	0.000188766	0.000487183	3.42e-05	4.25e-05	1.86e-05	0.000591719	3.53e-06	0.342914	0.00299945	0.00290609	7.94e-06	8.66e-05	2.15e-05	4.81e-06	0.664264	0.128823	-4.70435	40.5231	12.8514	33.6402	-3.9218	2.69941	2.13407	67.747	-0.964075	9.6411	158.355
Chromic nitrate	DB14527;DBSALT002353	O=[N+]([O-])[O-].O=[N+]([O-])[O-].O=[N+]([O-])[O-].[Cr+3]						0.330094	0.988854	0.703083	0.00876552	0.489972	0.112341	0.0133599	0.0404355	0.00814746	0.450671	0.000126339	0.191884	0.0110614	0.799639	0.940261	0.00154696	0.000540356	0.000240858	0.000365418	0.00436958	0.0158796	2.58e-05	0.45056	0.0498952	0.249857	0.000345621	0.00337547	0.0108574	0.000827302	0.837899	0.00742245	-4.60725	12.1491	7.02624	4.71451	-7.68618	2.45174	-0.41522	53.3614	1.19653	5.83942	238.008
Chromium	DB11136	[Cr]						0.74927	0.990647	0.954351	0.0272528	0.0316019	0.0692399	0.0164854	0.101662	0.0035637	0.155892	0.00209989	0.61894	0.184256	0.308836	0.99883	0.00371199	0.0034576	0.00366663	0.00307951	0.000358163	0.0020291	0.000554242	0.818004	0.0245928	0.0238232	0.00106091	0.00689589	0.0011246	0.000944188	0.809397	0.11991	-4.06233	32.7451	-7.67294	15.7089	-3.31606	2.53303	1.8539	67.2188	-5.34615	-8.4376	51.996
Chromium Cr-51	DB11140	[51Cr]						0.748104	0.990682	0.95435	0.0266108	0.0311134	0.0693005	0.0161604	0.101162	0.0034809	0.155956	0.00203734	0.617813	0.181699	0.307824	0.998819	0.00366525	0.00344128	0.00357701	0.00302533	0.000352799	0.00202531	0.000542992	0.8179	0.0243763	0.0234191	0.00103562	0.0067576	0.00109668	0.000924109	0.808685	0.118944	-4.06307	32.6903	-7.67135	15.6881	-3.31676	2.53275	1.85146	67.1611	-5.33636	-8.44266	50.9448
Chromium gluconate	DB14528;DBSALT002356	O=C([O-])[C@H](O)[C@@H](O)[C@H](O)[C@H](O)CO.O=C([O-])[C@H](O)[C@@H](O)[C@H](O)[C@H](O)CO.O=C([O-])[C@H](O)[C@@H](O)[C@H](O)[C@H](O)CO.[Cr+3]						0.0474428	0.148066	0.0644431	0.00210082	0.0348991	0.0209165	0.00463549	0.0173535	0.0196288	0.158683	0.000359403	0.00965255	0.0267805	0.0729535	0.00214293	0.0357103	0.0485945	0.0010425	0.000828425	0.115406	0.192098	0.000997764	0.0105281	0.0055438	0.104738	0.00214963	0.00107744	0.000577812	0.00457284	0.117777	0.07944	-7.3809	10.0008	8.72175	-16.5946	-21.5378	0.690014	-1.861	53.9912	-0.922138	-2.02829	637.437
Chromium nicotinate	DB14529;DBSALT001747	O=C([O-])c1cccnc1.O=C([O-])c1cccnc1.O=C([O-])c1cccnc1.[Cr+3]						0.0480316	0.438871	0.897453	0.0020213	0.051743	0.306265	0.110283	0.00945672	0.00283867	0.0775991	0.00770878	0.0974727	0.08806	0.964787	0.640515	0.00432546	0.00531925	0.00680235	0.000852819	0.00253433	0.0251116	0.000899033	0.0375661	0.011967	0.0130439	0.00131834	0.00530495	0.000493011	0.00135656	0.251623	0.0125752	-5.16081	40.9136	-16.6247	11.9876	-13.4052	1.30717	-1.33689	60.501	-1.56014	1.89255	418.305
Chromium picolinate	DB11255	O=C([O-])c1ccccn1.O=C([O-])c1ccccn1.O=C([O-])c1ccccn1.[Cr+3]						0.257272	0.563798	0.877593	0.00126559	0.030778	0.217882	0.0211766	0.00600621	0.00213195	0.133426	0.000435842	0.326812	0.0773129	0.954405	0.491825	0.00450734	0.00746585	0.00581715	0.000709404	0.00429918	0.0463938	0.00169144	0.0795645	0.0241266	0.0386078	0.00323968	0.00719722	0.000835389	0.00191572	0.321473	0.00989945	-5.04477	53.0862	-1.63591	-3.64225	-12.5683	1.39762	-0.960591	69.6069	-1.56345	0.627414	418.305
Chromous sulfate	DB14530;DBSALT002355	O=S(=O)([O-])[O-].[Cr+2]						0.0154201	0.731016	0.2811	0.00196256	0.00252786	0.00376228	4.85e-06	0.00387028	0.0913289	0.134501	2.78e-08	0.305382	0.00011723	0.994893	0.560156	0.000168386	6.71e-05	9.92e-05	6e-07	8.14e-05	0.0714697	4.38e-09	0.215066	0.0284038	0.00538338	4.25e-07	0.000187688	0.00129889	4.74e-05	0.103385	0.000121361	-4.61755	-88.9851	-21.4959	170.862	-7.69344	2.56968	-0.074196	68.614	0.0843667	3.60492	148.059
Cianidanol	DB14086	Oc1cc(O)c2c(c1)O[C@H](c1ccc(O)c(O)c1)[C@@H](O)C2						0.336534	0.136775	0.398637	0.244936	0.196697	0.145154	0.112911	0.0926192	0.0745984	0.441421	0.0919668	0.0468246	0.0642991	0.264709	0.991814	0.0307078	0.061159	0.2953	0.058619	0.122331	0.24832	0.00898705	0.150954	0.11633	0.106365	0.01347	0.0559461	0.19954	0.0671492	0.597552	0.253872	-6.20627	53.0675	-17.0383	17.2385	-13.1131	2.47179	0.950814	60.6975	-1.78232	0.0654333	290.271
Ciclesonide	DB01410	CC(C)C(=O)OCC(=O)[C@@]12O[C@H](C3CCCCC3)O[C@@H]1C[C@H]1[C@@H]3CCC4=CC(=O)C=C[C@]4(C)[C@H]3[C@@H](O)C[C@@]12C	R01AD;R03BA	RESPIRATORY SYSTEM	DRUGS FOR OBSTRUCTIVE AIRWAY DISEASES;NASAL PREPARATIONS	DECONGESTANTS AND OTHER NASAL PREPARATIONS FOR TOPICAL USE;OTHER DRUGS FOR OBSTRUCTIVE AIRWAY DISEASES, INHALANTS	Corticosteroids;Glucocorticoids	0.174929	0.911888	0.70018	0.00198145	0.102825	0.0134422	0.0854737	0.026796	0.0262479	0.809556	0.631454	0.0251105	0.0982782	0.414441	0.999728	0.363048	0.775374	0.0149956	0.265235	0.0270964	0.197574	0.0177759	0.932386	0.893798	0.509828	0.029614	0.0283389	0.613612	0.0642479	0.196466	0.31207	-5.10342	135.693	105.715	-6.759	-6.48384	3.46127	3.71655	100.488	-6.06174	1.24778	540.697
Ciclopirox	DB01188	Cc1cc(C2CCCCC2)n(O)c(=O)c1	D01AE;G01AX	DERMATOLOGICALS;GENITO URINARY SYSTEM AND SEX HORMONES	ANTIFUNGALS FOR DERMATOLOGICAL USE;GYNECOLOGICAL ANTIINFECTIVES AND ANTISEPTICS	ANTIFUNGALS FOR TOPICAL USE;ANTIINFECTIVES AND ANTISEPTICS, EXCL. COMBINATIONS WITH CORTICOSTEROIDS	Other antifungals for topical use;Other antiinfectives and antiseptics	0.110162	0.961247	0.960194	0.369906	0.366031	0.561686	0.100973	0.271993	0.0119242	0.407726	0.0429126	0.208087	0.0249996	0.393754	0.999995	0.00053139	0.0189938	0.0136004	0.0678456	0.0084873	0.0693749	0.00641594	0.983693	0.0334551	0.0880899	0.00379486	0.0264539	0.313583	0.00624196	0.640291	0.100497	-3.99834	97.5731	60.5456	-6.90082	-7.21591	1.91598	2.48522	67.8995	-2.25351	1.56364	207.273
Cidofovir	DB00369	Nc1ccn(C[C@@H](CO)OCP(=O)(O)O)c(=O)n1	J05AB	ANTIINFECTIVES FOR SYSTEMIC USE	ANTIVIRALS FOR SYSTEMIC USE	DIRECT ACTING ANTIVIRALS	Nucleosides and nucleotides excl. reverse transcriptase inhibitors	0.13819	0.681562	0.415234	0.000869786	0.00398936	0.0649246	0.0017575	0.0258212	0.00683318	0.0315791	0.0004241	0.136579	0.175282	0.488877	0.284327	0.0125309	0.0169711	0.00571211	0.00223687	0.0116476	0.132309	0.000169897	0.00716597	0.00424514	0.0206303	0.00120116	0.00593596	0.0059207	0.0346564	0.103195	0.0530487	-5.96652	11.22	-14.2548	17.1348	-18.5329	1.44318	-0.778485	26.5545	-0.769098	1.68348	279.189
Cilastatin	DB01597	CC1(C)C[C@@H]1C(=O)N/C(=C\CCCCSC[C@H](N)C(=O)O)C(=O)O	J01DH	ANTIINFECTIVES FOR SYSTEMIC USE	ANTIBACTERIALS FOR SYSTEMIC USE	OTHER BETA-LACTAM ANTIBACTERIALS	Carbapenems	0.574204	0.731226	0.865029	0.0263139	0.247439	0.151886	0.149617	0.07471	0.0427726	0.375111	0.378789	0.321285	0.376243	0.330318	0.964887	0.014516	0.0200311	0.0414875	0.0534782	0.0728454	0.0607255	0.104832	0.286878	0.012263	0.356893	0.0435583	0.0935208	0.0148689	0.0392657	0.690799	0.0438315	-5.96576	34.3182	11.8789	-27.9062	-11.3537	2.34374	-0.599658	71.2777	-2.55422	3.29767	358.46
Cilazapril	DB01340	CCOC(=O)[C@H](CCc1ccccc1)N[C@H]1CCCN2CCC[C@@H](C(=O)O)N2C1=O	C09AA;C09BA	CARDIOVASCULAR SYSTEM	AGENTS ACTING ON THE RENIN-ANGIOTENSIN SYSTEM	ACE INHIBITORS, COMBINATIONS;ACE INHIBITORS, PLAIN	ACE inhibitors and diuretics;ACE inhibitors, plain	0.335328	0.350201	0.893766	0.00785453	0.0999349	0.140484	0.0621715	0.0318277	0.0476318	0.482979	0.258417	0.23798	0.44994	0.733751	0.850566	0.00939607	0.0688008	0.0542971	0.0209886	0.0108066	0.102502	0.0374149	0.555632	0.126791	0.105405	0.00752675	0.016942	0.00442113	0.021594	0.393762	0.186711	-5.70033	13.98	13.0654	22.8101	-11.5162	2.36888	-1.2317	73.5897	-1.91721	2.29735	417.506
Cilostazol	DB01166	O=C1CCc2cc(OCCCCc3nnnn3C3CCCCC3)ccc2N1	B01AC	BLOOD AND BLOOD FORMING ORGANS	ANTITHROMBOTIC AGENTS	ANTITHROMBOTIC AGENTS	Platelet aggregation inhibitors excl. heparin	0.642814	0.958527	0.89115	0.165582	0.830184	0.169042	0.390416	0.169846	0.267373	0.839866	0.854089	0.146912	0.261355	0.649255	0.999946	0.00768461	0.0333299	0.0596538	0.0726962	0.0242458	0.173418	0.0541613	0.91479	0.78295	0.67617	0.057126	0.0666793	0.184394	0.121993	0.377849	0.313431	-5.19244	78.4127	79.0359	-4.45136	-8.16765	2.93976	2.60558	94.0664	-3.21869	0.288149	369.469
Cimetidine	DB00501	CN/C(=N/C#N)NCCSCc1nc[nH]c1C	A02BA	ALIMENTARY TRACT AND METABOLISM	DRUGS FOR ACID RELATED DISORDERS	DRUGS FOR PEPTIC ULCER AND GASTRO-OESOPHAGEAL REFLUX DISEASE (GORD)	H2-receptor antagonists	0.0847733	0.163026	0.84812	0.248632	0.238564	0.0373277	0.0392923	0.364161	0.282767	0.377562	0.105724	0.0355741	0.0189743	0.221055	0.995983	0.000879363	0.00132206	0.103969	0.00201035	0.00860784	0.0232403	0.000950713	0.514507	0.00700426	0.00912846	0.00318313	0.0127674	0.00262818	0.0130109	0.758433	0.158789	-5.50794	6.90593	-5.16586	-26.7959	-12.7251	1.99037	-0.00494691	43.6172	-1.50417	-0.217872	252.347
Cinacalcet	DB01012	C[C@@H](NCCCc1cccc(C(F)(F)F)c1)c1cccc2ccccc12	H05BX	SYSTEMIC HORMONAL PREPARATIONS, EXCL. SEX HORMONES AND INSULINS	CALCIUM HOMEOSTASIS	ANTI-PARATHYROID AGENTS	Other anti-parathyroid agents	0.302495	0.978301	0.858735	0.947065	0.645242	0.215299	0.0554945	0.69262	0.940112	0.657688	0.656641	0.708231	0.407449	0.260742	0.999905	0.0123837	0.00793868	0.108708	0.193735	0.0271751	0.110134	0.0127204	0.864938	0.960319	0.258092	0.00205023	0.0376168	0.640341	0.055029	0.577694	0.994425	-5.0384	51.1587	19.0786	54.0945	-4.17809	3.24083	3.85558	107.516	-5.37775	8.51806	357.419
Cinchocaine	DB00527	CCCCOc1cc(C(=O)NCCN(CC)CC)c2ccccc2n1	C05AD;D04AB;N01BB;S01HA;S02DA	CARDIOVASCULAR SYSTEM;DERMATOLOGICALS;NERVOUS SYSTEM;SENSORY ORGANS	ANESTHETICS;ANTIPRURITICS, INCL. ANTIHISTAMINES, ANESTHETICS, ETC.;OPHTHALMOLOGICALS;OTOLOGICALS;VASOPROTECTIVES	AGENTS FOR TREATMENT OF HEMORRHOIDS AND ANAL FISSURES FOR TOPICAL USE;ANESTHETICS, LOCAL;ANTIPRURITICS, INCL. ANTIHISTAMINES, ANESTHETICS, ETC.;LOCAL ANESTHETICS;OTHER OTOLOGICALS	Amides;Analgesics and anesthetics;Anesthetics for topical use;Local anesthetics	0.654388	0.981209	0.878852	0.831532	0.108669	0.312175	0.0445218	0.760291	0.697407	0.766491	0.181306	0.302878	0.7322	0.482616	0.998259	0.0118155	0.0183609	0.207252	0.0466417	0.00975697	0.0512339	0.00618703	0.977623	0.450018	0.0973738	0.0177227	0.0160069	0.032134	0.0201048	0.572658	0.947005	-4.54494	104.323	92.2463	82.428	-9.38287	2.79629	1.74912	66.576	-2.7652	12.148	343.471
Cinnamaldehyde	DB14184	O=C/C=C/c1ccccc1						0.478935	0.940438	0.872592	0.419937	0.210648	0.22803	0.0490935	0.096947	0.00247298	0.219169	0.00228743	0.543862	0.0227771	0.707434	0.998308	0.115233	0.0905337	0.00474231	0.0118996	0.0173736	0.172582	0.0258567	0.903855	0.0197554	0.287887	0.054022	0.0646695	0.0339539	0.0474361	0.95021	0.0415275	-4.18487	67.5042	60.6384	-2.91185	-5.2417	1.71579	2.21514	66.8556	-1.79632	-3.64363	132.162
Cinnamyl alcohol	DB14186	OC/C=C/c1ccccc1						0.190848	0.922366	0.854561	0.550401	0.214329	0.180703	0.0549783	0.10922	0.00973772	0.132892	0.00326793	0.345037	0.0181427	0.294036	0.999365	0.0214923	0.0545734	0.0443114	0.01273	0.00873593	0.152188	0.0119812	0.895028	0.0261966	0.217366	0.0260696	0.0338014	0.0408796	0.00976058	0.856871	0.0562986	-4.39569	55.9591	14.4503	17.2165	-7.84856	1.80769	1.76168	61.9764	-1.12987	4.92721	134.178
Cinnarizine	DB00568	C(=C/c1ccccc1)\CN1CCN(C(c2ccccc2)c2ccccc2)CC1	N07CA	NERVOUS SYSTEM	OTHER NERVOUS SYSTEM DRUGS	ANTIVERTIGO PREPARATIONS	Antivertigo preparations	0.117501	0.973278	0.685941	0.217084	0.591046	0.293499	0.343279	0.458367	0.950779	0.369529	0.168951	0.130469	0.324601	0.172052	0.993905	0.00358771	0.00523902	0.0397592	0.0551583	0.00745836	0.0444086	0.00647795	0.916684	0.815999	0.429522	0.000870391	0.0437932	0.129674	0.0058199	0.913466	0.992185	-4.94317	72.666	20.8836	-29.8938	-6.60871	2.73937	3.63958	99.6359	-4.39084	2.39803	368.524
Cinoxacin	DB00827	CCn1nc(C(=O)O)c(=O)c2cc3c(cc21)OCO3	J01MB	ANTIINFECTIVES FOR SYSTEMIC USE	ANTIBACTERIALS FOR SYSTEMIC USE	QUINOLONE ANTIBACTERIALS	Other quinolones	0.505127	0.626311	0.93422	0.141253	0.0202596	0.121783	0.0339745	0.0254177	0.0276177	0.0899535	0.0293663	0.101002	0.0782449	0.988283	0.998708	0.00715391	0.0286392	0.18095	0.00532159	0.00792531	0.036088	0.0106477	0.235603	0.0222154	0.0847029	0.0231448	0.0059064	0.0105645	0.032894	0.453553	0.00865109	-4.58075	12.5198	7.23803	-3.74912	-11.6305	2.24676	-1.2588	82.2659	-3.04653	3.88173	262.221
Cinoxate	DB15467	CCOCCOC(=O)/C=C/c1ccc(OC)cc1						0.330564	0.94224	0.773059	0.921128	0.661299	0.169536	0.247292	0.324905	0.0257396	0.570948	0.0652954	0.119804	0.0564244	0.734152	0.999487	0.0404688	0.0573009	0.122582	0.0406199	0.0800383	0.294891	0.0577075	0.988753	0.0785347	0.456277	0.46019	0.08269	0.0168245	0.0481136	0.694839	0.350592	-4.16626	133.309	82.1379	-26.1519	-7.77207	2.11377	2.29665	81.5736	-2.71643	1.2166	250.294
Ciprofibrate	DB09064	CC(C)(Oc1ccc(C2CC2(Cl)Cl)cc1)C(=O)O	C10AB	CARDIOVASCULAR SYSTEM	LIPID MODIFYING AGENTS	LIPID MODIFYING AGENTS, PLAIN	Fibrates	0.0675308	0.630982	0.96186	0.0328623	0.206639	0.595383	0.0594264	0.0417341	0.0241426	0.582555	0.00934994	0.397352	0.0293632	0.427802	0.999747	0.00196569	0.00829362	0.0249447	0.0196452	0.0701097	0.284149	0.279224	0.79832	0.00497567	0.182636	0.0127932	0.0393683	0.0888181	0.0102274	0.342963	0.0144874	-4.54424	13.8329	16.5124	-26.2453	-7.31525	2.51273	0.351872	87.693	-3.51561	-2.54729	289.158
Ciprofloxacin	DB00537	O=C(O)c1cn(C2CC2)c2cc(N3CCNCC3)c(F)cc2c1=O	J01MA;J01RA;S01AE;S02AA;S03AA	ANTIINFECTIVES FOR SYSTEMIC USE;SENSORY ORGANS	ANTIBACTERIALS FOR SYSTEMIC USE;OPHTHALMOLOGICAL AND OTOLOGICAL PREPARATIONS;OPHTHALMOLOGICALS;OTOLOGICALS	ANTIINFECTIVES;COMBINATIONS OF ANTIBACTERIALS;QUINOLONE ANTIBACTERIALS	Antiinfectives;Combinations of antibacterials;Fluoroquinolones	0.536771	0.287528	0.928063	0.00787717	0.0239051	0.143329	0.050112	0.0478647	0.0151742	0.0745118	0.0137887	0.180221	0.414434	0.956128	0.971612	0.0277449	0.0645107	0.0494894	0.0089067	0.0105119	0.0837406	0.00495539	0.0782301	0.00456368	0.0739209	0.0151462	0.00314511	0.0133722	0.0287628	0.198021	0.0703101	-4.84789	2.90466	-12.0206	6.89188	-12.8783	2.45185	-0.891462	41.137	-3.64639	1.39829	331.347
Cisapride	DB00604	COc1cc(N)c(Cl)cc1C(=O)N[C@@H]1CCN(CCCOc2ccc(F)cc2)C[C@@H]1OC	A03FA	ALIMENTARY TRACT AND METABOLISM	DRUGS FOR FUNCTIONAL GASTROINTESTINAL DISORDERS	PROPULSIVES	Propulsives	0.5148	0.881474	0.825237	0.0533206	0.411074	0.0876616	0.200323	0.544237	0.699635	0.871201	0.803593	0.159571	0.745096	0.48689	0.998222	0.00400335	0.0102112	0.21117	0.0945346	0.00714278	0.045453	0.00387763	0.888195	0.703289	0.20617	0.0105221	0.0184712	0.048059	0.0372937	0.281634	0.975275	-5.08064	57.7473	18.0677	-17.1086	-9.74807	2.51088	2.94994	92.4377	-4.127	0.88025	465.953
Cisatracurium	DB00565	COc1ccc(C[C@@H]2c3cc(OC)c(OC)cc3CC[N@+]2(C)CCC(=O)OCCCCCOC(=O)CC[N@@+]2(C)CCc3cc(OC)c(OC)cc3[C@H]2Cc2ccc(OC)c(OC)c2)cc1OC	M03AC	MUSCULO-SKELETAL SYSTEM	MUSCLE RELAXANTS	MUSCLE RELAXANTS, PERIPHERALLY ACTING AGENTS	Other quaternary ammonium compounds	0.10716	0.117814	0.241542	0.0085603	0.0295468	0.0534722	0.00735787	0.40261	0.152263	0.945965	0.65463	0.0780038	0.00384873	0.151736	0.0565578	0.0240307	0.0370772	0.0287721	0.0353779	0.0278595	0.0676794	0.00315255	0.787335	0.901395	0.135232	0.00711288	0.0121216	0.0988149	0.0171285	0.408352	0.95532	-5.30293	96.4907	114.4	-0.51193	-8.02612	2.35056	3.0513	89.2404	-3.68415	-0.897855	929.161
Citalopram	DB00215	CN(C)CCCC1(c2ccc(F)cc2)OCc2cc(C#N)ccc21	N06AB	NERVOUS SYSTEM	PSYCHOANALEPTICS	ANTIDEPRESSANTS	Selective serotonin reuptake inhibitors	0.395227	0.984752	0.944898	0.0677723	0.0877424	0.262505	0.0376178	0.652041	0.302603	0.806464	0.201917	0.219269	0.461635	0.117774	0.997955	0.0121258	0.0487951	0.0194306	0.104085	0.0428626	0.0550991	0.00370184	0.972089	0.69001	0.0452446	0.00361158	0.00326394	0.0646455	0.0303612	0.380485	0.968768	-4.38082	82.932	19.685	16.3689	-6.82767	3.16829	1.99658	63.6423	-3.85302	0.987549	324.399
Citicoline	DB12153;DB04290	C[N+](C)(C)CCOP(=O)([O-])OP(=O)(O)OC[C@H]1O[C@@H](n2ccc(N)nc2=O)[C@H](O)[C@@H]1O	N06BX	NERVOUS SYSTEM	PSYCHOANALEPTICS	PSYCHOSTIMULANTS, AGENTS USED FOR ADHD AND NOOTROPICS	Other psychostimulants and nootropics	0.0293578	0.340628	0.149283	3.94e-05	0.00115774	0.0220826	0.000119937	0.0161063	0.0331485	0.164659	0.000173689	0.0117414	0.011499	0.100047	0.00205174	0.0031237	0.037783	0.00021856	0.00563766	0.0218399	0.321342	5.6e-06	0.107493	0.00340212	0.00502574	6.9e-05	5.61e-05	0.00121013	0.000915862	0.195666	0.370127	-6.78597	13.8775	-10.8332	-25.8545	-19.2786	1.97762	-1.60191	17.3037	0.423229	2.37925	488.327
Citric acid	DB04272	O=C(O)CC(O)(CC(=O)O)C(=O)O	A09AB	ALIMENTARY TRACT AND METABOLISM	DIGESTIVES, INCL. ENZYMES	DIGESTIVES, INCL. ENZYMES	Acid preparations	0.0554477	0.71927	0.375354	0.00223442	0.00687163	0.20312	0.00401963	0.00928721	0.00433639	0.0453336	0.000143056	0.137017	0.152124	0.345743	0.214342	0.00417945	0.0193038	0.0023522	0.000168264	0.00339509	0.0323106	0.000301741	0.00340859	0.00381985	0.0422831	0.000295065	0.00193895	0.00123934	0.00511464	0.308026	0.00382064	-5.98112	-40.0236	-17.7097	-6.92238	-13.6453	1.81665	-2.79424	47.7095	0.482121	1.18626	192.123
Cladribine	DB00242	Nc1nc(Cl)nc2c1ncn2[C@H]1C[C@H](O)[C@@H](CO)O1	L01BB;L04AA	ANTINEOPLASTIC AND IMMUNOMODULATING AGENTS	ANTINEOPLASTIC AGENTS;IMMUNOSUPPRESSANTS	ANTIMETABOLITES;IMMUNOSUPPRESSANTS	Purine analogues;Selective immunosuppressants	0.866612	0.898657	0.952771	0.0579121	0.00776366	0.0401442	0.0113188	0.0153078	0.000688856	0.17092	0.00257145	0.0922606	0.198928	0.985767	0.999543	0.0116375	0.00630986	0.276601	0.412605	0.0158082	0.0801397	0.0171245	0.584508	0.00803836	0.485167	0.0746789	0.0131544	0.0191872	0.439847	0.573359	0.143239	-5.60419	24.5879	-10.0945	14.1345	-18.4013	2.09207	0.20487	44.3039	-1.96499	4.90874	285.691
Clarithromycin	DB01211	CC[C@H]1OC(=O)[C@H](C)[C@@H](O[C@H]2C[C@@](C)(OC)[C@@H](O)[C@H](C)O2)[C@H](C)[C@@H](O[C@@H]2O[C@H](C)C[C@H](N(C)C)[C@H]2O)[C@](C)(OC)C[C@@H](C)C(=O)[C@H](C)[C@@H](O)[C@]1(C)O	A02BD;J01FA	ALIMENTARY TRACT AND METABOLISM;ANTIINFECTIVES FOR SYSTEMIC USE	ANTIBACTERIALS FOR SYSTEMIC USE;DRUGS FOR ACID RELATED DISORDERS	DRUGS FOR PEPTIC ULCER AND GASTRO-OESOPHAGEAL REFLUX DISEASE (GORD);MACROLIDES, LINCOSAMIDES AND STREPTOGRAMINS	Combinations for eradication of Helicobacter pylori;Macrolides	0.195558	0.035565	0.868723	9.74e-05	0.00263046	0.00635749	0.00150848	0.0071885	0.00151473	0.577723	0.268914	0.0123175	0.138276	0.448206	0.862458	0.0227171	0.0483905	0.00593372	0.0641738	0.0180704	0.101634	0.00856732	0.726867	0.791436	0.0606059	0.0121484	0.00773401	0.166981	0.0747303	0.261647	0.223254	-5.56364	92.1586	41.6514	13.8283	-11.139	2.4687	1.07868	61.2504	-2.9581	1.41118	747.964
Clascoterone	DB12499	CCC(=O)O[C@]1(C(=O)CO)CC[C@H]2[C@@H]3CCC4=CC(=O)CC[C@]4(C)[C@H]3CC[C@@]21C	D10AX	DERMATOLOGICALS	ANTI-ACNE PREPARATIONS	ANTI-ACNE PREPARATIONS FOR TOPICAL USE	Other anti-acne preparations for topical use	0.0405757	0.817504	0.713678	0.00707522	0.0787744	0.028985	0.0741363	0.0390615	0.00976731	0.853498	0.112789	0.016891	0.0384096	0.134819	0.999897	0.948683	0.977929	0.0033695	0.148289	0.143646	0.632452	0.00597001	0.982203	0.532542	0.291163	0.0127261	0.00764323	0.095576	0.0524089	0.127107	0.188565	-4.52852	115.233	72.6207	-23.4314	-5.69153	2.48499	3.24413	90.9	-5.08316	-2.81465	402.531
Clavulanic acid	DB00766	O=C(O)[C@H]1/C(=C/CO)O[C@@H]2CC(=O)N21						0.0480327	0.489356	0.461697	7.32e-05	0.000148253	0.0345057	3.73e-05	0.00274963	7.13e-05	0.0335272	1.61e-06	0.0123379	0.0100711	0.744204	0.569756	0.00704533	0.0299118	0.000159411	0.000114087	0.000517669	0.0167643	0.000213773	0.0327088	0.000389286	0.0603079	0.000148003	0.000603447	4.39e-05	0.00474582	0.629727	0.000403288	-5.68136	-25.1952	-7.32147	-3.12793	-16.4821	1.32969	-3.25449	48.1278	-0.804166	2.91375	199.162
Clemastine	DB00283	CN1CCC[C@@H]1CCO[C@](C)(c1ccccc1)c1ccc(Cl)cc1	D04AA;R06AA	DERMATOLOGICALS;RESPIRATORY SYSTEM	ANTIHISTAMINES FOR SYSTEMIC USE;ANTIPRURITICS, INCL. ANTIHISTAMINES, ANESTHETICS, ETC.	ANTIHISTAMINES FOR SYSTEMIC USE;ANTIPRURITICS, INCL. ANTIHISTAMINES, ANESTHETICS, ETC.	Aminoalkyl ethers;Antihistamines for topical use	0.116646	0.949542	0.898854	0.0881672	0.178038	0.071924	0.0297553	0.28792	0.925129	0.581352	0.272624	0.0466059	0.421712	0.0383545	0.99931	0.00338511	0.00701167	0.00953542	0.116078	0.0421767	0.0711649	0.00326177	0.968648	0.628818	0.185448	0.000395124	0.0432086	0.114422	0.00912324	0.836126	0.943922	-4.80538	76.6361	9.60935	25.2108	-5.5712	2.75558	3.08041	87.3512	-5.02397	5.46016	343.898
Clenbuterol	DB01407	CC(C)(C)NCC(O)c1cc(Cl)c(N)c(Cl)c1	R03AC;R03CC	RESPIRATORY SYSTEM	DRUGS FOR OBSTRUCTIVE AIRWAY DISEASES	ADRENERGICS FOR SYSTEMIC USE;ADRENERGICS, INHALANTS	Selective beta-2-adrenoreceptor agonists	0.163333	0.756623	0.968338	0.0192917	0.0553688	0.101784	0.00704533	0.491337	0.212832	0.230792	0.0179605	0.615627	0.170669	0.0447818	0.999324	0.00185358	0.0127479	0.0336749	0.0043739	0.00384858	0.0429856	0.000302759	0.726078	0.0132542	0.00981383	0.000200201	0.0020235	0.0075943	0.000560275	0.637252	0.500851	-4.85742	6.14708	-6.47365	57.5813	-10.4465	2.39378	0.984574	48.9838	-2.78651	33.6744	277.195
Clevidipine	DB04920	CCCC(=O)OCOC(=O)C1=C(C)NC(C)=C(C(=O)OC)C1c1cccc(Cl)c1Cl	C08CA	CARDIOVASCULAR SYSTEM	CALCIUM CHANNEL BLOCKERS	SELECTIVE CALCIUM CHANNEL BLOCKERS WITH MAINLY VASCULAR EFFECTS	Dihydropyridine derivatives	0.0471192	0.297125	0.223209	0.741223	0.986923	0.0261904	0.959057	0.0188406	0.430105	0.850937	0.979273	0.137563	0.0132926	0.893713	0.999391	0.0117876	0.00546268	0.603914	0.400423	0.0802221	0.0441429	0.102824	0.968499	0.485962	0.362996	0.00643257	0.416314	0.771794	0.275328	0.624564	0.447171	-4.66437	99.8634	133.992	2.58086	-6.13631	2.45593	4.20474	101.861	-5.82521	5.33717	456.322
Clidinium	DB00771	C[N@+]12CC[C@H](CC1)C(OC(=O)C(O)(c1ccccc1)c1ccccc1)C2	A03CA	ALIMENTARY TRACT AND METABOLISM	DRUGS FOR FUNCTIONAL GASTROINTESTINAL DISORDERS	ANTISPASMODICS IN COMBINATION WITH PSYCHOLEPTICS	Synthetic anticholinergic agents in combination with psycholeptics	0.0186097	0.183294	0.274191	0.000838502	0.00203063	0.0383369	0.00123677	0.17714	0.0866145	0.435871	0.00241878	0.0281408	0.0088843	0.0115851	0.0280584	0.0964425	0.177926	0.00235264	0.00872728	0.0218466	0.170098	0.000315187	0.655818	0.0874148	0.0153996	0.000886765	0.000675458	0.00948475	0.00286496	0.50294	0.700126	-5.1465	74.676	35.1888	2.75574	-9.34781	2.88464	0.32485	45.5483	-1.63678	-0.225986	352.454
Clindamycin	DB01190	CCC[C@@H]1C[C@@H](C(=O)N[C@@H]([C@H]2O[C@H](SC)[C@H](O)[C@@H](O)[C@H]2O)[C@H](C)Cl)N(C)C1	D10AF;G01AA;J01FF	ANTIINFECTIVES FOR SYSTEMIC USE;DERMATOLOGICALS;GENITO URINARY SYSTEM AND SEX HORMONES	ANTI-ACNE PREPARATIONS;ANTIBACTERIALS FOR SYSTEMIC USE;GYNECOLOGICAL ANTIINFECTIVES AND ANTISEPTICS	ANTI-ACNE PREPARATIONS FOR TOPICAL USE;ANTIINFECTIVES AND ANTISEPTICS, EXCL. COMBINATIONS WITH CORTICOSTEROIDS;MACROLIDES, LINCOSAMIDES AND STREPTOGRAMINS	Antibiotics;Antiinfectives for treatment of acne;Lincosamides	0.317802	0.233771	0.772036	0.00118371	0.0156762	0.0604526	0.00167418	0.126305	0.0398864	0.535696	0.120503	0.0352155	0.295047	0.11385	0.797221	0.0125876	0.0546115	0.00294661	0.00275653	0.0282226	0.137342	0.00178277	0.422731	0.369988	0.0430568	0.00390803	0.00286468	0.00163149	0.00901913	0.15979	0.291039	-5.51426	59.348	22.0458	8.91159	-15.0793	2.5128	1.36893	54.3778	-2.31248	1.13979	424.991
Clioquinol	DB04815	Oc1c(I)cc(Cl)c2cccnc12	D08AH;D09AA;G01AC;P01AA;S02AA	ANTIPARASITIC PRODUCTS, INSECTICIDES AND REPELLENTS;DERMATOLOGICALS;GENITO URINARY SYSTEM AND SEX HORMONES;SENSORY ORGANS	ANTIPROTOZOALS;ANTISEPTICS AND DISINFECTANTS;GYNECOLOGICAL ANTIINFECTIVES AND ANTISEPTICS;MEDICATED DRESSINGS;OTOLOGICALS	AGENTS AGAINST AMOEBIASIS AND OTHER PROTOZOAL DISEASES;ANTIINFECTIVES;ANTIINFECTIVES AND ANTISEPTICS, EXCL. COMBINATIONS WITH CORTICOSTEROIDS;ANTISEPTICS AND DISINFECTANTS;MEDICATED DRESSINGS	Antiinfectives;Hydroxyquinoline derivatives;Medicated dressings with antiinfectives;Quinoline derivatives	0.295083	0.593286	0.816989	0.905022	0.173126	0.205574	0.236206	0.275905	0.0476364	0.729162	0.160674	0.0654607	0.00561761	0.879617	0.99999	0.0681654	0.0332961	0.777141	0.110523	0.144354	0.096066	0.197775	0.924291	0.0572074	0.920017	0.228489	0.534336	0.807209	0.822137	0.802244	0.129521	-4.48601	127.795	80.0562	26.4151	-10.6142	2.54142	2.79025	91.3718	-3.33173	-0.0421486	305.502
Clobazam	DB00349	CN1C(=O)CC(=O)N(c2ccccc2)c2cc(Cl)ccc21	N05BA	NERVOUS SYSTEM	PSYCHOLEPTICS	ANXIOLYTICS	Benzodiazepine derivatives	0.0752224	0.985928	0.872709	0.443439	0.750783	0.493267	0.346669	0.087307	0.02798	0.764475	0.154763	0.30172	0.0486752	0.91631	0.999696	0.0486788	0.143574	0.249394	0.0753085	0.0104688	0.124069	0.0227412	0.968986	0.255644	0.310428	0.0561551	0.0325793	0.14284	0.145053	0.36646	0.276191	-4.25123	60.2612	41.628	28.1379	-9.1595	2.22076	2.43826	83.5308	-4.64414	-0.477496	300.745
Clobetasol	DB11750	C[C@H]1C[C@H]2[C@@H]3CCC4=CC(=O)C=C[C@]4(C)[C@@]3(F)[C@@H](O)C[C@]2(C)[C@@]1(O)C(=O)CCl	D07AD;D07CD	DERMATOLOGICALS	CORTICOSTEROIDS, DERMATOLOGICAL PREPARATIONS	CORTICOSTEROIDS, COMBINATIONS WITH ANTIBIOTICS;CORTICOSTEROIDS, PLAIN	Corticosteroids, very potent (group IV);Corticosteroids, very potent, combinations with antibiotics	0.140476	0.984878	0.903878	0.00394109	0.0747347	0.0231128	0.0380158	0.0197991	0.00823248	0.786347	0.483422	0.0424209	0.0331976	0.1432	0.999982	0.88848	0.98579	0.0454065	0.424994	0.0473328	0.439861	0.00239383	0.938299	0.186419	0.223618	0.0168585	0.00553096	0.249694	0.0185345	0.100272	0.155802	-4.92728	77.4563	22.9036	-16.3976	-8.17973	2.94033	2.92233	86.3867	-4.71673	3.21073	410.913
Clobetasol propionate	DB01013	CCC(=O)O[C@]1(C(=O)CCl)[C@@H](C)C[C@H]2[C@@H]3CCC4=CC(=O)C=C[C@]4(C)[C@@]3(F)[C@@H](O)C[C@@]21C						0.0995344	0.990491	0.775407	0.00456115	0.0921039	0.0124367	0.0837534	0.0152134	0.0194891	0.828821	0.744923	0.0367644	0.0216496	0.137523	0.999982	0.883699	0.986576	0.0277359	0.358864	0.0226707	0.302855	0.00355574	0.960022	0.411438	0.267002	0.0215885	0.00860426	0.580366	0.0405516	0.0989723	0.213604	-4.61124	99.1524	71.5363	-27.2146	-5.96477	2.69444	3.49674	94.6084	-5.35154	1.16667	466.977
Clobetasone	DB13158	C[C@H]1C[C@H]2[C@@H]3CCC4=CC(=O)C=C[C@]4(C)[C@@]3(F)C(=O)C[C@]2(C)[C@@]1(O)C(=O)CCl	D07AB;S01BA;S01CA	DERMATOLOGICALS;SENSORY ORGANS	CORTICOSTEROIDS, DERMATOLOGICAL PREPARATIONS;OPHTHALMOLOGICALS	ANTIINFLAMMATORY AGENTS;ANTIINFLAMMATORY AGENTS AND ANTIINFECTIVES IN COMBINATION;CORTICOSTEROIDS, PLAIN	Corticosteroids and antiinfectives in combination;Corticosteroids, moderately potent (group II);Corticosteroids, plain	0.176438	0.994122	0.92965	0.00405387	0.189467	0.0351356	0.0676166	0.0150552	0.00932177	0.837414	0.647277	0.079108	0.0381609	0.219801	0.999989	0.695566	0.966678	0.0444054	0.417687	0.0359254	0.311234	0.00312094	0.964043	0.211168	0.373524	0.0200714	0.00719211	0.308575	0.0250879	0.135666	0.131728	-4.71518	79.1535	39.2401	-25.5488	-6.51521	3.02758	2.9873	87.0722	-5.27437	0.962008	408.897
Clocortolone	DB00838	C[C@@H]1C[C@H]2[C@@H]3C[C@H](F)C4=CC(=O)C=C[C@]4(C)[C@@]3(Cl)[C@@H](O)C[C@]2(C)[C@H]1C(=O)CO	D07AB	DERMATOLOGICALS	CORTICOSTEROIDS, DERMATOLOGICAL PREPARATIONS	CORTICOSTEROIDS, PLAIN	Corticosteroids, moderately potent (group II)	0.125565	0.988134	0.913007	0.00228261	0.0550503	0.0224353	0.0233554	0.0207927	0.00709837	0.785744	0.361164	0.0464407	0.0393049	0.14437	0.999965	0.781931	0.973789	0.0231765	0.282232	0.0154212	0.262645	0.00167409	0.950789	0.221856	0.197377	0.00751178	0.004805	0.170681	0.00841906	0.0934543	0.121149	-5.04104	83.9226	15.5502	-6.97351	-8.14025	2.96152	2.97199	88.6064	-4.74773	4.6642	410.913
Clodronic acid	DB00720	O=P(O)(O)C(Cl)(Cl)P(=O)(O)O	M05BA	MUSCULO-SKELETAL SYSTEM	DRUGS FOR TREATMENT OF BONE DISEASES	DRUGS AFFECTING BONE STRUCTURE AND MINERALIZATION	Bisphosphonates	0.298299	0.830234	0.38201	0.0071038	0.0631585	0.0872926	0.00202973	0.0162251	0.0374392	0.144493	0.00177811	0.360975	0.071227	0.144775	0.0650603	0.00044533	0.00113689	0.000501091	0.0003953	0.0260298	0.0471269	2.94e-05	0.138254	0.00253739	0.132241	0.000266327	0.000829685	0.0524193	0.00714098	0.605525	0.0969896	-5.16605	-46.2181	30.1587	158.544	-10.0476	2.80157	2.93148	64.6396	0.258859	-4.19013	244.891
Clofarabine	DB00631;DB07554;DB06189	Nc1nc(Cl)nc2c1ncn2[C@@H]1O[C@H](CO)[C@@H](O)[C@@H]1F	L01BB	ANTINEOPLASTIC AND IMMUNOMODULATING AGENTS	ANTINEOPLASTIC AGENTS	ANTIMETABOLITES	Purine analogues	0.857452	0.855868	0.894153	0.0475955	0.016349	0.0478966	0.0172419	0.0144363	0.00196077	0.217693	0.0115631	0.0956623	0.459119	0.984996	0.999064	0.0426159	0.0158929	0.211881	0.699433	0.0662515	0.122546	0.0618955	0.517831	0.0144933	0.673489	0.184009	0.0198684	0.0289088	0.717513	0.478339	0.275682	-5.72423	29.6356	-4.73818	8.16046	-19.1323	2.3184	-0.0592634	38.3004	-2.05633	3.30961	303.681
Clofazimine	DB00845	CC(C)N=c1cc2n(-c3ccc(Cl)cc3)c3ccccc3nc-2cc1Nc1ccc(Cl)cc1	J04BA	ANTIINFECTIVES FOR SYSTEMIC USE	ANTIMYCOBACTERIALS	DRUGS FOR TREATMENT OF LEPRA	Drugs for treatment of lepra	0.373032	0.709751	0.828561	0.731999	0.368333	0.200882	0.297229	0.118138	0.20505	0.640779	0.10338	0.653427	0.0903169	0.914317	0.999548	0.0287622	0.00780585	0.740477	0.37124	0.0326735	0.120674	0.148519	0.669415	0.909076	0.743868	0.0424139	0.500397	0.772646	0.438674	0.603739	0.850792	-4.67542	7.44936	9.13564	85.9582	-7.08823	2.40246	3.35721	106.651	-6.2295	14.3151	473.407
Clofedanol	DB04837	CN(C)CCC(O)(c1ccccc1)c1ccccc1Cl	R05DB	RESPIRATORY SYSTEM	COUGH AND COLD PREPARATIONS	COUGH SUPPRESSANTS, EXCL. COMBINATIONS WITH EXPECTORANTS	Other cough suppressants	0.0259722	0.860858	0.907549	0.0435499	0.0865059	0.243292	0.00661378	0.341694	0.357237	0.588252	0.00919863	0.188457	0.199528	0.0249189	0.995061	0.0104397	0.0168011	0.00234549	0.0247032	0.0598768	0.12725	0.00262905	0.875768	0.103967	0.101911	0.000322871	0.00580761	0.0918381	0.00513534	0.787788	0.754372	-4.43519	68.0571	5.70927	45.4126	-7.54263	2.55732	2.05887	61.8955	-3.07394	9.34449	289.806
Clofibrate	DB00636	CCOC(=O)C(C)(C)Oc1ccc(Cl)cc1	C10AB	CARDIOVASCULAR SYSTEM	LIPID MODIFYING AGENTS	LIPID MODIFYING AGENTS, PLAIN	Fibrates	0.00401594	0.805825	0.79197	0.768219	0.713056	0.245381	0.182368	0.103696	0.0200928	0.801644	0.022474	0.189453	0.000932809	0.41891	0.999997	0.000223666	0.00460281	0.0108641	0.0197249	0.0139679	0.130933	0.00179064	0.997284	0.00482553	0.00976653	0.000818991	0.0024616	0.019617	0.000450917	0.302374	0.0435688	-3.92773	127.043	88.6373	35.696	-5.07229	2.10747	3.22422	93.8868	-3.50763	9.78534	242.702
Clomifene	DB00882	CCN(CC)CCOc1ccc(C(=C(Cl)c2ccccc2)c2ccccc2)cc1	G03GB	GENITO URINARY SYSTEM AND SEX HORMONES	SEX HORMONES AND MODULATORS OF THE GENITAL SYSTEM	GONADOTROPINS AND OTHER OVULATION STIMULANTS	Ovulation stimulants, synthetic	0.351439	0.575055	0.808287	0.383524	0.121789	0.440896	0.0586879	0.479786	0.589456	0.749712	0.146028	0.612186	0.242156	0.282861	0.943638	0.0144095	0.00651705	0.047284	0.290123	0.0976487	0.190871	0.0625108	0.789519	0.894838	0.505357	0.0146855	0.179713	0.325116	0.0678812	0.787109	0.952626	-4.79775	58.4416	27.1062	142.344	-5.10557	2.35562	3.8297	95.7675	-5.62773	21.991	405.969
Clomipramine	DB01242;DB07600	CN(C)CCCN1c2ccccc2CCc2ccc(Cl)cc21	N06AA	NERVOUS SYSTEM	PSYCHOANALEPTICS	ANTIDEPRESSANTS	Non-selective monoamine reuptake inhibitors	0.23873	0.998322	0.905546	0.526292	0.347061	0.337604	0.0105233	0.763168	0.93001	0.819282	0.061633	0.177259	0.348617	0.309828	0.999526	0.00390545	0.00885486	0.0574182	0.0799018	0.0122386	0.0314146	0.00365306	0.96901	0.823446	0.165666	0.00107116	0.0253732	0.114695	0.0306705	0.827843	0.979563	-4.36022	110.671	32.1494	46.9977	-5.60712	2.54496	3.21026	97.198	-5.15516	11.8512	314.86
Clonazepam	DB01068	O=C1CN=C(c2ccccc2Cl)c2cc([N+](=O)[O-])ccc2N1	N03AE	NERVOUS SYSTEM	ANTIEPILEPTICS	ANTIEPILEPTICS	Benzodiazepine derivatives	0.615027	0.990203	0.970026	0.73995	0.6313	0.290805	0.180399	0.0734722	0.102045	0.897749	0.29491	0.271042	0.0522221	0.96578	0.999959	0.0362725	0.0694645	0.255877	0.115793	0.0190872	0.185387	0.00967101	0.971854	0.141884	0.378685	0.218451	0.0294447	0.431245	0.1323	0.690414	0.320351	-4.51913	25.827	22.6497	35.564	-9.93586	2.13712	2.98424	99.7911	-5.02127	-1.5125	315.716
Clonidine	DB00575;DB07566	Clc1cccc(Cl)c1NC1=NCCN1	C02AC;C02LC;N02CX;S01EA	CARDIOVASCULAR SYSTEM;NERVOUS SYSTEM;SENSORY ORGANS	ANALGESICS;ANTIHYPERTENSIVES;OPHTHALMOLOGICALS	ANTIADRENERGIC AGENTS, CENTRALLY ACTING;ANTIGLAUCOMA PREPARATIONS AND MIOTICS;ANTIHYPERTENSIVES AND DIURETICS IN COMBINATION;ANTIMIGRAINE PREPARATIONS	Imidazoline receptor agonists;Imidazoline receptor agonists in combination with diuretics;Other antimigraine preparations;Sympathomimetics in glaucoma therapy	0.349858	0.92496	0.951849	0.118715	0.0197992	0.111255	0.00215717	0.35337	0.42773	0.540548	0.00303565	0.0921428	0.032133	0.513303	0.999037	0.00457284	0.0346593	0.0692578	0.00392407	0.00331353	0.0554409	0.00150956	0.685304	0.0221598	0.0510718	0.00679994	0.00617176	0.00960149	0.0270254	0.841797	0.307242	-4.4367	21.0433	15.0112	-7.77887	-8.40365	3.31986	1.34203	52.9539	-2.71958	-1.12801	230.098
Clopidogrel	DB00758	COC(=O)[C@H](c1ccccc1Cl)N1CCc2sccc2C1	B01AC	BLOOD AND BLOOD FORMING ORGANS	ANTITHROMBOTIC AGENTS	ANTITHROMBOTIC AGENTS	Platelet aggregation inhibitors excl. heparin	0.160829	0.964808	0.577515	0.787829	0.980953	0.198456	0.724668	0.0938864	0.687426	0.779389	0.635846	0.0368671	0.0793058	0.453849	0.999979	0.00963768	0.0102061	0.1707	0.143967	0.167274	0.369211	0.0364145	0.994043	0.162716	0.200798	0.0362605	0.136402	0.206968	0.0933159	0.627512	0.411607	-4.51215	139.355	117.96	23.155	-7.27134	2.95708	3.42537	94.1686	-4.85726	-2.20418	321.829
Clorazepic acid	DB00628	O=C(O)C1N=C(c2ccccc2)c2cc(Cl)ccc2NC1=O	N05BA	NERVOUS SYSTEM	PSYCHOLEPTICS	ANXIOLYTICS	Benzodiazepine derivatives	0.00642751	0.894435	0.985337	0.142283	0.0904289	0.647671	0.0939865	0.00852578	0.0097984	0.417306	0.00415701	0.382088	0.066912	0.991088	0.999384	0.00422577	0.104287	0.100679	0.00610618	0.00313963	0.0447021	0.114358	0.505663	0.00531864	0.106927	0.0894621	0.00539087	0.0164552	0.0312614	0.190826	0.01761	-4.69322	-27.7458	-10.2623	-13.324	-10.3527	2.29289	0.547367	104.401	-3.75745	-2.04544	314.728
Clothiapine	DB13256	CN1CCN(C2=Nc3ccccc3Sc3ccc(Cl)cc32)CC1	N05AH	NERVOUS SYSTEM	PSYCHOLEPTICS	ANTIPSYCHOTICS	Diazepines, oxazepines, thiazepines and oxepines	0.211254	0.99856	0.879018	0.453908	0.227109	0.624788	0.0274485	0.83037	0.912827	0.734167	0.107137	0.0732917	0.525694	0.538758	0.999761	0.00183617	0.0126022	0.0562136	0.0573985	0.00437431	0.0314454	0.00279546	0.984714	0.903559	0.110523	0.00101515	0.00697547	0.0359765	0.00665701	0.632543	0.977259	-4.55985	40.211	14.6143	-40.3672	-6.98633	2.81651	3.52929	102.542	-4.66409	-0.950645	343.883
Clotiazepam	DB01559	CCc1cc2c(s1)N(C)C(=O)CN=C2c1ccccc1Cl	N05BA	NERVOUS SYSTEM	PSYCHOLEPTICS	ANXIOLYTICS	Benzodiazepine derivatives	0.254329	0.994476	0.857072	0.964012	0.940209	0.53953	0.646722	0.179331	0.268621	0.846993	0.479475	0.110417	0.0601501	0.824216	0.999992	0.0135639	0.0644204	0.567511	0.203162	0.0286462	0.316027	0.0219064	0.993184	0.615312	0.506341	0.402126	0.0734023	0.414906	0.235457	0.440027	0.424389	-4.35561	120.081	77.8659	73.9201	-8.99183	2.45501	3.74523	94.5194	-5.23202	3.79375	318.829
Clotrimazole	DB00257	Clc1ccccc1C(c1ccccc1)(c1ccccc1)n1ccnc1	A01AB;D01AC;G01AF	ALIMENTARY TRACT AND METABOLISM;DERMATOLOGICALS;GENITO URINARY SYSTEM AND SEX HORMONES	ANTIFUNGALS FOR DERMATOLOGICAL USE;GYNECOLOGICAL ANTIINFECTIVES AND ANTISEPTICS;STOMATOLOGICAL PREPARATIONS	ANTIFUNGALS FOR TOPICAL USE;ANTIINFECTIVES AND ANTISEPTICS, EXCL. COMBINATIONS WITH CORTICOSTEROIDS;STOMATOLOGICAL PREPARATIONS	Antiinfectives and antiseptics for local oral treatment;Imidazole and triazole derivatives;Imidazole derivatives	0.314174	0.367275	0.769837	0.673189	0.978234	0.0885539	0.896602	0.0127283	0.770494	0.552124	0.942562	0.177879	0.0738689	0.311711	0.999961	0.00583688	0.00100299	0.280197	0.953934	0.524039	0.304333	0.069394	0.924063	0.404025	0.874284	0.00471017	0.747496	0.95607	0.370249	0.837793	0.908113	-4.83018	57.7586	13.2767	10.4531	-5.92685	2.41965	3.75227	99.2433	-6.28096	7.65834	344.845
Cloxacillin	DB01147	Cc1onc(-c2ccccc2Cl)c1C(=O)N[C@@H]1C(=O)N2[C@@H]1SC(C)(C)[C@@H]2C(=O)O	J01CF;J01CR	ANTIINFECTIVES FOR SYSTEMIC USE	ANTIBACTERIALS FOR SYSTEMIC USE	BETA-LACTAM ANTIBACTERIALS, PENICILLINS	Beta-lactamase resistant penicillins;Combinations of penicillins, incl. beta-lactamase inhibitors	0.0240347	0.0657758	0.850898	0.00751083	0.0431542	0.143264	0.0140692	0.00731106	0.0139123	0.433292	0.0440326	0.190877	0.0689009	0.97577	0.74465	0.00463819	0.0227533	0.0221992	0.0275341	0.0163302	0.0650463	0.0280553	0.475071	0.0424744	0.219211	0.00315743	0.0138535	0.0017913	0.00648027	0.342599	0.017841	-5.5868	-12.9444	34.2129	-9.37629	-11.7735	2.27934	-0.265912	89.141	-3.70124	-1.11453	435.889
Clozapine	DB00363	CN1CCN(C2=Nc3cc(Cl)ccc3Nc3ccccc32)CC1	N05AH	NERVOUS SYSTEM	PSYCHOLEPTICS	ANTIPSYCHOTICS	Diazepines, oxazepines, thiazepines and oxepines	0.401237	0.995015	0.903643	0.750469	0.133892	0.535613	0.0154524	0.84	0.848565	0.671342	0.14817	0.133483	0.563871	0.750937	0.999407	0.00691784	0.0156493	0.231886	0.0866272	0.00706311	0.0351956	0.00654494	0.94203	0.611729	0.178545	0.00623684	0.0112245	0.072631	0.0559294	0.60432	0.970548	-4.58635	13.4303	3.41051	2.25027	-8.5074	2.7951	3.02427	98.6159	-4.28627	5.70792	326.831
Cobalt	DB14574	[Co]						0.882537	0.918669	0.886903	0.0377348	0.199988	0.0686231	0.167191	0.100601	0.00378825	0.370299	0.0321606	0.839965	0.530483	0.320787	0.950593	0.108733	0.00618409	0.0850949	0.0495516	0.0450551	0.00881622	0.086268	0.60957	0.0326218	0.971678	0.133609	0.306282	0.0514024	0.0914029	0.943057	0.129807	-4.22602	42.8423	5.96239	33.7575	-2.20399	2.66605	2.991	78.3078	-5.16547	-4.13845	58.933
Cobalt chloride	DB14206	[Cl-].[Cl-].[Co+2]						0.691229	0.951757	0.921555	0.000335891	0.00819243	0.0593585	0.00255427	0.061548	0.00131409	0.200866	7.74e-05	0.716867	0.189532	0.0637688	0.970159	0.00268899	0.001509	0.000501961	0.000497169	0.000309877	0.00207686	0.000251697	0.274945	0.00562764	0.27678	0.000813234	0.00191806	0.000519567	0.000343915	0.853506	0.113155	-4.67152	39.7937	16.9539	39.7321	-3.9534	2.5787	2.0847	68.1526	-0.351671	7.81176	129.839
Cobicistat	DB09065	CC(C)c1nc(CN(C)C(=O)N[C@@H](CCN2CCOCC2)C(=O)N[C@H](CC[C@H](Cc2ccccc2)NC(=O)OCc2cncs2)Cc2ccccc2)cs1	J05AR;V03AX	ANTIINFECTIVES FOR SYSTEMIC USE;VARIOUS	ALL OTHER THERAPEUTIC PRODUCTS;ANTIVIRALS FOR SYSTEMIC USE	ALL OTHER THERAPEUTIC PRODUCTS;DIRECT ACTING ANTIVIRALS	Antivirals for treatment of HIV infections, combinations;Other therapeutic products	0.355569	0.413242	0.679778	0.106965	0.955066	0.290484	0.920315	0.200771	0.52753	0.743435	0.993275	0.125696	0.573291	0.877067	0.997343	0.00247925	0.00467109	0.157409	0.0531065	0.0188858	0.0615529	0.0504672	0.729655	0.872301	0.578428	0.0230386	0.0909282	0.457562	0.163223	0.233749	0.864499	-5.17347	67.9564	91.4214	60.6772	-11.3685	3.03973	3.65791	97.3529	-4.99754	-0.343337	776.042
Cobimetinib	DB05239	O=C(c1ccc(F)c(F)c1Nc1ccc(I)cc1F)N1CC(O)([C@@H]2CCCCN2)C1	L01EE	ANTINEOPLASTIC AND IMMUNOMODULATING AGENTS	ANTINEOPLASTIC AGENTS	PROTEIN KINASE INHIBITORS	Mitogen-activated protein kinase (MEK) inhibitors	0.134169	0.76506	0.731421	0.0981411	0.237355	0.130547	0.170891	0.481527	0.387145	0.463198	0.448189	0.185547	0.615207	0.43234	0.99318	0.0288975	0.035789	0.111247	0.0574424	0.00645631	0.0897014	0.0081179	0.682089	0.77407	0.176103	0.0127358	0.045269	0.163561	0.0490311	0.299881	0.925632	-5.28408	0.726926	-9.49788	39.3415	-10.2717	2.99941	2.17423	87.2745	-3.81712	12.9395	531.316
Cocaine	DB00907	COC(=O)[C@H]1[C@@H](OC(=O)c2ccccc2)C[C@@H]2CC[C@H]1N2C	N01BC;R02AD;S01HA;S02DA	NERVOUS SYSTEM;RESPIRATORY SYSTEM;SENSORY ORGANS	ANESTHETICS;OPHTHALMOLOGICALS;OTOLOGICALS;THROAT PREPARATIONS	ANESTHETICS, LOCAL;LOCAL ANESTHETICS;OTHER OTOLOGICALS;THROAT PREPARATIONS	Analgesics and anesthetics;Anesthetics, local;Esters of benzoic acid;Local anesthetics	0.386005	0.984407	0.928528	0.0250461	0.0817954	0.154649	0.00639929	0.462736	0.222043	0.655491	0.0107024	0.0151531	0.476441	0.172618	0.999491	0.00874606	0.0711644	0.0235256	0.0106649	0.00903985	0.0988259	0.000333519	0.977815	0.0473147	0.00960692	0.00349086	0.000700174	0.000662224	0.00263454	0.450159	0.658347	-4.49947	89.8296	28.593	-5.43447	-8.23452	2.46506	0.107872	44.8277	-2.31242	4.44105	303.358
Cocarboxylase	DB01987	Cc1ncc(C[n+]2csc(CCO[P@@](=O)(O)O[P@@](=O)([O-])O)c2C)c(N)n1						0.0621405	0.78953	0.52293	0.000686887	0.0176332	0.095086	0.00362979	0.0276701	0.281359	0.211176	0.00558593	0.0538785	0.13306	0.37472	0.173936	0.00688334	0.0326786	0.0106798	0.00852532	0.028894	0.31356	6.65e-05	0.0695352	0.0150161	0.0261877	0.000353989	0.000676154	0.0114017	0.00311123	0.213308	0.203884	-5.95518	35.2913	13.6659	29.0778	-12.869	2.59981	0.458029	59.5197	-0.730008	4.50142	424.312
Codeine	DB00318;DB09471	COc1ccc2c3c1O[C@H]1[C@@H](O)C=C[C@H]4[C@@H](C2)N(C)CC[C@@]341	N02AA;N02AJ;R05DA	NERVOUS SYSTEM;RESPIRATORY SYSTEM	ANALGESICS;COUGH AND COLD PREPARATIONS	COUGH SUPPRESSANTS, EXCL. COMBINATIONS WITH EXPECTORANTS;OPIOIDS	Natural opium alkaloids;Opioids in combination with non-opioid analgesics;Opium alkaloids and derivatives	0.249284	0.986177	0.878616	0.0526678	0.133921	0.154117	0.00384519	0.877348	0.520437	0.671556	0.0147508	0.00633747	0.516584	0.078407	0.999844	0.00389486	0.0916166	0.141683	0.0116215	0.00396918	0.092361	0.000576623	0.95758	0.266182	0.0778973	0.00227187	0.00500652	0.00551541	0.00161274	0.428702	0.641002	-4.50785	24.2879	-28.7646	20.9768	-11.0864	2.81752	0.366146	34.507	-1.41621	1.74343	299.37
Coenzyme M	DB09110	O=S(=O)(O)CCS	R05CB;V03AF	RESPIRATORY SYSTEM;VARIOUS	ALL OTHER THERAPEUTIC PRODUCTS;COUGH AND COLD PREPARATIONS	ALL OTHER THERAPEUTIC PRODUCTS;EXPECTORANTS, EXCL. COMBINATIONS WITH COUGH SUPPRESSANTS	Detoxifying agents for antineoplastic treatment;Mucolytics	0.242062	0.777157	0.203557	0.00591305	0.00474806	0.0146872	0.000954765	0.0220219	0.00180481	0.134332	1.1e-05	0.46388	0.0132918	0.892576	0.430779	0.00138014	0.000676804	0.0382395	0.000713359	0.00387305	0.0397116	6.21e-05	0.194519	0.015312	0.233976	0.000126579	0.0245484	0.167449	0.164934	0.495677	0.0157407	-4.91987	-55.2393	5.85987	164.245	-8.27956	2.07923	0.434448	54.2703	0.328859	2.11941	142.201
Colchiceine	DB15534	COc1cc2c(c(OC)c1OC)-c1ccc(O)c(=O)cc1C(NC(C)=O)CC2						0.448301	0.70983	0.905476	0.185674	0.243493	0.16779	0.100752	0.230378	0.0373625	0.83525	0.322671	0.126987	0.0918334	0.759461	0.987361	0.0237098	0.0374068	0.320892	0.0491008	0.0343998	0.0853443	0.00919255	0.887971	0.515442	0.242678	0.116553	0.0336865	0.171726	0.216191	0.227129	0.512275	-5.03843	7.76213	44.2591	-0.672379	-10.7074	2.86284	0.524893	63.3475	-2.36843	-3.34518	385.416
Colchicine	DB01394	COc1cc2c(c(OC)c1OC)-c1ccc(OC)c(=O)cc1[C@@H](NC(C)=O)CC2	M04AC	MUSCULO-SKELETAL SYSTEM	ANTIGOUT PREPARATIONS	ANTIGOUT PREPARATIONS	Preparations with no effect on uric acid metabolism	0.42377	0.771488	0.916196	0.221094	0.275489	0.180407	0.115873	0.26931	0.0256683	0.87295	0.492538	0.145708	0.119765	0.807725	0.988422	0.0374183	0.0538408	0.390188	0.0771606	0.0319201	0.0695333	0.0124621	0.916406	0.698278	0.349259	0.21804	0.043736	0.237211	0.244314	0.204319	0.673542	-4.8806	14.8606	53.2848	24.8176	-9.52227	2.6651	1.15908	60.2795	-2.09346	-1.45421	399.443
Colfosceril palmitate	DB09114	CCCCCCCCCCCCCCCC(=O)OC[C@H](COP(=O)([O-])OCC[N+](C)(C)C)OC(=O)CCCCCCCCCCCCCCC	R07AA	RESPIRATORY SYSTEM	OTHER RESPIRATORY SYSTEM PRODUCTS	OTHER RESPIRATORY SYSTEM PRODUCTS	Lung surfactants	0.0258207	0.412409	0.197026	0.00587578	0.0281143	0.0245052	0.0036485	0.177687	0.0823591	0.708605	0.247858	0.119863	0.000728414	0.0328163	0.205107	0.0169592	0.029756	0.00139897	0.0596322	0.0691358	0.254805	0.00269835	0.868716	0.978316	0.146222	0.000486805	0.00568481	0.0292726	0.00313522	0.829379	0.865143	-5.04324	138.513	142.383	38.423	-5.67817	2.39137	3.49584	90.3459	-4.69584	6.86927	734.053
Colistimethate	DB01111	CCC(C)CCCCC(=O)NC(CCNCS(=O)(=O)[O-])C(=O)NC(C(=O)NC(CCNCS(=O)(=O)[O-])C(=O)NC1CCNC(=O)C(C(C)O)NC(=O)C(CCNCS(=O)(=O)[O-])NC(=O)C(CCNCS(=O)(=O)[O-])NC(=O)C(CC(C)C)NC(=O)C(CC(C)C)NC(=O)C(CCNCS(=O)(=O)[O-])NC1=O)C(C)O						0.149682	0.0251147	0.178177	0.00034956	0.0142662	0.0466499	0.0036327	0.0482178	0.0140884	0.604976	0.0858968	0.251713	0.0240888	0.378635	0.0336559	0.0322892	0.101807	0.00144229	0.00125214	0.0428508	0.14978	0.00421423	0.116676	0.0725253	0.182591	0.00495669	0.00730632	0.00519423	0.0308125	0.159005	0.19317	-6.50262	15.7071	73.0308	54.4528	-12.879	3.34393	0.512622	77.6912	-1.71119	2.24826	1634.9
Colistin	DB00803	CCC(C)CCCC(=O)N[C@@H](CCN)C(=O)N[C@H](C(=O)N[C@@H](CCN)C(=O)N[C@H]1CCNC(=O)C([C@@H](C)O)NC(=O)[C@@H](CCN)NC(=O)[C@H](CCN)NC(=O)[C@@H](CC(C)C)NC(=O)[C@@H](CC(C)C)NC(=O)[C@H](CCN)NC1=O)[C@@H](C)O	A07AA;J01XB	ALIMENTARY TRACT AND METABOLISM;ANTIINFECTIVES FOR SYSTEMIC USE	ANTIBACTERIALS FOR SYSTEMIC USE;ANTIDIARRHEALS, INTESTINAL ANTIINFLAMMATORY/ANTIINFECTIVE AGENTS	INTESTINAL ANTIINFECTIVES;OTHER ANTIBACTERIALS	Antibiotics;Polymyxins	0.381263	0.0241778	0.222717	0.000687405	0.011998	0.0154889	0.00381451	0.0348994	0.0182092	0.639357	0.298637	0.104021	0.163369	0.302705	0.130087	0.074373	0.13477	0.0101088	0.0182251	0.159212	0.181589	0.0227412	0.157694	0.233438	0.290609	0.0656988	0.0363147	0.0345859	0.144915	0.179284	0.27024	-6.56559	-0.975132	72.589	31.3087	-13.1248	3.4694	0.472771	68.6851	-3.02812	5.00885	1155.45
Conivaptan	DB00872	Cc1nc2c([nH]1)CCN(C(=O)c1ccc(NC(=O)c3ccccc3-c3ccccc3)cc1)c1ccccc1-2	C03XA	CARDIOVASCULAR SYSTEM	DIURETICS	OTHER DIURETICS	Vasopressin antagonists	0.189413	0.594109	0.788556	0.214626	0.894047	0.595031	0.913589	0.186085	0.161734	0.86419	0.850936	0.487548	0.238597	0.944475	0.998767	0.00606058	0.0149749	0.561192	0.175342	0.00857509	0.0673864	0.0628343	0.781262	0.98842	0.678136	0.0701441	0.246382	0.746886	0.202505	0.205578	0.972183	-5.37372	39.1001	50.0521	72.8374	-10.9742	2.81093	4.11209	97.8595	-5.74697	-0.0137245	498.586
Copanlisib	DB12483	COc1c(OCCCN2CCOCC2)ccc2c1N=C(NC(=O)c1cnc(N)nc1)N1CCN=C21	L01EM	ANTINEOPLASTIC AND IMMUNOMODULATING AGENTS	ANTINEOPLASTIC AGENTS	PROTEIN KINASE INHIBITORS	Phosphatidylinositol-3-kinase (Pi3K) inhibitors	0.57841	0.59142	0.763059	0.00687416	0.0186767	0.07034	0.0217351	0.139724	0.235615	0.518928	0.157483	0.0637121	0.588617	0.832744	0.884452	0.00607135	0.0197896	0.0592705	0.0232273	0.0305871	0.103942	0.00090403	0.473931	0.284803	0.112482	0.0496949	0.00492687	0.0369639	0.212314	0.230215	0.871428	-5.59819	-17.5323	25.4746	-37.326	-13.4842	2.72421	0.642644	62.4784	-1.81099	3.73706	480.529
Copper	DB09130	[Cu]						0.53732	0.762746	0.769687	0.4168	0.967932	0.0800791	0.952446	0.0928958	0.033967	0.324665	0.519468	0.489461	0.205641	0.404369	0.963021	0.16879	0.0245606	0.476234	0.349939	0.273968	0.20809	0.280858	0.875696	0.0527702	0.829116	0.463734	0.837832	0.358891	0.292949	0.922147	0.214547	-3.87504	57.4432	-3.02878	37.143	-2.59801	1.36584	3.35125	98.1285	-6.64343	-3.42458	63.546
Copper Cu-64	DB13980	[64Cu]						0.537775	0.762663	0.769714	0.417588	0.968017	0.079939	0.952644	0.0928963	0.0340447	0.32469	0.520227	0.489579	0.205959	0.404311	0.963156	0.169092	0.024582	0.477298	0.35061	0.274448	0.208056	0.281544	0.875833	0.0528202	0.829683	0.464479	0.838235	0.359485	0.293562	0.92222	0.214927	-3.87473	57.448	-3.04055	37.1543	-2.59881	1.36588	3.35159	98.1426	-6.64727	-3.4247	63.9298
Copper gluconate	DB11246	O=C([O-])[C@H](O)[C@@H](O)[C@H](O)[C@H](O)CO.O=C([O-])[C@H](O)[C@@H](O)[C@H](O)[C@H](O)CO.[Cu+2]						0.0599502	0.183498	0.120654	0.00204759	0.0538232	0.0410286	0.0069387	0.0220139	0.0100396	0.104462	0.00012408	0.0173441	0.0504457	0.0664189	0.00492153	0.0261443	0.026362	0.00107922	0.000637777	0.0873612	0.129051	0.00130568	0.00750675	0.00252912	0.104863	0.00233316	0.00117893	0.000754904	0.00639534	0.135702	0.0408057	-6.99107	13.4056	-6.44603	-18.1602	-22.6645	0.731469	-2.21795	44.4321	-0.649708	-2.58652	453.84
Copper oxodotreotide Cu-64	DB15873	C[C@@H](O)[C@H](NC(=O)[C@@H]1CSSC[C@H](NC(=O)[C@@H](Cc2ccccc2)NC(=O)CN2CCN(CC(=O)[O-])CCN(CC(=O)[O-])CCN(CC(=O)O)CC2)C(=O)N[C@@H](Cc2ccc(O)cc2)C(=O)N[C@H](Cc2c[nH]c3ccccc23)C(=O)N[C@@H](CCCCN)C(=O)N[C@@H]([C@@H](C)O)C(=O)N1)C(=O)O.[64Cu+2]						0.243999	0.0654897	0.308784	0.00335852	0.0511822	0.105452	0.0218163	0.0482743	0.0217626	0.676708	0.027308	0.0541204	0.23126	0.439306	0.0922558	0.0454354	0.117697	0.02468	0.0145233	0.0624331	0.0833742	0.0165836	0.0121759	0.0432108	0.231557	0.0763766	0.0210007	0.0133275	0.0468388	0.142876	0.475813	-7.42694	11.5113	38.6672	31.5753	-17.3623	2.78707	-0.653039	77.498	-2.01878	-3.16313	1497.56
Cortisone acetate	DB01380	CC(=O)OCC(=O)[C@@]1(O)CC[C@H]2[C@@H]3CCC4=CC(=O)CC[C@]4(C)[C@H]3C(=O)C[C@@]21C						0.06852	0.955931	0.848555	0.00385977	0.0697622	0.025719	0.0346102	0.0333799	0.00853757	0.845037	0.0653272	0.0162102	0.0691382	0.194741	0.999854	0.867486	0.953894	0.00510103	0.0781854	0.0536821	0.352752	0.00263927	0.975406	0.283183	0.125393	0.00746207	0.00332783	0.0557846	0.0246946	0.122488	0.119249	-4.5807	116.087	63.8123	-30.756	-6.78192	3.13368	1.88188	76.7478	-4.16341	0.0758259	402.487
Creatine	DB00148	CN(CC(=O)O)C(=N)N						0.112797	0.375283	0.573149	0.000156669	0.00100266	0.0527807	0.00028138	0.0408205	0.00583708	0.0260929	3.18e-05	0.0609582	0.0192631	0.0612137	0.381114	0.00115313	0.0147016	0.000784962	8.43e-06	0.00332936	0.0601872	7.81e-05	0.0125285	0.000480256	0.0038757	0.000110695	0.000502402	1.94e-05	0.000153664	0.643743	0.00181784	-6.55424	-41.7204	-41.6964	-8.8505	-15.5934	1.27339	-3.7783	-13.481	-0.561778	5.19612	131.135
Crisaborole	DB05219	N#Cc1ccc(Oc2ccc3c(c2)COB3O)cc1	D11AH	DERMATOLOGICALS	OTHER DERMATOLOGICAL PREPARATIONS	OTHER DERMATOLOGICAL PREPARATIONS	Agents for dermatitis, excluding corticosteroids	0.660584	0.706786	0.956529	0.743337	0.38941	0.238562	0.228665	0.363253	0.0639296	0.67307	0.270223	0.2368	0.0949944	0.823718	0.999773	0.0173189	0.125672	0.624447	0.170266	0.154422	0.380923	0.0456782	0.941211	0.0493859	0.263912	0.318457	0.0249637	0.400876	0.299149	0.307582	0.328138	-4.18445	58.4361	2.02577	-11.1841	-9.31716	3.04453	1.86517	89.1895	-3.79271	-3.26594	251.05
Crizotinib	DB08865;DB08700	C[C@@H](Oc1cc(-c2cnn(C3CCNCC3)c2)cnc1N)c1c(Cl)ccc(F)c1Cl	L01ED	ANTINEOPLASTIC AND IMMUNOMODULATING AGENTS	ANTINEOPLASTIC AGENTS	PROTEIN KINASE INHIBITORS	Anaplastic lymphoma kinase (ALK) inhibitors	0.202646	0.851687	0.931529	0.376727	0.832333	0.121695	0.78075	0.352002	0.570938	0.663942	0.975069	0.236507	0.753363	0.783697	0.999896	0.00969345	0.0149366	0.52237	0.624932	0.0307907	0.0807195	0.034595	0.950296	0.742917	0.598251	0.0176317	0.0529005	0.302686	0.0472766	0.2393	0.896057	-5.35213	0.578993	16.3948	22.7975	-10.4074	2.83813	2.12032	88.314	-3.84755	11.6311	450.345
Cromoglicic acid	DB01003	O=C(O)c1cc(=O)c2c(OCC(O)COc3cccc4oc(C(=O)O)cc(=O)c34)cccc2o1	A07EB;D11AH;R01AC;R03AK;R03BC;S01GX	ALIMENTARY TRACT AND METABOLISM;DERMATOLOGICALS;RESPIRATORY SYSTEM;SENSORY ORGANS	ANTIDIARRHEALS, INTESTINAL ANTIINFLAMMATORY/ANTIINFECTIVE AGENTS;DRUGS FOR OBSTRUCTIVE AIRWAY DISEASES;NASAL PREPARATIONS;OPHTHALMOLOGICALS;OTHER DERMATOLOGICAL PREPARATIONS	ADRENERGICS, INHALANTS;DECONGESTANTS AND ANTIALLERGICS;DECONGESTANTS AND OTHER NASAL PREPARATIONS FOR TOPICAL USE;INTESTINAL ANTIINFLAMMATORY AGENTS;OTHER DERMATOLOGICAL PREPARATIONS;OTHER DRUGS FOR OBSTRUCTIVE AIRWAY DISEASES, INHALANTS	Adrenergics in combination with corticosteroids or other drugs, excl. anticholinergics;Agents for dermatitis, excluding corticosteroids;Antiallergic agents, excl. corticosteroids;Other antiallergics	0.184414	0.171637	0.500257	0.102723	0.045215	0.1559	0.104216	0.0165794	0.0680332	0.101937	0.026864	0.177858	0.311397	0.969105	0.429884	0.0568654	0.0837664	0.0783719	0.0503086	0.0336137	0.0730568	0.0415139	0.117626	0.319064	0.207665	0.0200487	0.0237265	0.0981024	0.0501984	0.283404	0.398253	-5.88992	9.37665	-9.12383	71.4877	-13.9276	2.3168	-0.574604	78.4436	-3.10183	7.97965	468.37
Crotamiton	DB00265	CC=CC(=O)N(CC)c1ccccc1C						0.185701	0.997133	0.902991	0.463639	0.623588	0.468093	0.062461	0.141462	0.0119951	0.607172	0.0412319	0.430787	0.0159096	0.371736	0.999989	0.00273918	0.0146026	0.011918	0.0205418	0.00223597	0.066365	0.0021543	0.995708	0.0111773	0.0818933	0.00210044	0.0158845	0.0150228	0.00324773	0.857391	0.115228	-3.84155	125.67	94.0297	-10.7345	-6.24426	1.9184	2.69694	62.9362	-2.20914	-1.71282	203.285
Cupric Chloride	DB09131	Cl[Cu]Cl						0.55022	0.999398	0.971042	0.635392	0.563548	0.285052	0.368124	0.274576	0.0245662	0.549297	0.00116561	0.697582	0.00428284	0.738309	0.999878	0.00264321	0.00228333	0.00161784	0.000117217	0.000128603	0.00298161	0.000107028	0.875867	0.0347394	0.231243	0.000560598	0.13085	0.00633218	0.00257446	0.809365	0.270425	-4.15684	53.6683	18.6566	16.4936	-1.04318	1.53082	2.91745	77.048	-2.20848	2.69546	134.452
Cupric oxide	DB11134	[Cu+2].[O-2]						0.590087	0.915687	0.869833	0.00147602	0.091275	0.111081	0.0870996	0.0531986	0.000716119	0.289104	0.000575583	0.722078	0.19577	0.30436	0.972218	0.017176	0.00364228	0.00627407	0.00346578	0.00546404	0.0113885	0.00557474	0.494273	0.019789	0.537516	0.0120543	0.111571	0.00515643	0.00453877	0.851765	0.0360295	-4.27559	55.671	6.70035	-0.469775	-1.70386	1.85373	2.54715	98.1071	-6.03385	0.16926	79.545
Cupric sulfate	DB06778	O=S(=O)([O-])[O-].[Cu+2]	V03AB	VARIOUS	ALL OTHER THERAPEUTIC PRODUCTS	ALL OTHER THERAPEUTIC PRODUCTS	Antidotes	0.025688	0.597578	0.249891	0.000602023	0.00761483	0.00419437	1.53e-05	0.00266212	0.0207222	0.154645	4.15e-08	0.356616	0.000180594	0.995286	0.527754	0.00021802	5.74e-05	0.000265988	1.49e-06	0.000165579	0.0666638	1.55e-08	0.210032	0.0291033	0.0309895	1.04e-06	0.00111149	0.00221435	8.89e-05	0.120548	0.00010406	-4.47452	-77.559	-19.3052	170.918	-7.68524	2.52953	0.165243	72.4541	-0.313692	4.38375	159.609
Curcumin	DB11672	COc1cc(/C=C/C(=O)CC(=O)/C=C/c2ccc(O)c(OC)c2)ccc1O						0.423737	0.343898	0.463227	0.439128	0.582175	0.177774	0.568263	0.0527958	0.119937	0.572155	0.751122	0.118796	0.0621451	0.844365	0.984454	0.0511375	0.0490765	0.421545	0.210502	0.253152	0.296118	0.208184	0.73912	0.627454	0.708658	0.374155	0.601613	0.664116	0.462717	0.676164	0.527617	-5.17064	75.9736	48.9369	-22.9869	-9.51876	1.43684	2.75256	91.0086	-5.08634	-6.87379	368.385
Cyanocobalamin	DB00115	C/C1=C2/N=C(/C=C3\N=C(/C(C)=C4/[C@@H](CCC(N)=O)[C@](C)(CC(N)=O)[C@](C)([C@@H]5N=C1[C@](C)(CCC(=O)NC[C@@H](C)OP(=O)([O-])O[C@H]1[C@@H](O)[C@@H](n6cnc7cc(C)c(C)cc76)O[C@@H]1CO)[C@H]5CC(N)=O)N4[Co+]C#N)[C@@](C)(CC(N)=O)[C@@H]3CCC(N)=O)C(C)(C)[C@@H]2CCC(N)=O	B03AE;B03BA	BLOOD AND BLOOD FORMING ORGANS	ANTIANEMIC PREPARATIONS	IRON PREPARATIONS;VITAMIN B12 AND FOLIC ACID	Iron in other combinations;Vitamin B12 (cyanocobalamin and analogues)	0.189312	0.0978836	0.332768	0.000690422	0.0193694	0.0408485	0.0190965	0.0236745	0.0775584	0.720434	0.162044	0.0478139	0.339852	0.377027	0.326356	0.0155225	0.0494725	0.00294929	0.0315548	0.0629951	0.0939217	0.00385141	0.273667	0.507306	0.070892	0.00815093	0.00472026	0.0134226	0.043523	0.0765048	0.659226	-5.93638	-4.38452	79.4557	21.5824	-15.6579	3.53922	1.26332	71.9476	-2.87103	-13.2314	1355.39
Cyanocobalamin Co-60	DB09387	C/C1=C2/[N-]C([C@H](CC(N)=O)[C@@]2(C)CCC(=O)NC[C@@H](C)OP(=O)([O-])O[C@H]2[C@@H](O)[C@@H](n3cnc4cc(C)c(C)cc43)O[C@@H]2CO)[C@]2(C)N=C(/C(C)=C3\N=C(/C=C4\N=C1[C@@H](CCC(N)=O)C4(C)C)[C@@H](CCC(N)=O)[C@]3(C)CC(N)=O)[C@@H](CCC(N)=O)[C@]2(C)CC(N)=O.[60Co+3].[C-]#N						0.280975	0.135545	0.35581	0.00181451	0.0453423	0.0379169	0.0459416	0.0292724	0.207733	0.706845	0.326458	0.070603	0.35781	0.493477	0.542415	0.0191116	0.0603364	0.00611166	0.077318	0.0729755	0.157898	0.00608408	0.315925	0.63881	0.218903	0.0161073	0.00908205	0.0769272	0.122364	0.112206	0.718468	-6.47897	17.9799	90.3973	25.719	-15.4173	3.67583	0.873892	68.7083	-2.76451	-9.90308	1356.39
Cyclacillin	DB01000	CC1(C)S[C@@H]2[C@H](NC(=O)C3(N)CCCCC3)C(=O)N2[C@H]1C(=O)O	J01CR	ANTIINFECTIVES FOR SYSTEMIC USE	ANTIBACTERIALS FOR SYSTEMIC USE	BETA-LACTAM ANTIBACTERIALS, PENICILLINS	Combinations of penicillins, incl. beta-lactamase inhibitors	0.0566992	0.0976864	0.758315	9.99e-05	0.00518016	0.0821835	0.000691439	0.0201703	0.002222	0.333023	0.00230265	0.0817649	0.0300715	0.359614	0.466446	0.00379724	0.0309775	0.00363393	0.00110049	0.00853447	0.0640567	0.00193976	0.0466366	0.00139772	0.0620698	0.000633486	0.00387266	0.000197142	0.00206357	0.517708	0.00380192	-6.08972	-6.07084	18.347	-17.6337	-13.2064	2.12827	-0.9642	49.9291	-1.84662	1.47377	341.433
Cyclandelate	DB04838	CC1CC(OC(=O)C(O)c2ccccc2)CC(C)(C)C1	C04AX	CARDIOVASCULAR SYSTEM	PERIPHERAL VASODILATORS	PERIPHERAL VASODILATORS	Other peripheral vasodilators	0.0513043	0.943626	0.932886	0.105801	0.872667	0.551161	0.387846	0.10677	0.0119828	0.537899	0.0242116	0.305041	0.0124134	0.244898	0.999996	0.00068539	0.0103649	0.0348608	0.03279	0.0257884	0.146124	0.0133436	0.988112	0.0828546	0.0698544	0.00619146	0.0181981	0.566485	0.00215373	0.388636	0.10713	-4.07541	113.536	65.7227	4.18679	-6.16475	1.9026	3.1176	87.4319	-4.03217	4.91907	276.376
Cyclizine	DB01176	CN1CCN(C(c2ccccc2)c2ccccc2)CC1	R06AE	RESPIRATORY SYSTEM	ANTIHISTAMINES FOR SYSTEMIC USE	ANTIHISTAMINES FOR SYSTEMIC USE	Piperazine derivatives	0.0376164	0.984624	0.837104	0.0149633	0.189234	0.260212	0.0107217	0.454715	0.73997	0.27374	0.004539	0.0312579	0.251384	0.0195691	0.994768	0.000612518	0.005847	0.0014024	0.00289751	0.00246531	0.0291977	0.000819501	0.92024	0.0415241	0.0447993	8.92e-05	0.00183858	0.00583604	0.000532839	0.9417	0.931113	-4.35813	83.3414	-12.2818	-26.482	-7.45048	2.48046	2.26097	65.3324	-2.61313	-1.13933	266.388
Cyclobenzaprine	DB00924	CN(C)CCC=C1c2ccccc2C=Cc2ccccc21	M03BX	MUSCULO-SKELETAL SYSTEM	MUSCLE RELAXANTS	MUSCLE RELAXANTS, CENTRALLY ACTING AGENTS	Other centrally acting agents	0.648078	0.995873	0.876486	0.945001	0.116893	0.480732	0.0203738	0.870157	0.762716	0.655742	0.0660685	0.191422	0.396402	0.622196	0.99805	0.0211839	0.0210666	0.297744	0.11917	0.025973	0.0644717	0.0179219	0.931878	0.597214	0.162868	0.0115474	0.036905	0.246654	0.0693988	0.830335	0.94755	-4.41854	61.8979	-0.761834	13.4034	-5.78425	2.77229	2.59764	86.2911	-4.86739	7.92498	275.395
Cycloguanil	DB14763	CC1(C)N=C(N)N=C(N)N1c1ccc(Cl)cc1	P01BB	ANTIPARASITIC PRODUCTS, INSECTICIDES AND REPELLENTS	ANTIPROTOZOALS	ANTIMALARIALS	Biguanides	0.0310587	0.928056	0.934065	0.00977231	0.0168481	0.0873855	0.000802006	0.212569	0.631487	0.597024	0.0012218	0.176578	0.0320558	0.159781	0.997418	0.000383621	0.00756048	0.0236883	0.0018844	0.0058363	0.0839223	5.73e-05	0.746713	0.00848701	0.00691664	0.000236555	0.000890549	0.0131842	0.00156806	0.317248	0.174378	-4.67592	16.966	11.0977	-9.69508	-9.45483	2.98965	0.317892	47.1427	-3.20905	4.44683	251.721
Cyclopenthiazide	DB13532	NS(=O)(=O)c1cc2c(cc1Cl)NC(CC1CCCC1)NS2(=O)=O	C03AA;C03AB;C03EA;G01AE	CARDIOVASCULAR SYSTEM;GENITO URINARY SYSTEM AND SEX HORMONES	DIURETICS;GYNECOLOGICAL ANTIINFECTIVES AND ANTISEPTICS	ANTIINFECTIVES AND ANTISEPTICS, EXCL. COMBINATIONS WITH CORTICOSTEROIDS;DIURETICS AND POTASSIUM-SPARING AGENTS IN COMBINATION;LOW-CEILING DIURETICS, THIAZIDES	Low-ceiling diuretics and potassium-sparing agents;Sulfonamides;Thiazides and potassium in combination;Thiazides, plain	0.0251376	0.402001	0.847224	0.0201817	0.113838	0.358737	0.0240947	0.088049	0.0197033	0.513969	0.206495	0.77318	0.0254723	0.97824	0.996621	0.0127569	0.0375119	0.017954	0.0054714	0.00384966	0.060835	0.000905652	0.68991	0.166878	0.188196	0.00194092	0.00443961	0.084619	0.00822089	0.116155	0.0642055	-5.27148	21.4625	14.7281	56.5431	-8.40786	2.24425	1.70638	88.7918	-3.55137	4.20487	379.891
Cyclopentolate	DB00979	CN(C)CCOC(=O)C(c1ccccc1)C1(O)CCCC1	S01FA	SENSORY ORGANS	OPHTHALMOLOGICALS	MYDRIATICS AND CYCLOPLEGICS	Anticholinergics	0.0466775	0.948868	0.866159	0.0128745	0.157829	0.333013	0.00953923	0.434092	0.203841	0.532231	0.0239351	0.0719989	0.392143	0.0226986	0.998408	0.00293623	0.0119329	0.00268854	0.00224964	0.00597983	0.0382937	0.00206899	0.946837	0.0391064	0.0116732	0.000632881	0.00297033	0.0115617	0.00117527	0.639457	0.343463	-4.17053	82.6376	13.2481	5.57502	-10.5174	2.77235	0.399095	28.4678	-1.21859	-0.646205	291.391
Cyclophosphamide	DB00531	O=P1(N(CCCl)CCCl)NCCCO1	L01AA	ANTINEOPLASTIC AND IMMUNOMODULATING AGENTS	ANTINEOPLASTIC AGENTS	ALKYLATING AGENTS	Nitrogen mustard analogues	0.995854	0.972982	0.975951	0.0156295	0.174666	0.428606	0.0085103	0.288625	0.00883755	0.711576	0.00470979	0.809342	0.69872	0.304298	0.997171	0.00502102	0.00121838	0.016436	0.00239956	0.00775898	0.109881	0.0163401	0.852044	0.00157452	0.135794	0.0142612	0.0078877	0.00137352	0.0614702	0.966283	0.272656	-5.0486	24.7573	-4.07874	-4.17311	-8.62842	3.45915	1.24494	28.2777	-0.937137	-1.95124	261.089
Cycloserine	DB00260;DB03123	N[C@@H]1CONC1=O	J04AB	ANTIINFECTIVES FOR SYSTEMIC USE	ANTIMYCOBACTERIALS	DRUGS FOR TREATMENT OF TUBERCULOSIS	Antibiotics	0.991676	0.890007	0.991877	0.0527102	0.0109957	0.0442467	0.00111551	0.0600857	0.000367318	0.160831	0.00661526	0.388749	0.120592	0.499681	0.999458	0.00847506	0.00602308	0.0219779	0.0248165	0.0035714	0.0278921	0.0137365	0.440407	0.000721035	0.119658	0.00536003	0.00984765	0.00223075	0.105135	0.942172	0.0236652	-5.43811	-8.0154	-19.9247	13.8661	-13.7187	2.2838	-0.0302501	32.5166	0.314792	2.31493	102.093
Cyclosporine	DB00091	C/C=C/C[C@@H](C)[C@@H](O)[C@H]1C(=O)N[C@@H](CC)C(=O)N(C)CC(=O)N(C)[C@@H](CC(C)C)C(=O)N[C@@H](C(C)C)C(=O)N(C)[C@@H](CC(C)C)C(=O)N[C@@H](C)C(=O)N[C@H](C)C(=O)N(C)[C@@H](CC(C)C)C(=O)N(C)[C@@H](CC(C)C)C(=O)N(C)[C@@H](C(C)C)C(=O)N1C	L04AD;S01XA	ANTINEOPLASTIC AND IMMUNOMODULATING AGENTS;SENSORY ORGANS	IMMUNOSUPPRESSANTS;OPHTHALMOLOGICALS	IMMUNOSUPPRESSANTS;OTHER OPHTHALMOLOGICALS	Calcineurin inhibitors;Other ophthalmologicals	0.157832	0.0442063	0.433126	0.000270074	0.00903295	0.038392	0.00333188	0.0159791	0.0025888	0.816836	0.689394	0.105777	0.152964	0.726455	0.770581	0.0181717	0.10165	0.0193674	0.0466055	0.0226615	0.0487939	0.0220372	0.602097	0.549579	0.328636	0.00987018	0.0427212	0.0663436	0.0491753	0.143914	0.212042	-5.34157	63.0788	129.457	31.9113	-11.1945	3.22778	2.60796	85.685	-5.39279	0.193824	1202.63
Cyclothiazide	DB00606	NS(=O)(=O)c1cc2c(cc1Cl)NC(C1CC3C=CC1C3)NS2(=O)=O	C03AA;C03AB;G01AE	CARDIOVASCULAR SYSTEM;GENITO URINARY SYSTEM AND SEX HORMONES	DIURETICS;GYNECOLOGICAL ANTIINFECTIVES AND ANTISEPTICS	ANTIINFECTIVES AND ANTISEPTICS, EXCL. COMBINATIONS WITH CORTICOSTEROIDS;LOW-CEILING DIURETICS, THIAZIDES	Sulfonamides;Thiazides and potassium in combination;Thiazides, plain	0.0281641	0.454815	0.832736	0.0148717	0.16212	0.275699	0.0270489	0.0733765	0.0227653	0.626162	0.446531	0.726156	0.0227432	0.973186	0.998712	0.0202983	0.0571351	0.0147628	0.00519386	0.00320255	0.0609866	0.00119239	0.7361	0.133099	0.255557	0.00119125	0.00545725	0.0704016	0.00469421	0.128631	0.0481917	-5.36687	23.4153	13.05	61.3082	-8.34186	2.4096	1.63576	89.523	-3.35748	2.58317	389.886
Cycrimine	DB00942	OC(CCN1CCCCC1)(c1ccccc1)C1CCCC1						0.0627043	0.992516	0.877954	0.0129288	0.0621141	0.106255	0.00433503	0.759656	0.919771	0.300047	0.0136332	0.0207656	0.440732	0.0102784	0.999526	0.000706379	0.00794998	0.00938211	0.00701029	0.00390405	0.0370038	0.000326112	0.873962	0.311434	0.0483884	0.000209907	0.00771845	0.0297083	0.000836529	0.755477	0.925131	-4.51883	51.1204	1.61839	-1.76189	-6.06871	2.90509	2.14583	54.9847	-3.46956	0.252535	287.447
Cyproheptadine	DB00434	CN1CCC(=C2c3ccccc3C=Cc3ccccc32)CC1	R06AX	RESPIRATORY SYSTEM	ANTIHISTAMINES FOR SYSTEMIC USE	ANTIHISTAMINES FOR SYSTEMIC USE	Other antihistamines for systemic use	0.492169	0.997849	0.87144	0.666968	0.194569	0.208922	0.028048	0.754635	0.839284	0.469579	0.0387459	0.0492137	0.539323	0.481912	0.998747	0.00722223	0.0195758	0.150368	0.0718574	0.00936275	0.0436755	0.00588682	0.943349	0.471766	0.112349	0.00513301	0.029384	0.0755034	0.0260003	0.810696	0.947775	-4.60682	38.5526	-4.9049	-19.9981	-6.05579	2.95493	2.79022	85.7255	-4.69215	3.78301	287.406
Cyproterone acetate	DB04839	CC(=O)O[C@]1(C(C)=O)CC[C@H]2[C@@H]3C=C(Cl)C4=CC(=O)[C@@H]5C[C@@H]5[C@]4(C)[C@H]3CC[C@@]21C	G03HA;G03HB	GENITO URINARY SYSTEM AND SEX HORMONES	SEX HORMONES AND MODULATORS OF THE GENITAL SYSTEM	ANTIANDROGENS	Antiandrogens and estrogens;Antiandrogens, plain	0.0368233	0.928015	0.724757	0.019265	0.295545	0.0295195	0.200351	0.0217551	0.0200711	0.836591	0.352846	0.0518294	0.0231224	0.201253	0.999949	0.884777	0.941123	0.00369775	0.227851	0.169394	0.550558	0.0161817	0.987277	0.550738	0.771186	0.0192909	0.0360254	0.278689	0.0857903	0.322987	0.190842	-4.573	99.0764	44.2649	5.56048	-4.65414	2.9005	3.77761	96.4321	-4.90565	-3.988	416.945
Cysteamine	DB00847	NCCS	A16AA;S01XA	ALIMENTARY TRACT AND METABOLISM;SENSORY ORGANS	OPHTHALMOLOGICALS;OTHER ALIMENTARY TRACT AND METABOLISM PRODUCTS	OTHER ALIMENTARY TRACT AND METABOLISM PRODUCTS;OTHER OPHTHALMOLOGICALS	Amino acids and derivatives;Other ophthalmologicals	0.258866	0.674787	0.730857	0.0182283	0.0104183	0.0441111	0.0135303	0.31259	0.00260264	0.0846013	0.000394371	0.689982	0.0156788	0.195563	0.988631	0.00589415	0.00562967	0.013859	0.00109362	0.00102902	0.0165984	0.00251357	0.276758	0.00203166	0.0323862	0.000829274	0.0251035	0.000509441	0.0263882	0.846996	0.0895054	-4.92243	17.1403	-70.9659	19.6553	-5.77577	2.79873	-2.20955	-32.7695	0.300923	9.45207	77.152
Cysteine	DB00151;DB04443;DB09485	N[C@@H](CS)C(=O)O						0.773529	0.738927	0.920136	0.0419621	0.0907183	0.0987918	0.0511092	0.09802	0.0313891	0.0610787	0.0102932	0.478682	0.172403	0.262498	0.984921	0.00271965	0.0147104	0.153673	0.000898593	0.00458735	0.0266878	0.00208522	0.0563033	0.000847386	0.0289989	0.00397689	0.00829891	0.00269075	0.0328198	0.592175	0.0120631	-5.73377	20.2607	-12.8343	-8.54036	-11.657	1.71593	-0.666352	48.2067	-0.237303	-1.24262	121.161
Cystine	DB00138	N[C@@H](CSSC[C@H](N)C(=O)O)C(=O)O						0.678855	0.615861	0.860139	0.0314841	0.182946	0.114121	0.124554	0.160284	0.0264716	0.0901742	0.0465221	0.311819	0.237281	0.137543	0.89419	0.0119603	0.0259957	0.14809	0.00782662	0.0506385	0.0406021	0.0193885	0.0862992	0.00234438	0.0796811	0.0321056	0.0242389	0.00494707	0.0310747	0.680168	0.0333768	-6.10235	51.3608	-11.9932	-8.35801	-13.4019	1.61816	-0.663073	60.2838	-2.72667	3.34267	240.306
Cytarabine	DB00987	Nc1ccn([C@@H]2O[C@H](CO)[C@@H](O)[C@@H]2O)c(=O)n1	L01BC;L01XY	ANTINEOPLASTIC AND IMMUNOMODULATING AGENTS	ANTINEOPLASTIC AGENTS	ANTIMETABOLITES;OTHER ANTINEOPLASTIC AGENTS	Combinations of antineoplastic agents;Pyrimidine analogues	0.530281	0.776698	0.568755	0.000381016	0.00205324	0.0813741	0.00135331	0.0113466	0.00122585	0.0532607	0.000118068	0.0295347	0.371961	0.88287	0.66826	0.0214218	0.036318	0.0109175	0.0245745	0.0361269	0.209545	0.00151486	0.0218317	0.00165525	0.115978	0.00979887	0.00244271	0.0108479	0.515317	0.307051	0.0552608	-5.86327	22.2868	-17.8424	12.1506	-22.6602	2.06183	-2.00735	11.7543	-0.50294	-1.18438	243.219
D-Methionine	DB02893	CSCC[C@@H](N)C(=O)O						0.189208	0.773237	0.983549	0.00688812	0.00393093	0.255637	0.00163378	0.217953	0.00332319	0.113077	0.000841444	0.313288	0.100401	0.149237	0.997323	0.0012186	0.0228644	0.020886	0.000468367	0.00157516	0.0220239	0.00227405	0.243554	0.000654207	0.00583672	0.000533971	0.000796864	0.000321074	0.000389339	0.420263	0.00969384	-5.3916	15.0409	-24.0217	-8.39979	-11.9866	1.02564	-1.63432	35.4772	-0.832571	2.80361	149.215
D-Serine	DB03929	N[C@H](CO)C(=O)O						0.23476	0.581484	0.823843	0.0233957	0.0141539	0.101785	0.00979636	0.0511255	0.00630659	0.0320363	0.00111147	0.277669	0.0805124	0.0389366	0.94281	0.00400486	0.0583007	0.0525257	0.000201612	0.00196681	0.0132511	0.000373858	0.0324052	0.000706792	0.0144052	0.000564563	0.00124342	0.00128574	0.00153404	0.331481	0.00471706	-5.79826	3.52949	-21.6935	-6.29551	-15.3275	1.08342	-1.10336	36.3066	0.307718	-0.389886	105.093
D-alpha-Tocopherol acetate	DB14002;DBSALT001457	CC(=O)Oc1c(C)c(C)c2c(c1C)CC[C@@](C)(CCC[C@H](C)CCC[C@H](C)CCCC(C)C)O2						0.0367406	0.836037	0.757954	0.0176266	0.00536108	0.186475	0.012304	0.43158	0.0527945	0.87616	0.130064	0.41499	0.0232129	0.208551	0.998633	0.00249599	0.013866	0.026564	0.0102151	0.0161916	0.0607581	0.00513767	0.923953	0.971163	0.0711822	0.000488035	0.0589033	0.0564153	0.00597235	0.629658	0.859639	-5.12861	82.1192	91.3635	60.6617	0.413708	2.10783	5.15356	106.478	-7.4471	5.74759	472.754
D-glucose	DB01914;DB11280	O=C[C@H](O)[C@@H](O)[C@H](O)[C@H](O)CO						0.239509	0.33519	0.271401	0.0014968	0.00732739	0.0390624	0.00117931	0.0309975	0.00102586	0.0672572	1.47e-05	0.0421822	0.0126702	0.0212857	0.0679784	0.036501	0.0254065	0.000361392	0.000787987	0.0358598	0.12868	0.000418837	0.0717778	0.00244572	0.0164603	0.000425108	0.0002466	0.00642854	0.00809767	0.278158	0.0219699	-5.5073	61.1815	14.5657	24.2275	-22.7176	1.0238	-0.602209	18.4761	0.161078	-4.20823	180.156
DL-Methylephedrine	DB11278	C[C@@H]([C@H](O)c1ccccc1)N(C)C						0.00860917	0.658323	0.836897	0.00497803	0.00155595	0.194558	0.00013539	0.504014	0.0401429	0.146172	9.35e-05	0.0648903	0.0923575	0.00387593	0.972755	0.0017258	0.0475885	0.000478556	0.000209718	0.00149434	0.0907685	5.04e-05	0.675618	0.00636566	0.00386464	2.99e-05	0.000123862	0.000233474	2.68e-05	0.694968	0.130938	-4.65851	27.9771	-22.0509	-11.9202	-11.9291	2.1356	-0.8514	-1.22718	-0.546299	1.20294	179.263
DL-alpha tocopheryl acetate	DB14477	CC(=O)Oc1c(C)c(C)c2c(c1C)CCC(C)(CCCC(C)CCCC(C)CCCC(C)C)O2						0.0356104	0.839502	0.729724	0.0179299	0.0192554	0.23565	0.024195	0.340441	0.0322179	0.881851	0.0596201	0.496443	0.0171722	0.303115	0.999344	0.0012627	0.0114443	0.0370117	0.00584603	0.0116651	0.0567454	0.00579572	0.918162	0.963752	0.060282	0.000412987	0.0536193	0.0473339	0.00463108	0.63822	0.819967	-5.11221	81.4197	92.7237	64.751	0.370748	2.10712	5.1655	106.769	-7.38529	6.21528	472.754
DL-alpha-Tocopherol	DB14476	Cc1c(C)c2c(c(C)c1O)CCC(C)(CCCC(C)CCCC(C)CCCC(C)C)O2						0.0560172	0.816348	0.757952	0.0521625	0.0218216	0.414088	0.0374737	0.565673	0.06871	0.885157	0.0325271	0.585718	0.0121592	0.137341	0.999364	0.000582276	0.00310934	0.0437283	0.0189617	0.0351972	0.112626	0.0167236	0.857076	0.918908	0.104734	0.000581459	0.180334	0.302284	0.0207251	0.719804	0.893467	-5.48656	75.9566	102.233	25.4619	-0.79746	1.93401	4.93787	110.385	-7.37459	9.65852	430.717
DL-dimyristoylphosphatidylcholine	DB11283;DBSALT001574	CCCCCCCCCCCCCC(=O)OCC(COP(=O)([O-])OCC[N+](C)(C)C)OC(=O)CCCCCCCCCCCCC						0.0225507	0.412988	0.204863	0.00563664	0.0414738	0.02796	0.00464764	0.1996	0.0896199	0.72859	0.261729	0.118417	0.000682986	0.0339994	0.200494	0.0152518	0.0256315	0.00159097	0.0620474	0.0675386	0.236752	0.00237947	0.88758	0.970851	0.131123	0.000494381	0.00532915	0.0313923	0.00256731	0.843815	0.870343	-5.06117	136.448	139.29	32.7671	-5.7906	2.41632	3.35187	87.9007	-4.43703	5.77435	677.945
DL-dimyristoylphosphatidylglycerol	DB11284;DBSALT001575	CCCCCCCCCCCCCC(=O)OCC(COP(=O)(O)OCC(O)CO)OC(=O)CCCCCCCCCCCCC						0.0125164	0.571519	0.259128	0.0308809	0.168735	0.0397606	0.174583	0.0626539	0.0870383	0.568044	0.313081	0.0493047	0.0112993	0.176306	0.976251	0.0354525	0.0478124	0.00749877	0.0790135	0.0251157	0.111234	0.0119188	0.792513	0.985023	0.135167	0.00127452	0.0116537	0.0373417	0.0136802	0.523855	0.723786	-5.32206	105.034	144.245	50.9472	-7.39916	1.51487	4.39051	110.43	-6.05276	9.62142	666.874
Dabigatran	DB14726	Cn1c(CNc2ccc(C(=N)N)cc2)nc2cc(C(=O)N(CCC(=O)O)c3ccccn3)ccc21						0.3429	0.521377	0.785124	0.0237484	0.0863775	0.259347	0.187947	0.0643713	0.165853	0.310128	0.181446	0.385236	0.560869	0.857574	0.499135	0.0171526	0.0298785	0.0945243	0.0808473	0.0196325	0.0840135	0.0129194	0.0967627	0.336686	0.156746	0.0204197	0.0147782	0.0459877	0.0380381	0.168593	0.729133	-7.13046	-20.4858	-19.6757	73.4401	-17.0953	2.95298	-1.54807	47.8118	-2.07496	0.0100621	471.521
Dabigatran etexilate	DB06695	CCCCCCOC(=O)/N=C(/N)c1ccc(NCc2nc3cc(C(=O)N(CCC(=O)OCC)c4ccccn4)ccc3n2C)cc1	B01AE	BLOOD AND BLOOD FORMING ORGANS	ANTITHROMBOTIC AGENTS	ANTITHROMBOTIC AGENTS	Direct thrombin inhibitors	0.385698	0.529428	0.672822	0.0957644	0.926607	0.282906	0.951844	0.101855	0.276919	0.829255	0.897141	0.27974	0.308827	0.856289	0.996452	0.00584277	0.0122213	0.229739	0.27159	0.0125311	0.0584512	0.0435176	0.746744	0.990708	0.585732	0.0864886	0.0686677	0.63569	0.172144	0.222987	0.966734	-5.97096	97.8582	105.299	83.8793	-11.7521	2.7179	2.82973	95.2718	-4.16791	-0.0478717	627.746
Dabrafenib	DB08912	CC(C)(C)c1nc(-c2cccc(NS(=O)(=O)c3c(F)cccc3F)c2F)c(-c2ccnc(N)n2)s1	L01EC	ANTINEOPLASTIC AND IMMUNOMODULATING AGENTS	ANTINEOPLASTIC AGENTS	PROTEIN KINASE INHIBITORS	B-Raf serine-threonine kinase (BRAF) inhibitors	0.141146	0.430315	0.872772	0.119179	0.743125	0.41134	0.753703	0.0489113	0.069821	0.534774	0.855271	0.677619	0.0894182	0.981677	0.998298	0.0247983	0.089294	0.159386	0.369388	0.0263429	0.118471	0.0975659	0.83664	0.393539	0.50836	0.0198398	0.0282832	0.611865	0.0520368	0.178276	0.707306	-4.83813	21.1063	35.4111	49.8903	-8.26845	1.97357	3.09918	107.256	-5.11573	-3.68048	519.574
Dacarbazine	DB00851	CN(C)/N=N/c1[nH]cnc1C(N)=O	L01AX	ANTINEOPLASTIC AND IMMUNOMODULATING AGENTS	ANTINEOPLASTIC AGENTS	ALKYLATING AGENTS	Other alkylating agents	0.949047	0.94578	0.946235	0.303062	0.00769433	0.125642	0.00559132	0.0614061	0.00560316	0.23322	0.00171513	0.460585	0.0497114	0.609611	0.999934	0.00110832	0.00211877	0.212958	0.00173328	0.00431988	0.0463352	0.00030619	0.682287	0.0134422	0.023988	0.00303269	0.0358105	0.0191747	0.00955422	0.89826	0.0584115	-4.98397	-2.02666	-5.36532	-11.8779	-17.1222	2.67044	-0.0323181	38.5877	-0.963534	-0.650874	182.187
Daclatasvir	DB09102	COC(=O)N[C@H](C(=O)N1CCC[C@H]1c1ncc(-c2ccc(-c3ccc(-c4cnc([C@@H]5CCCN5C(=O)[C@@H](NC(=O)OC)C(C)C)[nH]4)cc3)cc2)[nH]1)C(C)C	J05AP	ANTIINFECTIVES FOR SYSTEMIC USE	ANTIVIRALS FOR SYSTEMIC USE	DIRECT ACTING ANTIVIRALS	Antivirals for treatment of HCV infections	0.321847	0.169954	0.726789	0.111579	0.582628	0.234354	0.736902	0.141408	0.0845266	0.893332	0.949729	0.0963206	0.475343	0.930058	0.995333	0.00267445	0.00654967	0.1751	0.118599	0.0299692	0.0662433	0.0344436	0.778153	0.919416	0.738125	0.109595	0.123018	0.3019	0.279803	0.138529	0.906538	-5.20394	44.0388	81.9299	-17.142	-11.0452	3.44361	4.21979	99.1589	-6.88573	4.74187	738.89
Dacomitinib	DB11963	COc1cc2ncnc(Nc3ccc(F)c(Cl)c3)c2cc1NC(=O)/C=C/CN1CCCCC1	L01EB	ANTINEOPLASTIC AND IMMUNOMODULATING AGENTS	ANTINEOPLASTIC AGENTS	PROTEIN KINASE INHIBITORS	Epidermal growth factor receptor (EGFR) tyrosine kinase inhibitors	0.506511	0.882453	0.823045	0.360466	0.572946	0.150166	0.369509	0.367816	0.587902	0.770317	0.794677	0.243268	0.808312	0.893508	0.998083	0.0329933	0.0132821	0.709643	0.217984	0.070406	0.149777	0.0730088	0.918835	0.893595	0.76984	0.221662	0.281848	0.436885	0.526094	0.26176	0.897246	-4.96613	14.3467	48.3072	47.5295	-11.4279	3.15656	3.30109	100.422	-4.60182	6.3094	469.948
Dactinomycin	DB00970	Cc1c2oc3c(C)ccc(C(=O)N[C@@H]4C(=O)N[C@H](C(C)C)C(=O)N5CCC[C@H]5C(=O)N(C)CC(=O)N(C)[C@@H](C(C)C)C(=O)O[C@@H]4C)c3nc-2c(C(=O)N[C@@H]2C(=O)N[C@H](C(C)C)C(=O)N3CCC[C@H]3C(=O)N(C)CC(=O)N(C)[C@@H](C(C)C)C(=O)O[C@@H]2C)c(N)c1=O	L01DA	ANTINEOPLASTIC AND IMMUNOMODULATING AGENTS	ANTINEOPLASTIC AGENTS	CYTOTOXIC ANTIBIOTICS AND RELATED SUBSTANCES	Actinomycines	0.654829	0.12926	0.784136	0.00134918	0.0183036	0.0179862	0.0192425	0.00759361	0.00608166	0.691802	0.726508	0.107595	0.507849	0.973818	0.877992	0.0351347	0.156227	0.0224177	0.508379	0.0428239	0.0989237	0.106477	0.582715	0.455095	0.492342	0.354321	0.0299787	0.694509	0.634412	0.268549	0.703451	-5.46146	46.0917	83.4279	43.2597	-10.5144	4.18231	1.85321	70.2017	-3.87732	3.554	1255.44
Dalfampridine	DB06637	Nc1ccncc1	N07XX	NERVOUS SYSTEM	OTHER NERVOUS SYSTEM DRUGS	OTHER NERVOUS SYSTEM DRUGS	Other nervous system drugs	0.547982	0.789392	0.936525	0.374674	0.234793	0.0234642	0.130674	0.0167216	0.30894	0.0358043	0.819219	0.0417147	0.0171806	0.622258	0.999997	0.000938576	0.00140314	0.249031	0.0729738	0.00212885	0.00684118	7.77e-05	0.444782	0.000769706	0.0102871	0.000557683	0.0120364	0.00691179	0.00163218	0.850388	0.122585	-4.58278	33.1265	-2.87561	18.9632	-9.5204	2.69183	-0.990196	-1.56781	0.734297	-9.00568	94.117
Dalfopristin	DB01764	CCN(CC)CCS(=O)(=O)[C@@H]1CCN2C(=O)c3coc(n3)CC(=O)C[C@H](O)/C=C(C)/C=C/CNC(=O)/C=C/[C@@H](C)[C@@H](C(C)C)OC(=O)[C@@H]12						0.233493	0.173481	0.486858	0.00103893	0.0213778	0.0288991	0.0209161	0.0173756	0.0333635	0.529106	0.651773	0.168946	0.408143	0.845447	0.857433	0.078998	0.0709522	0.00615655	0.0741277	0.0227515	0.0743185	0.0368604	0.55681	0.733213	0.452855	0.0295167	0.0606855	0.194183	0.214919	0.2429	0.256577	-5.34021	90.6786	81.6165	3.70505	-12.239	3.22285	1.00921	63.2107	-2.98836	2.45843	690.86
Danazol	DB01406	C#C[C@]1(O)CC[C@H]2[C@@H]3CCC4=Cc5oncc5C[C@]4(C)[C@H]3CC[C@@]21C	G03XA	GENITO URINARY SYSTEM AND SEX HORMONES	SEX HORMONES AND MODULATORS OF THE GENITAL SYSTEM	OTHER SEX HORMONES AND MODULATORS OF THE GENITAL SYSTEM	Antigonadotropins and similar agents	0.127468	0.323587	0.834911	0.561037	0.675771	0.183492	0.446427	0.0490051	0.0538782	0.581214	0.715676	0.0613209	0.0472026	0.142133	0.999985	0.919407	0.921533	0.0603638	0.623426	0.953017	0.966461	0.0482883	0.981016	0.289234	0.859753	0.10138	0.228209	0.490061	0.189436	0.44488	0.197573	-4.77359	26.2162	-7.92314	-2.76963	-5.44615	2.45079	4.07238	97.8118	-5.84143	-2.68833	337.463
Dantrolene	DB01219	O=C1CN(/N=C/c2ccc(-c3ccc([N+](=O)[O-])cc3)o2)C(=O)N1	M03CA	MUSCULO-SKELETAL SYSTEM	MUSCLE RELAXANTS	MUSCLE RELAXANTS, DIRECTLY ACTING AGENTS	Dantrolene and derivatives	0.885855	0.877025	0.962028	0.896838	0.214615	0.252334	0.117854	0.0784332	0.00343418	0.472173	0.0559235	0.105239	0.048685	0.995247	0.999964	0.00656945	0.0212581	0.624079	0.121532	0.0229297	0.289142	0.0152042	0.973225	0.0254853	0.771723	0.0791361	0.0283452	0.785349	0.067747	0.871435	0.109388	-4.70454	38.0926	22.101	15.907	-12.8551	2.50328	1.73118	101.907	-4.74263	0.989928	314.257
Dantron	DB04816	O=C1c2cccc(O)c2C(=O)c2c(O)cccc21	A06AB;A06AG	ALIMENTARY TRACT AND METABOLISM	DRUGS FOR CONSTIPATION	DRUGS FOR CONSTIPATION	Contact laxatives;Enemas	0.832928	0.231048	0.501961	0.984377	0.278604	0.0525492	0.372046	0.0598589	0.404668	0.51709	0.486936	0.0265422	0.0346474	0.937928	0.999664	0.0173173	0.0333816	0.884323	0.118877	0.435125	0.618654	0.00722195	0.789832	0.146694	0.860997	0.0920897	0.0376416	0.957768	0.164615	0.9519	0.243584	-4.58968	69.2497	26.3134	24.3915	-10.3256	2.35174	2.20838	94.8646	-4.77571	7.48519	240.214
Dapagliflozin	DB06292	CCOc1ccc(Cc2cc([C@@H]3O[C@H](CO)[C@@H](O)[C@H](O)[C@H]3O)ccc2Cl)cc1	A10BD;A10BK	ALIMENTARY TRACT AND METABOLISM	DRUGS USED IN DIABETES	BLOOD GLUCOSE LOWERING DRUGS, EXCL. INSULINS	Combinations of oral blood glucose lowering drugs;Sodium-glucose co-transporter 2 (SGLT2) inhibitors	0.140479	0.126516	0.712272	0.0388711	0.44377	0.171069	0.123245	0.116931	0.12472	0.653944	0.145028	0.107973	0.0972682	0.426049	0.836035	0.0165638	0.0283576	0.0552429	0.096914	0.0595937	0.186084	0.0520517	0.59776	0.538809	0.223543	0.0069815	0.0486122	0.139564	0.0763846	0.228476	0.521904	-5.5261	39.6096	16.5069	22.3985	-12.2709	2.51419	2.01433	85.378	-2.90089	-4.8347	408.878
Dapiprazole	DB00298	Cc1ccccc1N1CCN(CCc2nnc3n2CCCC3)CC1	S01EX	SENSORY ORGANS	OPHTHALMOLOGICALS	ANTIGLAUCOMA PREPARATIONS AND MIOTICS	Other antiglaucoma preparations	0.411852	0.989546	0.823039	0.00698004	0.0508115	0.265731	0.00643017	0.562941	0.0916616	0.842885	0.0327811	0.0541144	0.33996	0.291968	0.997097	0.00180275	0.019205	0.0163619	0.0067846	0.0108942	0.0810268	0.00111898	0.923865	0.290632	0.0608172	0.000842815	0.00482683	0.00126014	0.0038839	0.6143	0.739184	-4.85474	67.7702	39.7169	-2.84905	-8.68481	2.99194	2.1006	65.2553	-1.9918	1.30983	325.46
Dapsone	DB00250	Nc1ccc(S(=O)(=O)c2ccc(N)cc2)cc1	D10AX;J04BA	ANTIINFECTIVES FOR SYSTEMIC USE;DERMATOLOGICALS	ANTI-ACNE PREPARATIONS;ANTIMYCOBACTERIALS	ANTI-ACNE PREPARATIONS FOR TOPICAL USE;DRUGS FOR TREATMENT OF LEPRA	Drugs for treatment of lepra;Other anti-acne preparations for topical use	0.0762391	0.623295	0.891432	0.0487266	0.231377	0.433732	0.130176	0.114662	0.0317914	0.426056	0.288764	0.582858	0.0929085	0.90355	0.988486	0.0187747	0.0505942	0.0596562	0.0298292	0.0221293	0.081765	0.00158776	0.444641	0.0271165	0.0432351	0.00397366	0.00913517	0.118205	0.0130151	0.185077	0.141524	-4.90738	38.6643	7.16696	35.6542	-11.2217	2.08954	1.02629	69.3254	-3.3646	-0.935054	248.307
Daptomycin	DB00080	CCCCCCCCCC(=O)N[C@@H](Cc1c[nH]c2ccccc12)C(=O)N[C@H](CC(N)=O)C(=O)N[C@@H](CC(=O)O)C(=O)N[C@@H]1C(=O)NCC(=O)N[C@@H](CCCN)C(=O)N[C@@H](CC(=O)O)C(=O)N[C@H](C)C(=O)N[C@@H](CC(=O)O)C(=O)NCC(=O)N[C@H](CO)C(=O)N[C@@H]([C@H](C)CC(=O)O)C(=O)N[C@@H](CC(=O)c2ccccc2N)C(=O)O[C@@H]1C	J01XX	ANTIINFECTIVES FOR SYSTEMIC USE	ANTIBACTERIALS FOR SYSTEMIC USE	OTHER ANTIBACTERIALS	Other antibacterials	0.127913	0.248051	0.474576	0.00107869	0.0217781	0.0522368	0.019398	0.0166632	0.015395	0.510767	0.271951	0.0456215	0.239504	0.783183	0.219229	0.0491474	0.121106	0.00896548	0.0269523	0.0382876	0.0983054	0.0270526	0.0635815	0.206192	0.205246	0.0716843	0.00840081	0.0267794	0.193847	0.083138	0.318068	-6.969	33.4801	43.6056	-3.09048	-15.4902	3.60684	-0.587308	70.9333	-3.58922	0.893149	1620.69
Daridorexant	DB15031	COc1ccc(-n2nccn2)c(C(=O)N2CCC[C@@]2(C)c2nc3c(C)c(Cl)ccc3[nH]2)c1						0.157838	0.266498	0.905748	0.454502	0.946387	0.295587	0.962276	0.148112	0.218783	0.886516	0.992247	0.1111	0.356438	0.944853	0.999975	0.00118206	0.0038161	0.584052	0.327579	0.0145717	0.0681165	0.0364108	0.96591	0.896768	0.690476	0.0261081	0.13781	0.319646	0.0590127	0.131017	0.900742	-5.06006	7.29523	46.3823	6.34093	-11.5713	2.98334	3.25519	97.6222	-5.52434	-2.42922	450.93
Darifenacin	DB00496	NC(=O)C(c1ccccc1)(c1ccccc1)[C@@H]1CCN(CCc2ccc3c(c2)CCO3)C1	G04BD	GENITO URINARY SYSTEM AND SEX HORMONES	UROLOGICALS	UROLOGICALS	Drugs for urinary frequency and incontinence	0.208668	0.844432	0.823078	0.0607905	0.144622	0.191223	0.152101	0.502835	0.91268	0.853885	0.878016	0.114467	0.581114	0.173602	0.997822	0.0127751	0.0188971	0.0453193	0.0396976	0.0326592	0.0759896	0.0081268	0.87527	0.849556	0.204149	0.00405632	0.0362042	0.128605	0.0423172	0.283062	0.954263	-5.19664	37.9002	55.9807	-14.5849	-8.33571	3.60824	2.83005	91.5696	-5.12972	6.7058	426.56
Darolutamide	DB12941	CC(O)c1cc(C(=O)N[C@@H](C)Cn2ccc(-c3ccc(C#N)c(Cl)c3)n2)n[nH]1	L02BB	ANTINEOPLASTIC AND IMMUNOMODULATING AGENTS	ENDOCRINE THERAPY	HORMONE ANTAGONISTS AND RELATED AGENTS	Anti-androgens	0.290071	0.102867	0.865901	0.155886	0.300365	0.232509	0.250789	0.0936581	0.0612023	0.635841	0.526935	0.435086	0.448743	0.896445	0.992504	0.0144111	0.0136163	0.210528	0.18534	0.0251459	0.0444237	0.0293264	0.656695	0.271766	0.096881	0.0166319	0.0314532	0.34924	0.111039	0.23104	0.56221	-5.50529	3.84603	1.09988	46.0438	-15.5986	2.81055	2.12069	87.419	-4.77831	4.65504	398.854
Darunavir	DB01264	CC(C)CN(C[C@@H](O)[C@H](Cc1ccccc1)NC(=O)O[C@H]1CO[C@H]2OCC[C@H]21)S(=O)(=O)c1ccc(N)cc1	G01AE;J05AE;J05AR	ANTIINFECTIVES FOR SYSTEMIC USE;GENITO URINARY SYSTEM AND SEX HORMONES	ANTIVIRALS FOR SYSTEMIC USE;GYNECOLOGICAL ANTIINFECTIVES AND ANTISEPTICS	ANTIINFECTIVES AND ANTISEPTICS, EXCL. COMBINATIONS WITH CORTICOSTEROIDS;DIRECT ACTING ANTIVIRALS	Antivirals for treatment of HIV infections, combinations;Protease inhibitors;Sulfonamides	0.284969	0.559827	0.577799	0.0507097	0.704691	0.300482	0.638693	0.213002	0.528525	0.700943	0.98025	0.15853	0.406384	0.785726	0.997984	0.0283284	0.0956346	0.0532295	0.124707	0.0174202	0.077222	0.0281032	0.697797	0.552213	0.256918	0.0179534	0.0102778	0.378071	0.0728007	0.124974	0.956434	-5.7567	84.2276	114.751	9.07171	-10.2269	3.4333	2.73128	83.7033	-4.48955	9.31461	547.674
Dasabuvir	DB09183	COc1c(-c2ccc3cc(NS(C)(=O)=O)ccc3c2)cc(-n2ccc(=O)[nH]c2=O)cc1C(C)(C)C	J05AP	ANTIINFECTIVES FOR SYSTEMIC USE	ANTIVIRALS FOR SYSTEMIC USE	DIRECT ACTING ANTIVIRALS	Antivirals for treatment of HCV infections	0.0862238	0.546713	0.87359	0.540462	0.438007	0.613048	0.563578	0.252348	0.0435608	0.634321	0.494795	0.554458	0.366634	0.984806	0.993281	0.0244294	0.0474446	0.110994	0.0763299	0.0197676	0.0553764	0.051055	0.812025	0.781437	0.321788	0.0570111	0.0499513	0.550097	0.267515	0.107608	0.821726	-4.98517	30.1332	41.1028	9.89721	-11.6586	2.91256	2.52199	102.96	-6.19796	-6.179	493.585
Dasatinib	DB01254	Cc1nc(Nc2ncc(C(=O)Nc3c(C)cccc3Cl)s2)cc(N2CCN(CCO)CC2)n1	L01EA	ANTINEOPLASTIC AND IMMUNOMODULATING AGENTS	ANTINEOPLASTIC AGENTS	PROTEIN KINASE INHIBITORS	BCR-ABL tyrosine kinase inhibitors	0.375843	0.492672	0.709886	0.12145	0.461486	0.408364	0.278507	0.383647	0.197863	0.612511	0.511831	0.300627	0.753406	0.894129	0.995878	0.0119458	0.0192066	0.431277	0.0943488	0.0102728	0.0571808	0.0205249	0.826693	0.933737	0.458029	0.0177838	0.0662104	0.457655	0.102879	0.348957	0.933132	-5.45868	14.2678	48.6883	73.2583	-11.5028	2.59622	2.81386	98.967	-3.25601	15.5554	488.017
Daunorubicin	DB00694	COc1cccc2c1C(=O)c1c(O)c3c(c(O)c1C2=O)C[C@@](O)(C(C)=O)C[C@@H]3O[C@H]1C[C@H](N)[C@H](O)[C@H](C)O1	L01DB;L01XY	ANTINEOPLASTIC AND IMMUNOMODULATING AGENTS	ANTINEOPLASTIC AGENTS	CYTOTOXIC ANTIBIOTICS AND RELATED SUBSTANCES;OTHER ANTINEOPLASTIC AGENTS	Anthracyclines and related substances;Combinations of antineoplastic agents	0.969804	0.0624322	0.565857	0.0558198	0.0277245	0.012116	0.0317549	0.0147748	0.0266871	0.467769	0.103388	0.0205041	0.497071	0.845768	0.95804	0.556932	0.109029	0.467677	0.817202	0.484925	0.401033	0.0649528	0.413883	0.338732	0.551695	0.736352	0.0565774	0.842439	0.83933	0.433398	0.612968	-6.24873	28.8413	42.8253	32.9474	-12.3973	3.23937	0.0856953	75.3863	-3.90752	22.7879	527.526
Debrisoquine	DB04840	N=C(N)N1CCc2ccccc2C1	C02CC	CARDIOVASCULAR SYSTEM	ANTIHYPERTENSIVES	ANTIADRENERGIC AGENTS, PERIPHERALLY ACTING	Guanidine derivatives	0.266771	0.910891	0.783054	0.0281809	0.0182639	0.0466485	0.000613008	0.59243	0.306308	0.154934	0.000999174	0.0458851	0.0225546	0.0307564	0.993714	0.00272791	0.024314	0.0273038	0.000303478	0.00867617	0.128167	0.000188324	0.57903	0.0102096	0.00761784	0.000626235	0.00269628	0.000762635	0.000776413	0.744902	0.0799093	-5.26874	-0.0195	-9.77954	-19.553	-10.3329	2.5175	-0.629046	20.2291	-0.682568	-5.96885	175.235
Decamethonium	DB01245	C[N+](C)(C)CCCCCCCCCC[N+](C)(C)C						0.00157606	0.62849	0.190652	0.000663474	0.000298408	0.0770539	3.67e-06	0.533652	0.00117177	0.406528	3.61e-06	0.150326	9.7e-05	0.000197313	0.000507882	3.8e-05	0.00126283	1.03e-05	0.0343811	0.0173978	0.117068	6.41e-06	0.51068	0.0464082	0.295227	1.31e-05	0.000150684	0.0182905	3.73e-05	0.995612	0.924181	-4.48402	34.8287	-17.333	-35.0128	-3.77941	2.76393	-0.95467	-6.53453	-1.21706	8.81471	258.494
Decitabine	DB01262	Nc1ncn([C@H]2C[C@H](O)[C@@H](CO)O2)c(=O)n1	L01BC	ANTINEOPLASTIC AND IMMUNOMODULATING AGENTS	ANTINEOPLASTIC AGENTS	ANTIMETABOLITES	Pyrimidine analogues	0.647167	0.825445	0.861856	0.000395896	0.000510583	0.0639285	0.000543981	0.00744524	0.000125897	0.0445755	3.21e-05	0.0474158	0.141302	0.950514	0.962369	0.00529791	0.0097745	0.00539755	0.00825192	0.00664123	0.14233	0.000545502	0.037942	0.000480221	0.054925	0.00301312	0.00213369	0.00422713	0.286578	0.31374	0.0188778	-5.74987	19.1026	-18.9845	-1.20134	-20.8236	1.84279	-2.3165	5.3237	-0.48199	1.44335	228.208
Deferasirox	DB01609	O=C(O)c1ccc(-n2nc(-c3ccccc3O)nc2-c2ccccc2O)cc1	V03AC	VARIOUS	ALL OTHER THERAPEUTIC PRODUCTS	ALL OTHER THERAPEUTIC PRODUCTS	Iron chelating agents	0.121604	0.111627	0.721414	0.0764341	0.169666	0.31305	0.223092	0.0109872	0.0349781	0.139334	0.0124047	0.216017	0.172939	0.955066	0.848318	0.0108505	0.0401888	0.172843	0.0362698	0.124374	0.390655	0.125003	0.130365	0.108092	0.196649	0.069717	0.0435974	0.145399	0.0320193	0.224604	0.156838	-5.37681	33.282	4.20267	-34.5085	-11.0311	1.78142	1.02993	98.1315	-4.1552	-0.442018	373.368
Deferiprone	DB08826	Cc1c(O)c(=O)ccn1C	V03AC	VARIOUS	ALL OTHER THERAPEUTIC PRODUCTS	ALL OTHER THERAPEUTIC PRODUCTS	Iron chelating agents	0.134876	0.785019	0.924653	0.157703	0.0193534	0.213935	0.00495397	0.270853	0.0439637	0.535577	0.016813	0.0545244	0.0205238	0.289239	0.999609	0.00656277	0.0342243	0.0670356	0.00860148	0.00910043	0.0176627	0.00127255	0.794057	0.0179583	0.0163593	0.0043022	0.00740157	0.00271165	0.00431253	0.388613	0.0349819	-4.42873	31.7591	16.2963	-10.0914	-9.86088	2.0349	-0.317107	40.721	-0.560352	-0.893804	139.154
Deferoxamine	DB00746	CC(=O)N(O)CCCCCNC(=O)CCC(=O)N(O)CCCCCNC(=O)CCC(=O)N(O)CCCCCN	V03AC	VARIOUS	ALL OTHER THERAPEUTIC PRODUCTS	ALL OTHER THERAPEUTIC PRODUCTS	Iron chelating agents	0.668879	0.529	0.372437	0.00884861	0.0639224	0.0247281	0.0303004	0.106657	0.111421	0.746639	0.541438	0.206729	0.289791	0.130522	0.460238	0.0409134	0.0261041	0.00867351	0.00653388	0.0720479	0.0635422	0.00354345	0.505287	0.0550788	0.15126	0.0127034	0.0107676	0.00400766	0.0474734	0.540136	0.577325	-6.32873	10.6867	28.2067	7.043	-11.6587	2.18877	-0.433393	43.8949	-1.35114	-1.73494	560.693
Deflazacort	DB11921	CC(=O)OCC(=O)[C@@]12N=C(C)O[C@@H]1C[C@H]1[C@@H]3CCC4=CC(=O)C=C[C@]4(C)[C@H]3[C@@H](O)C[C@@]12C	H02AB	SYSTEMIC HORMONAL PREPARATIONS, EXCL. SEX HORMONES AND INSULINS	CORTICOSTEROIDS FOR SYSTEMIC USE	CORTICOSTEROIDS FOR SYSTEMIC USE, PLAIN	Glucocorticoids	0.117935	0.941918	0.714283	0.0018325	0.0771856	0.0194129	0.0277243	0.0284863	0.0887569	0.834754	0.184668	0.0132084	0.126491	0.258973	0.99973	0.556803	0.906056	0.0107927	0.142267	0.0195049	0.291238	0.00298497	0.947146	0.578658	0.235981	0.0118315	0.00555865	0.131127	0.0195956	0.136392	0.113571	-5.02002	115.871	79.0353	-43.0809	-8.01243	3.1592	2.22659	85.1769	-4.2472	-0.0055325	441.524
Degarelix	DB06699	CC(=O)N[C@H](Cc1ccc2ccccc2c1)C(=O)N[C@H](Cc1ccc(Cl)cc1)C(=O)N[C@H](Cc1cccnc1)C(=O)N[C@@H](CO)C(=O)N[C@@H](Cc1ccc(NC(=O)[C@@H]2CC(=O)NC(=O)N2)cc1)C(=O)N[C@H](Cc1ccc(NC(N)=O)cc1)C(=O)N[C@@H](CC(C)C)C(=O)N[C@@H](CCCCNC(C)C)C(=O)N1CCC[C@H]1C(=O)N[C@H](C)C(N)=O	L02BX	ANTINEOPLASTIC AND IMMUNOMODULATING AGENTS	ENDOCRINE THERAPY	HORMONE ANTAGONISTS AND RELATED AGENTS	Other hormone antagonists and related agents	0.159851	0.418217	0.586773	0.0100197	0.0477776	0.0610239	0.0249315	0.110324	0.0314884	0.79291	0.872483	0.114719	0.526783	0.772136	0.978483	0.0415367	0.164455	0.0497088	0.0585514	0.026162	0.0862101	0.0136913	0.486839	0.285876	0.239472	0.0279601	0.0144933	0.0985046	0.113653	0.0581681	0.693526	-5.98008	33.9483	71.5919	63.9147	-13.5367	3.1607	2.27334	101.042	-5.54112	2.86013	1632.29
Dehydrocholic acid	DB11622	C[C@H](CCC(=O)O)[C@H]1CC[C@H]2[C@@H]3C(=O)C[C@@H]4CC(=O)CC[C@]4(C)[C@H]3CC(=O)[C@]12C						0.027265	0.659457	0.872417	0.00222914	0.0173882	0.111245	0.0155092	0.0618156	0.00627052	0.803416	0.0154115	0.0240685	0.0880585	0.260934	0.984363	0.214133	0.491162	0.00322736	0.0257217	0.0512394	0.263435	0.0486079	0.892049	0.309815	0.224158	0.00325661	0.0109113	0.020744	0.021245	0.120747	0.065888	-4.98063	48.5027	-6.6952	21.7525	-5.87991	2.86492	1.62631	88.8221	-4.41069	-7.28886	402.531
Delafloxacin	DB11943	Nc1nc(-n2cc(C(=O)O)c(=O)c3cc(F)c(N4CC(O)C4)c(Cl)c32)c(F)cc1F	J01MA	ANTIINFECTIVES FOR SYSTEMIC USE	ANTIBACTERIALS FOR SYSTEMIC USE	QUINOLONE ANTIBACTERIALS	Fluoroquinolones	0.224795	0.0956653	0.880378	0.00548621	0.00594709	0.0770075	0.0382598	0.0083011	0.00264139	0.0556243	0.0111887	0.181136	0.444551	0.989427	0.827972	0.0557587	0.0781263	0.0900991	0.0677327	0.00781855	0.0475475	0.0125759	0.103174	0.0153278	0.143178	0.0167005	0.00330645	0.0448256	0.0491217	0.242188	0.152968	-5.19999	-32.5278	-13.824	8.87696	-14.0152	2.24177	0.198915	64.2386	-4.18187	7.82012	440.765
Delamanid	DB11637	C[C@]1(COc2ccc(N3CCC(Oc4ccc(OC(F)(F)F)cc4)CC3)cc2)Cn2cc([N+](=O)[O-])nc2O1	J04AK	ANTIINFECTIVES FOR SYSTEMIC USE	ANTIMYCOBACTERIALS	DRUGS FOR TREATMENT OF TUBERCULOSIS	Other drugs for treatment of tuberculosis	0.784317	0.751921	0.803029	0.0692498	0.754595	0.0624919	0.716105	0.0964878	0.39964	0.799711	0.734394	0.253047	0.272136	0.821595	0.997976	0.00785646	0.0249978	0.240066	0.35901	0.040158	0.178294	0.029739	0.868405	0.968235	0.847546	0.0490083	0.297415	0.610167	0.151911	0.389703	0.89783	-4.83263	43.9071	47.3036	-23.81	-5.46478	2.75916	4.34058	105.111	-5.78595	-0.44252	534.491
Delavirdine	DB00705;DB08563	CC(C)Nc1cccnc1N1CCN(C(=O)c2cc3cc(NS(C)(=O)=O)ccc3[nH]2)CC1	J05AG	ANTIINFECTIVES FOR SYSTEMIC USE	ANTIVIRALS FOR SYSTEMIC USE	DIRECT ACTING ANTIVIRALS	Non-nucleoside reverse transcriptase inhibitors	0.0245596	0.526497	0.735217	0.348203	0.666775	0.616569	0.805509	0.378148	0.107419	0.705651	0.807973	0.161675	0.197124	0.964455	0.997901	0.0198637	0.0392328	0.101395	0.0223208	0.00617124	0.0431344	0.0167614	0.88103	0.279485	0.294361	0.0103055	0.0121533	0.305487	0.0735831	0.123832	0.833825	-5.38906	51.3387	37.7153	44.8156	-13.7761	2.82058	2.08139	88.9041	-3.81744	2.92317	456.572
Demecarium	DB00944	CN(CCCCCCCCCCN(C)C(=O)Oc1cccc([N+](C)(C)C)c1)C(=O)Oc1cccc([N+](C)(C)C)c1	S01EB	SENSORY ORGANS	OPHTHALMOLOGICALS	ANTIGLAUCOMA PREPARATIONS AND MIOTICS	Parasympathomimetics	0.138595	0.318294	0.120674	0.0230596	0.0356176	0.113506	0.00948272	0.447633	0.203709	0.903393	0.205537	0.29806	0.00706914	0.138837	0.0463487	0.00789684	0.0181016	0.0217114	0.185092	0.0485578	0.0830617	0.0038355	0.910884	0.960696	0.589862	0.00398368	0.0498924	0.277542	0.0278621	0.666881	0.972171	-4.9093	65.7254	111.368	-12.5147	-7.16143	3.37084	3.43907	91.6863	-3.48062	-0.589385	556.792
Demeclocycline	DB00618	CN(C)[C@@H]1C(O)=C(C(N)=O)C(=O)[C@@]2(O)C(O)=C3C(=O)c4c(O)ccc(Cl)c4[C@@H](O)[C@H]3C[C@@H]12	D06AA;J01AA	ANTIINFECTIVES FOR SYSTEMIC USE;DERMATOLOGICALS	ANTIBACTERIALS FOR SYSTEMIC USE;ANTIBIOTICS AND CHEMOTHERAPEUTICS FOR DERMATOLOGICAL USE	ANTIBIOTICS FOR TOPICAL USE;TETRACYCLINES	Tetracycline and derivatives;Tetracyclines	0.296372	0.161756	0.878032	0.0293906	0.0154517	0.126653	0.014236	0.0333801	0.0281155	0.652978	0.0253149	0.0884036	0.195131	0.784544	0.959767	0.0796439	0.0578184	0.0359819	0.0254795	0.0151471	0.0499614	0.00344397	0.35726	0.109506	0.0311228	0.0144433	0.00995712	0.0586853	0.0277877	0.182065	0.172748	-6.24085	40.0672	14.8115	19.9078	-13.6128	2.55236	0.695506	64.3552	-2.66205	6.20104	464.858
Deoxycholic acid	DB03619;DB07690	C[C@H](CCC(=O)O)[C@H]1CC[C@H]2[C@@H]3CC[C@@H]4C[C@H](O)CC[C@]4(C)[C@H]3C[C@H](O)[C@]12C	D11AX	DERMATOLOGICALS	OTHER DERMATOLOGICAL PREPARATIONS	OTHER DERMATOLOGICAL PREPARATIONS	Other dermatologicals	0.0181577	0.148068	0.618657	0.0109111	0.0140897	0.145245	0.0228706	0.146424	0.00924927	0.716984	0.00407527	0.0109022	0.032179	0.0827366	0.947813	0.222759	0.344992	0.00549727	0.0403308	0.184926	0.514436	0.0978447	0.748695	0.345496	0.189191	0.00316665	0.034609	0.084592	0.0757873	0.221326	0.302164	-5.22346	30.1623	-25.1653	19.0122	-7.01216	2.21409	1.66622	89.8537	-4.93421	-6.88761	392.58
Dequalinium	DB04209;DB11615	Cc1cc(N)c2ccccc2[n+]1CCCCCCCCCC[n+]1c(C)cc(N)c2ccccc21	D08AH;G01AC;R02AA	DERMATOLOGICALS;GENITO URINARY SYSTEM AND SEX HORMONES;RESPIRATORY SYSTEM	ANTISEPTICS AND DISINFECTANTS;GYNECOLOGICAL ANTIINFECTIVES AND ANTISEPTICS;THROAT PREPARATIONS	ANTIINFECTIVES AND ANTISEPTICS, EXCL. COMBINATIONS WITH CORTICOSTEROIDS;ANTISEPTICS AND DISINFECTANTS;THROAT PREPARATIONS	Antiseptics;Quinoline derivatives	0.621245	0.856678	0.445644	0.266813	0.266608	0.0472709	0.0476745	0.226239	0.954934	0.695128	0.465012	0.487274	0.194114	0.320027	0.888413	0.0911661	0.0147559	0.421232	0.832023	0.109186	0.0663529	0.016203	0.619663	0.988065	0.781133	0.0165298	0.107424	0.575171	0.168815	0.715124	0.992374	-5.91689	103.158	73.7448	166.508	-8.14713	3.6702	2.39696	99.4786	-3.21903	52.6711	456.678
Deserpidine	DB01089	COC(=O)[C@H]1[C@H]2C[C@@H]3c4[nH]c5ccccc5c4CCN3C[C@H]2C[C@@H](OC(=O)c2cc(OC)c(OC)c(OC)c2)[C@@H]1OC	C02AA;C02LA	CARDIOVASCULAR SYSTEM	ANTIHYPERTENSIVES	ANTIADRENERGIC AGENTS, CENTRALLY ACTING;ANTIHYPERTENSIVES AND DIURETICS IN COMBINATION	Rauwolfia alkaloids;Rauwolfia alkaloids and diuretics in combination	0.191797	0.870269	0.788757	0.106868	0.242812	0.0855517	0.126929	0.276751	0.194107	0.831045	0.663149	0.0257993	0.472447	0.786356	0.993557	0.0260487	0.0300267	0.319888	0.118853	0.0315021	0.0384134	0.0078647	0.833138	0.676126	0.23846	0.166897	0.04082	0.373518	0.179783	0.19565	0.894042	-5.3346	94.9316	118.612	20.1886	-8.9835	3.03989	2.97226	95.0359	-4.9501	6.1597	578.662
Desflurane	DB01189	FC(F)OC(F)C(F)(F)F	N01AB	NERVOUS SYSTEM	ANESTHETICS	ANESTHETICS, GENERAL	Halogenated hydrocarbons	0.0798887	0.999669	0.972843	0.357779	0.330348	0.210444	0.063824	0.176851	0.00101041	0.44296	0.000259086	0.795464	0.000604607	0.327808	0.999985	0.000740679	0.0125226	0.000799593	0.000894573	0.00244088	0.0485255	0.000138223	0.986932	0.00783003	0.00217508	0.000865093	0.00134807	0.00317798	0.000871463	0.448431	0.355419	-4.24003	24.4487	9.53135	-1.40424	0.776606	1.47682	2.81273	81.974	-1.957	2.20817	168.036
Desipramine	DB01151;DB07682	CNCCCN1c2ccccc2CCc2ccccc21	N06AA	NERVOUS SYSTEM	PSYCHOANALEPTICS	ANTIDEPRESSANTS	Non-selective monoamine reuptake inhibitors	0.30478	0.996574	0.887218	0.596787	0.39068	0.244378	0.0197933	0.827989	0.895264	0.657312	0.0734058	0.158271	0.280826	0.215859	0.999518	0.0054855	0.0140544	0.159867	0.0558338	0.0115374	0.0557806	0.00375408	0.931022	0.472594	0.104302	0.00469903	0.0303145	0.106555	0.0362695	0.851779	0.978975	-4.45692	118.686	13.2014	2.54235	-6.57717	2.81296	1.66366	80.9193	-3.48792	8.10457	266.388
Deslanoside	DB01078	C[C@H]1O[C@@H](O[C@H]2CC[C@@]3(C)[C@H](CC[C@@H]4[C@@H]3C[C@@H](O)[C@]3(C)[C@@H](C5=CC(=O)OC5)CC[C@]43O)C2)C[C@H](O)[C@@H]1O[C@H]1C[C@H](O)[C@H](O[C@H]2C[C@H](O)[C@H](O[C@@H]3O[C@H](CO)[C@@H](O)[C@H](O)[C@H]3O)[C@@H](C)O2)[C@@H](C)O1	C01AA	CARDIOVASCULAR SYSTEM	CARDIAC THERAPY	CARDIAC GLYCOSIDES	Digitalis glycosides	0.40751	0.07095	0.487242	0.00136428	0.0120446	0.00289245	0.01111	0.0150195	0.00835626	0.43542	0.093192	0.00482392	0.119481	0.212828	0.499137	0.400367	0.281141	0.00475066	0.480569	0.342649	0.671059	0.129053	0.356454	0.221577	0.331957	0.32098	0.0273108	0.823916	0.658564	0.412232	0.775146	-6.56507	67.6153	9.46714	49.8914	-12.4136	3.95348	1.33455	76.5716	-3.15922	-3.72782	943.09
Desloratadine	DB00967	Clc1ccc2c(c1)CCc1cccnc1C2=C1CCNCC1	R06AX	RESPIRATORY SYSTEM	ANTIHISTAMINES FOR SYSTEMIC USE	ANTIHISTAMINES FOR SYSTEMIC USE	Other antihistamines for systemic use	0.397356	0.986933	0.90791	0.656246	0.729224	0.139542	0.188029	0.285889	0.789685	0.581481	0.526729	0.0684176	0.449164	0.411813	0.99998	0.00700935	0.0182363	0.190624	0.181598	0.0487988	0.147594	0.0113789	0.97341	0.364853	0.246692	0.00962707	0.113757	0.11138	0.0485562	0.67991	0.723023	-4.72674	28.4113	-2.90885	27.462	-7.71778	2.68308	1.68097	81.8977	-3.46191	14.509	310.828
Desmopressin	DB00035	N=C(N)NCCC[C@@H](NC(=O)[C@@H]1CCCN1C(=O)[C@@H]1CSSCCC(=O)N[C@@H](Cc2ccc(O)cc2)C(=O)N[C@@H](Cc2ccccc2)C(=O)N[C@@H](CCC(N)=O)C(=O)N[C@@H](CC(N)=O)C(=O)N1)C(=O)NCC(N)=O	H01BA	SYSTEMIC HORMONAL PREPARATIONS, EXCL. SEX HORMONES AND INSULINS	PITUITARY AND HYPOTHALAMIC HORMONES AND ANALOGUES	POSTERIOR PITUITARY LOBE HORMONES	Vasopressin and analogues	0.230986	0.0375837	0.227104	0.0011877	0.0149878	0.0328202	0.0023041	0.158653	0.0829146	0.734302	0.149757	0.0384812	0.0548149	0.156015	0.0297145	0.0380547	0.0622061	0.0011021	0.00174619	0.304637	0.337877	0.00548167	0.0647269	0.163238	0.106855	0.0233362	0.0127689	0.00422873	0.0398857	0.154445	0.228548	-7.44615	35.3514	39.209	-10.4594	-12.672	2.61531	-0.176144	62.7312	-3.64985	-2.11536	1069.24
[truncated: 1,927 more rows]
[truncated: 7 more columns]
